# Supplementary material for: Utility of EFEMP1 in the Prediction of Oncologic Outcomes of Urothelial Carcinoma
Source: Genes (Basel). 2021 Jun 6;12(6):872. doi: 10.3390/genes12060872 (PMC8226762; doi:10.3390/genes12060872)
Supplement: Supplementary file 1 [file genes-12-00872-s001.zip › Table S1.xlsx]

## Sheet: Canonical Pathways
Supplementary Table 1. IPA. Top 200 most significant positively correlated genes to EFEMP1 expression in bladder cancer
Ingenuity Canonical Pathways	-log(p-value)	Ratio	Molecules
Hepatic Fibrosis / Hepatic Stellate Cell Activation	19.6	0.124	ACTA2,CCL2,CCN2,CD14,COL10A1,COL12A1,COL15A1,COL16A1,COL1A2,COL3A1,COL5A1,COL5A2,COL6A1,COL6A3,COL8A2,FN1,LY96,MYL9,PDGFC,PDGFRB,TIMP1,TIMP2,VCAM1
GP6 Signaling Pathway	9.39	0.101	COL10A1,COL12A1,COL15A1,COL16A1,COL1A2,COL3A1,COL5A1,COL5A2,COL6A1,COL6A3,COL8A2,FCER1G
Actin Cytoskeleton Signaling	5.41	0.0485	ACTA2,ACTN1,CD14,FGF7,FLNA,FN1,ITGA5,MSN,MYL9,MYLK,PDGFC
Hepatic Fibrosis Signaling Pathway	5.38	0.0372	ACTA2,CCL2,CCN2,COL10A1,COL1A2,COL3A1,ITGA5,KLF9,MYL9,MYLK,PDGFC,PDGFRB,TIMP1,VCAM1
Atherosclerosis Signaling	4.9	0.063	CCL2,COL10A1,COL1A2,COL3A1,CXCL12,PDGFC,SERPINA1,VCAM1
Osteoarthritis Pathway	4.73	0.0455	ANXA5,CCN4,COL10A1,DCN,FN1,GREM1,HTRA1,ITGA5,PDGFC,RARRES2
Axonal Guidance Signaling	4.67	0.0304	ADAM12,ADAMTS12,ADAMTS2,CXCL12,DPYSL2,GNB4,GNG2,ITGA5,MYL9,NRP1,NRP2,PDGFC,PLXNC1,SLIT2,WIPF1
Agranulocyte Adhesion and Diapedesis	4.41	0.0469	ACTA2,C5AR1,CCL2,CXCL12,FN1,ITGA5,MSN,MYL9,VCAM1
Leukocyte Extravasation Signaling	4.39	0.0466	ACTA2,ACTN1,CXCL12,MSN,THY1,TIMP1,TIMP2,VCAM1,WIPF1
Signaling by Rho Family GTPases	4.21	0.0395	ACTA2,CDH11,GNB4,GNG2,ITGA5,MSN,MYL9,MYLK,VIM,WIPF1
Apelin Liver Signaling Pathway	4.2	0.154	COL10A1,COL1A2,COL3A1,PDGFRB
Tumor Microenvironment Pathway	3.89	0.0455	CCL2,COL1A2,CXCL12,FGF7,FN1,ITGA5,PDGFC,TNC
Semaphorin Neuronal Repulsive Signaling Pathway	3.74	0.0504	DPYSL2,DPYSL3,ITGA5,MYL9,NRP1,NRP2,VCAN
ILK Signaling	3.66	0.0421	ACTA2,ACTN1,FERMT2,FLNA,FN1,MYL9,PDGFC,VIM
Complement System	3.58	0.108	C1QC,C1R,C1S,C5AR1
RhoGDI Signaling	2.94	0.037	ACTA2,CDH11,GNB4,GNG2,ITGA5,MSN,MYL9
Natural Killer Cell Signaling	2.83	0.0355	COL10A1,COL1A2,COL3A1,FCER1G,FCGR2A,TYROBP,WIPF1
Regulation of Actin-based Motility by Rho	2.74	0.0485	ACTA2,ITGA5,MYL9,MYLK,WIPF1
Phospholipase C Signaling	2.71	0.0301	ADCY7,FCER1G,FCGR2A,GNB4,GNG2,ITGA5,MYL9,TGM2
PAK Signaling	2.68	0.0472	ITGA5,MYL9,MYLK,PDGFC,PDGFRB
Integrin Signaling	2.64	0.0329	ACTA2,ACTN1,ITGA5,MYL9,MYLK,TSPAN4,WIPF1
Caveolar-mediated Endocytosis Signaling	2.47	0.0548	ACTA2,CAVIN1,FLNA,ITGA5
Granulocyte Adhesion and Diapedesis	2.46	0.0349	C5AR1,CCL2,CXCL12,MSN,THY1,VCAM1
LXR/RXR Activation	2.43	0.0413	CCL2,CD14,LY96,SERPINA1,SERPINF1
RhoA Signaling	2.4	0.0407	ACTA2,MSN,MYL9,MYLK,NRP2
Inhibition of Matrix Metalloproteases	2.36	0.0769	ADAM12,TIMP1,TIMP2
Dendritic Cell Maturation	2.32	0.0326	COL10A1,COL1A2,COL3A1,FCER1G,FCGR2A,TYROBP
Role of Macrophages, Fibroblasts and Endothelial Cells in Rheumatoid Arthritis	2.28	0.0256	C5AR1,CCL2,CXCL12,FN1,PDGFC,SFRP2,SFRP4,VCAM1
Intrinsic Prothrombin Activation Pathway	2.27	0.0714	COL10A1,COL1A2,COL3A1
Regulation Of The Epithelial Mesenchymal Transition By Growth Factors Pathway	2.27	0.0319	FGF7,LATS2,PDGFC,PDGFRB,VIM,ZEB2
Phagosome Formation	2.26	0.0376	C5AR1,FCER1G,FCGR2A,FN1,ITGA5
Ephrin Receptor Signaling	2.26	0.0317	CXCL12,GNB4,GNG2,ITGA5,PDGFC,WIPF1
Thrombin Signaling	2.06	0.0288	ADCY7,GATA6,GNB4,GNG2,MYL9,MYLK
Gαs Signaling	1.89	0.0374	ADCY7,GNB4,GNG2,RGS2
CXCR4 Signaling	1.86	0.0299	ADCY7,CXCL12,GNB4,GNG2,MYL9
Semaphorin Signaling in Neurons	1.84	0.05	DPYSL2,DPYSL3,NRP1
Tec Kinase Signaling	1.8	0.0289	ACTA2,FCER1G,GNB4,GNG2,ITGA5
Sulfate Activation for Sulfonation	1.77	0.5	PAPSS2
Cdc42 Signaling	1.77	0.0284	FCER1G,ITGA5,MYL9,MYLK,WIPF1
Acute Phase Response Signaling	1.73	0.0278	C1R,C1S,FN1,SERPINA1,SERPINF1
Ephrin B Signaling	1.64	0.0417	CXCL12,GNB4,GNG2
Clathrin-mediated Endocytosis Signaling	1.62	0.0259	ACTA2,FGF7,ITGA5,PDGFC,SERPINA1
Thyronamine and Iodothyronamine Metabolism	1.6	0.333	DIO2
Thyroid Hormone Metabolism I (via Deiodination)	1.6	0.333	DIO2
Cellular Effects of Sildenafil (Viagra)	1.6	0.0305	ACTA2,ADCY7,MYL9,MYLK
TREM1 Signaling	1.59	0.04	CCL2,ITGA5,TYROBP
Macropinocytosis Signaling	1.58	0.0395	CD14,ITGA5,PDGFC
MSP-RON Signaling In Cancer Cells Pathway	1.57	0.0299	ACTA2,FLNA,PDGFC,VIM
IL-8 Signaling	1.56	0.025	GNB4,GNG2,MYL9,PDGFC,VCAM1
G Protein Signaling Mediated by Tubby	1.55	0.0645	GNB4,GNG2
Iron homeostasis signaling pathway	1.54	0.0292	CD163,CYBRD1,HEPH,PDGFRB
BEX2 Signaling Pathway	1.53	0.038	LGALS1,PDGFC,PLXNC1
Cardiac β-adrenergic Signaling	1.5	0.0284	ADCY7,GNB4,GNG2,PLN
MIF-mediated Glucocorticoid Regulation	1.48	0.0588	CD14,LY96
TR/RXR Activation	1.46	0.0357	COL6A3,DIO2,KLF9
IL-1 Signaling	1.37	0.0326	ADCY7,GNB4,GNG2
CCR5 Signaling in Macrophages	1.34	0.0319	FCER1G,GNB4,GNG2
α-Adrenergic Signaling	1.32	0.0312	ADCY7,GNB4,GNG2
MIF Regulation of Innate Immunity	1.31	0.0476	CD14,LY96
Bladder Cancer Signaling	1.31	0.0309	FGF7,PDGFC,THBS1
UDP-N-acetyl-D-glucosamine Biosynthesis II	1.3	0.167	GFPT2
VEGF Signaling	1.29	0.0303	ACTA2,ACTN1,PDGFC
Apelin Cardiomyocyte Signaling Pathway	1.29	0.0303	MYL9,MYLK,PLN
Protein Kinase A Signaling	1.27	0.0175	ADCY7,FLNA,GNB4,GNG2,MYL9,MYLK,PLN
Virus Entry via Endocytic Pathways	1.26	0.0294	ACTA2,FLNA,ITGA5
iNOS Signaling	1.26	0.0444	CD14,LY96
Paxillin Signaling	1.2	0.0278	ACTA2,ACTN1,ITGA5
Role of NFAT in Regulation of the Immune Response	1.17	0.0221	FCER1G,FCGR2A,GNB4,GNG2
Apelin Endothelial Signaling Pathway	1.13	0.0261	ADCY7,CCL2,VCAM1
Neuroprotective Role of THOP1 in Alzheimer's Disease	1.12	0.0259	C1R,FAP,HTRA1
Sphingosine-1-phosphate Signaling	1.11	0.0256	ADCY7,PDGFC,PDGFRB
Role of PKR in Interferon Induction and Antiviral Response	1.11	0.0254	COLEC12,PDGFC,PDGFRB
Regulation of the Epithelial-Mesenchymal Transition Pathway	1.1	0.0208	FGF7,LOX,PDGFRB,ZEB2
Calcium Transport I	1.09	0.1	ANXA5
MSP-RON Signaling Pathway	1.06	0.0345	ACTA2,CCL2
CCR3 Signaling in Eosinophils	1.06	0.0242	GNB4,GNG2,MYLK
Gαi Signaling	1.05	0.024	ADCY7,GNB4,GNG2
P2Y Purigenic Receptor Signaling Pathway	1.03	0.0236	ADCY7,GNB4,GNG2
Autophagy	1.03	0.0328	CTSB,CTSK
White Adipose Tissue Browning Pathway	1.02	0.0233	ADCY7,DIO2,FCER1G
Calcium Signaling	1.01	0.0194	ACTA2,MYL9,TPM1,TPM2
Human Embryonic Stem Cell Pluripotency	0.971	0.0222	INHBA,PDGFC,PDGFRB
Neuroinflammation Signaling Pathway	0.955	0.0167	CCL2,CXCL12,MFGE8,TYROBP,VCAM1
Remodeling of Epithelial Adherens Junctions	0.947	0.0294	ACTA2,ACTN1
Role of Osteoblasts, Osteoclasts and Chondrocytes in Rheumatoid Arthritis	0.943	0.0183	CTSK,ITGA5,SFRP2,SFRP4
SPINK1 General Cancer Pathway	0.936	0.029	MT1X,MT2A
IL-10 Signaling	0.928	0.0286	CD14,FCGR2A
Aryl Hydrocarbon Receptor Signaling	0.917	0.021	ALDH1L2,CYP1B1,TGM2
Endocannabinoid Cancer Inhibition Pathway	0.917	0.021	ADCY7,PDGFC,VIM
LPS/IL-1 Mediated Inhibition of RXR Function	0.907	0.0178	ALDH1L2,CD14,LY96,PAPSS2
Glioma Invasiveness Signaling	0.896	0.0274	TIMP1,TIMP2
Regulation of Cellular Mechanics by Calpain Protease	0.889	0.027	ACTN1,ITGA5
Relaxin Signaling	0.873	0.02	ADCY7,GNB4,GNG2
Toll-like Receptor Signaling	0.87	0.0263	CD14,LY96
Antiproliferative Role of Somatostatin Receptor 2	0.86	0.026	GNB4,GNG2
Epithelial Adherens Junction Signaling	0.86	0.0197	ACTA2,ACTN1,MYL9
Differential Regulation of Cytokine Production in Macrophages and T Helper Cells by IL-17A and IL-17F	0.848	0.0556	CCL2
Cardiac Hypertrophy Signaling	0.836	0.0167	ADCY7,GNB4,GNG2,MYL9
Estrogen Receptor Signaling	0.836	0.0152	ADCY7,FBXO32,GNG2,MYL9,PDGFC
IL-17 Signaling	0.833	0.025	CCL2,TIMP1
Chemokine Signaling	0.833	0.025	CCL2,CXCL12
Actin Nucleation by ARP-WASP Complex	0.824	0.0247	ITGA5,WIPF1
Gαq Signaling	0.824	0.019	GNB4,GNG2,RGS2
HOTAIR Regulatory Pathway	0.812	0.0187	ATXN1,COL1A2,VIM
Inflammasome pathway	0.807	0.05	CTSB
VEGF Family Ligand-Receptor Interactions	0.799	0.0238	NRP1,NRP2
Xenobiotic Metabolism AHR Signaling Pathway	0.793	0.0235	ALDH1L2,CYP1B1
PDGF Signaling	0.785	0.0233	PDGFC,PDGFRB
Colorectal Cancer Metastasis Signaling	0.777	0.0158	ADCY7,GNB4,GNG2,PDGFC
Tight Junction Signaling	0.77	0.0179	ACTA2,MYL9,MYLK
Crosstalk between Dendritic Cells and Natural Killer Cells	0.762	0.0225	ACTA2,TYROBP
Differential Regulation of Cytokine Production in Intestinal Epithelial Cells by IL-17A and IL-17F	0.752	0.0435	CCL2
Apelin Cardiac Fibroblast Signaling Pathway	0.752	0.0435	CCN2
Tumoricidal Function of Hepatic Natural Killer Cells	0.735	0.0417	SRGN
Fcγ Receptor-mediated Phagocytosis in Macrophages and Monocytes	0.724	0.0213	ACTA2,FCGR2A
Bupropion Degradation	0.719	0.04	CYP1B1
D-myo-inositol (1,4,5)-Trisphosphate Biosynthesis	0.719	0.04	PIP4K2A
Lipid Antigen Presentation by CD1	0.703	0.0385	FCER1G
p53 Signaling	0.697	0.0204	SERPINE2,THBS1
Nitric Oxide Signaling in the Cardiovascular System	0.69	0.0202	PDGFC,PLN
Hepatic Cholestasis	0.682	0.0161	ADCY7,CD14,LY96
SAPK/JNK Signaling	0.672	0.0196	FCER1G,GNG2
FAK Signaling	0.66	0.0192	ACTA2,ITGA5
IGF-1 Signaling	0.66	0.0192	CCN1,CCN2
Neuregulin Signaling	0.654	0.019	DCN,ITGA5
PPAR Signaling	0.654	0.019	PDGFC,PDGFRB
Sertoli Cell-Sertoli Cell Junction Signaling	0.646	0.0155	ACTA2,ACTN1,ITGA5
Acetone Degradation I (to Methylglyoxal)	0.636	0.0323	CYP1B1
Airway Inflammation in Asthma	0.623	0.0312	CCL2
Glioma Signaling	0.623	0.0182	PDGFC,PDGFRB
GPCR-Mediated Nutrient Sensing in Enteroendocrine Cells	0.613	0.0179	ADCY7,GNG2
Cytotoxic T Lymphocyte-mediated Apoptosis of Target Cells	0.6	0.0294	FCER1G
Inhibition of Angiogenesis by TSP1	0.6	0.0294	THBS1
Endocannabinoid Developing Neuron Pathway	0.595	0.0174	ADCY7,GNG2
Coagulation System	0.59	0.0286	SERPINA1
fMLP Signaling in Neutrophils	0.59	0.0172	GNB4,GNG2
Role of Tissue Factor in Cancer	0.59	0.0172	CCN1,CCN2
IL-17A Signaling in Fibroblasts	0.59	0.0286	CCL2
Airway Pathology in Chronic Obstructive Pulmonary Disease	0.58	0.0169	CCL2,FGF7
Renin-Angiotensin Signaling	0.58	0.0169	ADCY7,CCL2
Interferon Signaling	0.58	0.0278	IFITM2
Role of NFAT in Cardiac Hypertrophy	0.567	0.014	ADCY7,GNB4,GNG2
IL-15 Production	0.565	0.0165	AXL,PDGFRB
Docosahexaenoic Acid (DHA) Signaling	0.559	0.0263	SERPINF1
G Beta Gamma Signaling	0.559	0.0164	GNB4,GNG2
Thyroid Hormone Metabolism II (via Conjugation and/or Degradation)	0.559	0.0263	DIO2
Antiproliferative Role of TOB in T Cell Signaling	0.55	0.0256	FCER1G
FXR/RXR Activation	0.541	0.0159	SERPINA1,SERPINF1
IL-6 Signaling	0.541	0.0159	CD14,TNFAIP6
Mechanisms of Viral Exit from Host Cells	0.532	0.0244	ACTA2
Estrogen Biosynthesis	0.532	0.0244	CYP1B1
Endocannabinoid Neuronal Synapse Pathway	0.532	0.0156	ADCY7,GNG2
Role of IL-17F in Allergic Inflammatory Airway Diseases	0.523	0.0238	CCL2
Gα12/13 Signaling	0.517	0.0153	CDH11,MYL9
Oncostatin M Signaling	0.514	0.0233	MT2A
Role of Hypercytokinemia/hyperchemokinemia in the Pathogenesis of Influenza	0.514	0.0233	CCL2
Serotonin Receptor Signaling	0.514	0.0233	ADCY7
BAG2 Signaling Pathway	0.514	0.0233	CTSB
IL-12 Signaling and Production in Macrophages	0.509	0.015	MAF,SERPINA1
Coronavirus Replication Pathway	0.498	0.0222	IFITM2
Androgen Signaling	0.496	0.0147	GNB4,GNG2
PTEN Signaling	0.496	0.0147	ITGA5,PDGFRB
Huntington's Disease Signaling	0.489	0.0127	GNB4,GNG2,TGM2
Graft-versus-Host Disease Signaling	0.475	0.0208	FCER1G
Autoimmune Thyroid Disease Signaling	0.469	0.0204	FCER1G
Hematopoiesis from Pluripotent Stem Cells	0.469	0.0204	FCER1G
Lymphotoxin β Receptor Signaling	0.441	0.0189	VCAM1
Phagosome Maturation	0.438	0.0132	CTSB,CTSK
Role of IL-17A in Arthritis	0.434	0.0185	CCL2
Transcriptional Regulatory Network in Embryonic Stem Cells	0.434	0.0185	GATA6
Role of Pattern Recognition Receptors in Recognition of Bacteria and Viruses	0.427	0.013	C1QC,C5AR1
Gustation Pathway	0.427	0.013	ADCY7,GNG2
Nicotine Degradation III	0.416	0.0175	CYP1B1
Glutamate Receptor Signaling	0.416	0.0175	GNG2
eNOS Signaling	0.41	0.0126	ADCY7,PDGFC
Melatonin Degradation I	0.399	0.0167	CYP1B1
PCP pathway	0.399	0.0167	CTHRC1
SPINK1 Pancreatic Cancer Pathway	0.399	0.0167	CTSB
HMGB1 Signaling	0.39	0.0121	CCL2,VCAM1
Glioblastoma Multiforme Signaling	0.39	0.0121	PDGFC,PDGFRB
Cardiac Hypertrophy Signaling (Enhanced)	0.388	0.0101	ADCY7,FGF7,GNG2,ITGA5,PLN
PXR/RXR Activation	0.373	0.0154	PAPSS2
Nicotine Degradation II	0.373	0.0154	CYP1B1
Superpathway of Melatonin Degradation	0.373	0.0154	CYP1B1
Germ Cell-Sertoli Cell Junction Signaling	0.372	0.0117	ACTA2,ACTN1
Th1 and Th2 Activation Pathway	0.372	0.0117	MAF,NFIL3
Calcium-induced T Lymphocyte Apoptosis	0.368	0.0152	FCER1G
Eicosanoid Signaling	0.368	0.0152	ALOX5AP
GNRH Signaling	0.367	0.0116	ADCY7,GNG2
Wnt/β-catenin Signaling	0.367	0.0116	SFRP2,SFRP4
Xenobiotic Metabolism Signaling	0.359	0.0105	ALDH1L2,CYP1B1,MAF
Nur77 Signaling in T Lymphocytes	0.358	0.0147	FCER1G
Agrin Interactions at Neuromuscular Junction	0.349	0.0143	ACTA2
NF-κB Signaling	0.349	0.0112	FCER1G,PDGFRB
T Helper Cell Differentiation	0.335	0.0137	FCER1G
GPCR-Mediated Integration of Enteroendocrine Signaling Exemplified by an L Cell	0.335	0.0137	ADCY7
Leptin Signaling in Obesity	0.331	0.0135	ADCY7
NRF2-mediated Oxidative Stress Response	0.322	0.0106	ACTA2,MAF
Dopamine Receptor Signaling	0.319	0.013	ADCY7
VDR/RXR Activation	0.314	0.0128	CD14
Synaptogenesis Signaling Pathway	0.308	0.00962	ADCY7,CDH11,THBS1
Role of MAPK Signaling in the Pathogenesis of Influenza	0.307	0.0125	CCL2
Adrenomedullin signaling pathway	0.304	0.0102	ADCY7,MYLK
Gap Junction Signaling	0.301	0.0101	ACTA2,ADCY7
PEDF Signaling	0.299	0.0122	SERPINF1
Apelin Adipocyte Signaling Pathway	0.299	0.0122	ADCY7
LPS-stimulated MAPK Signaling	0.296	0.012	CD14
FGF Signaling	0.292	0.0119	FGF7
Regulation Of The Epithelial Mesenchymal Transition In Development Pathway	0.292	0.0119	LOX
HIPPO signaling	0.289	0.0118	LATS2
BMP signaling pathway	0.289	0.0118	GREM1
HIF1α Signaling	0.285	0.00976	PDGFC,VIM
Allograft Rejection Signaling	0.285	0.0116	FCER1G
CTLA4 Signaling in Cytotoxic T Lymphocytes	0.275	0.0112	FCER1G
Altered T Cell and B Cell Signaling in Rheumatoid Arthritis	0.272	0.0111	FCER1G
OX40 Signaling Pathway	0.272	0.0111	FCER1G
Th17 Activation Pathway	0.268	0.011	FCER1G
Death Receptor Signaling	0.265	0.0109	ACTA2
Melanocyte Development and Pigmentation Signaling	0.26	0.0106	ADCY7
GABA Receptor Signaling	0.256	0.0105	ADCY7
Communication between Innate and Adaptive Immune Cells	0.253	0.0104	FCER1G
TGF-β Signaling	0.253	0.0104	INHBA
Amyotrophic Lateral Sclerosis Signaling	0.25	0.0103	PDGFC
Sperm Motility	0.249	0.00897	AXL,PDGFRB
cAMP-mediated signaling	0.24	0.00877	ADCY7,RGS2
Systemic Lupus Erythematosus Signaling	0.238	0.00873	FCER1G,FCGR2A
PD-1, PD-L1 cancer immunotherapy pathway	0.226	0.00943	LATS2
CDK5 Signaling	0.221	0.00926	ADCY7
Pancreatic Adenocarcinoma Signaling	0.219	0.00917	PDGFC
iCOS-iCOSL Signaling in T Helper Cells	0.214	0.00901	FCER1G
Type I Diabetes Mellitus Signaling	0.214	0.00901	FCER1G
Fc Epsilon RI Signaling	0.201	0.00855	FCER1G
Glucocorticoid Receptor Signaling	0	0.00649	CCL2,CD163,VCAM1
PPARα/RXRα Activation	0	0.00524	ADCY7
RAR Activation	0	0.00515	ADCY7
14-3-3-mediated Signaling	0	0.00787	VIM
CD28 Signaling in T Helper Cells	0	0.00826	FCER1G
Reelin Signaling in Neurons	0	0.0082	ITGA5
Endothelin-1 Signaling	0	0.00532	ADCY7
Molecular Mechanisms of Cancer	0	0.005	ADCY7,ITGA5
Corticotropin Releasing Hormone Signaling	0	0.0069	ADCY7
HGF Signaling	0	0.00833	ITGA5
Role of NANOG in Mammalian Embryonic Stem Cell Pluripotency	0	0.0084	GATA6
CREB Signaling in Neurons	0	0.00838	ADCY7,C5AR1,GNB4,GNG2,PDGFRB
Production of Nitric Oxide and Reactive Oxygen Species in Macrophages	0	0.00529	SERPINA1
mTOR Signaling	0	0.00476	PDGFC
EIF2 Signaling	0	0.00446	ACTA2
Rac Signaling	0	0.00826	ITGA5
Ovarian Cancer Signaling	0	0.00719	PDGFC
Regulation of eIF4 and p70S6K Signaling	0	0.00602	ITGA5
Breast Cancer Regulation by Stathmin1	0	0.00677	C5AR1,GNB4,GNG2,PDGFC
PKCθ Signaling in T Lymphocytes	0	0.00645	FCER1G
Dopamine-DARPP32 Feedback in cAMP Signaling	0	0.00613	ADCY7
D-myo-inositol-5-phosphate Metabolism	0	0.00637	PIP4K2A
Superpathway of Inositol Phosphate Compounds	0	0.00503	PIP4K2A
STAT3 Pathway	0	0.00741	PDGFRB
Adipogenesis pathway	0	0.00746	EGR2
ERK/MAPK Signaling	0	0.00495	ITGA5
PI3K/AKT Signaling	0	0.00541	ITGA5
B Cell Receptor Signaling	0	0.00538	FCGR2A
G-Protein Coupled Receptor Signaling	0	0.00733	ADCY7,RGS2
Th1 Pathway	0	0.00826	NFIL3
Th2 Pathway	0	0.00735	MAF
Opioid Signaling Pathway	0	0.0081	ADCY7,GNG2
T Cell Exhaustion Signaling Pathway	0	0.00571	FCER1G
Systemic Lupus Erythematosus In T Cell Signaling Pathway	0	0.00599	FCER1G,MSN
Systemic Lupus Erythematosus In B Cell Signaling Pathway	0	0.00364	FCGR2A
Necroptosis Signaling Pathway	0	0.00637	AXL
Xenobiotic Metabolism General Signaling Pathway	0	0.00699	MAF
Xenobiotic Metabolism CAR Signaling Pathway	0	0.00529	ALDH1L2
Xenobiotic Metabolism PXR Signaling Pathway	0	0.00521	ALDH1L2
Insulin Secretion Signaling Pathway	0	0.0041	ADCY7
Coronavirus Pathogenesis Pathway	0	0.00667	CCL2

## Sheet: Upstream Regulator
Upstream Regulator	Molecule Type	p-value of overlap	Target Molecules in Dataset	Mechanistic Network
TGFB1	growth factor	6.28e-45	ACTA2,ACTN1,ADAM12,ADAMTS12,ADAMTS2,ALOX5AP,ASPN,ATXN1,AXL,C1QC,C1R,C1S,C5AR1,CALD1,CCL2,CCN1,CCN2,CCN4,CD14,CD163,CD300A,CDH11,CLIC4,CNN3,COL12A1,COL16A1,COL1A2,COL3A1,COL5A1,COL6A1,COL6A3,CORO1C,CTSB,CTSK,CXCL12,DCN,DPYSL2,DPYSL3,EGR2,FAP,FBLN2,FBN1,FCER1G,FERMT2,FGF7,FILIP1L,FLNA,FN1,GAS1,GEM,GFPT2,GNB4,GNG2,GREM1,HTRA1,INHBA,ITGA5,KLF9,LOX,MAF,MSN,MYLK,NNMT,NRP1,PDGFC,PDGFRB,PLXNC1,POSTN,RAB3…	131 (22)
dexamethasone	chemical drug	2.38e-28	ACTA2,ADAM12,ADAMTS2,AEBP1,ALOX5AP,ARL4C,ASPN,C5AR1,CCL2,CCN1,CCN2,CD163,CDH11,CLIC4,CNN3,COL10A1,COL15A1,COL1A2,COL3A1,COL5A1,COL6A1,CTSB,CTSK,CXCL12,CYP1B1,DCN,DIO2,DPYSL3,EGR2,FBLN2,FBXO32,FCER1G,FGF7,FILIP1L,FN1,FSTL1,GAS1,GAS6,GATA6,GEM,GLIPR1,INHBA,ITGA5,KLF9,LGALS1,MAF,MFGE8,MPEG1,MT1X,NFIL3,OLFML2B,PCSK5,PDGFRB,PLSCR4,POSTN,RGS2,SERPINA1,SERPINE2,SERPINF1,SPARC,SRGN,SULF2,TAGLN,TGFBI,TGM2…	131 (22)
lipopolysaccharide	chemical drug	8.53e-28	ACTA2,ALOX5AP,ANGPTL2,ANXA5,ARL4C,AXL,C1QC,C1R,C5AR1,CAVIN1,CCL2,CCN1,CCN2,CCN4,CD14,CD163,CDH11,CLIC4,COL12A1,COL1A2,COL3A1,COL5A1,COL5A2,COL6A1,CTSB,CTSK,CXCL12,DCN,DIO2,EGR2,FBLN2,FBN1,FBXO32,FCER1G,FN1,FSTL1,GAS1,GEM,HTRA1,IFITM2,INHBA,ITGA5,LGALS1,LY96,MAF,MAFB,MSN,MT2A,MYL9,NFIL3,NID2,NNMT,NRP1,OLFML2B,OLFML3,PAPSS2,RGS2,SERPINA1,SERPINE2,SERPINF1,SPARC,TGM2,THBS1,THY1,TIMP1,TIMP2,TNC,TNFAI…	132 (21)
CCR2	G-protein coupled receptor	9.88e-24	AEBP1,ASPN,C1QC,CCL2,CD163,COL12A1,COL1A2,COL6A1,COL6A3,CXCL12,DCN,FBLN2,FBN1,FN1,SPARC,TGFBI,TGM2,THBS1,TIMP1,TIMP2,TNC,VCAN	131 (22)
Tgf beta	group	2.91e-23	ACTA2,ADAM12,CCL2,CCN1,CCN2,CDH11,COL10A1,COL12A1,COL1A2,COL5A1,CTSK,DCN,EGR2,FBLN2,FN1,FSTL1,GREM1,ITGA5,LMCD1,LOX,MAF,POSTN,SPARC,TAGLN,TGFBI,THBS1,TIMP1,TIMP2,VCAM1,VIM	136 (21)
Alpha catenin	group	3.98e-23	ADAMTS12,ADAMTS2,CDH11,COL15A1,COL1A2,COL3A1,COL5A1,COL5A2,COL6A1,COL6A3,CTSB,CXCL12,FSTL1,ITGA5,TGM2,TIMP1,TNC,TNFAIP6,VCAM1,VIM,WIPF1,ZEB2	56 (7)
HRAS	enzyme	3.06e-22	ANTXR1,ANXA6,ATXN1,C1QC,CALD1,CALU,CCDC80,CCN1,CCN2,COL1A2,COL3A1,COL5A2,CTSB,CXCL12,EFEMP1,FBLN2,FERMT2,FLNA,FN1,FSTL1,GAS6,HTRA1,IFITM2,ITGA5,LATS2,MFGE8,MYL9,NEXN,NID2,NRP1,PDGFC,PDGFRB,POSTN,SERPINE2,SPARC,TAGLN,TGM2,THBS1,VCAN,VIM	112 (20)
AHR	ligand-dependent nuclear receptor	3.1e-20	ACTA2,ACTN1,ADAMTS2,ASPN,CD14,COL12A1,COL16A1,COL1A2,COL3A1,COL5A1,COL5A2,COL6A1,COL6A3,CYP1B1,DCN,EFEMP1,EGR2,FBLN2,FN1,GAS1,GAS6,ITGA5,MT2A,NID2,NNMT,PDGFRB,TGFBI,THBS1,TIMP2,VIM	137 (20)
PDGF BB	complex	7.34e-20	ACTA2,CALD1,CCL2,CCN1,CCN2,COL3A1,DCN,EGR2,FGF7,FLNA,FN1,GEM,GFPT2,GREM1,INHBA,ITGA5,NEXN,NFIL3,PDGFRB,POSTN,RGS2,TAGLN,TGM2,THBS1,TIMP1,TNC,VCAM1,VCAN	135 (22)
molybdenum disulfide	chemical reagent	6.14e-19	ACTA2,CCL2,COL12A1,COL16A1,COL5A1,COL5A2,COL8A2,CTSK,FBN1,FN1,FNDC1,FSTL1,GREM1,LMCD1,NID2,PDGFRB,SPARC,THBS1,TPM1,TPM2
ERBB2	kinase	9.05e-19	ACTA2,ADAM12,ANGPTL2,CAVIN1,CCDC80,CCL2,CCN2,CDH11,COL3A1,COL5A1,COL5A2,COL6A1,COL6A3,CTSB,CXCL12,EMP3,FBLN2,FGF7,FN1,FSTL1,GAS6,GXYLT2,HEPH,HTRA1,ITGA5,LGALS1,MAF,MYL9,NNMT,NRP1,RAB31,SPARC,SRPX,TAGLN,TGFBI,THBS1,THY1,TNC,TPM1,VCAN,VIM,ZEB2	123 (19)
TGFB2	growth factor	9.46e-18	ACTA2,ASPN,CCN2,CDH11,COL10A1,COL1A2,COL3A1,EGR2,FMOD,FN1,GAS1,INHBA,PDGFRB,TAGLN,THBS1,TIMP1,TIMP2,VCAN	121 (20)
TGFB3	growth factor	1.51e-17	ACTA2,ADAM12,ASPN,CCN1,CCN2,COL10A1,COL1A2,COL3A1,COL5A1,FN1,HTRA1,PALLD,SERPINE2,TAGLN,THBS1,TNC,TPM1,ZEB2	114 (18)
beta-estradiol	chemical - endogenous mammalian	2.57e-17	ACTA2,AEBP1,CCDC80,CCL2,CCN1,CCN2,CD14,CDH11,CLIC4,COL1A2,COL3A1,COLEC12,CTSB,CTSK,CXCL12,CYP1B1,DCN,EGR2,FBLN2,FBN1,FCGR2A,FGF7,FLNA,FMOD,FN1,FSTL1,GEM,GREM1,HTRA1,INHBA,KLF9,LMCD1,LOX,MAF,MMD,MPEG1,MSN,MT1X,MT2A,MYLK,NRP1,NRP2,PAPSS2,PDGFRB,RAB31,RARRES2,RGS2,SERPINA1,SFRP2,SFRP4,SLIT2,SPARC,THBS1,TIMP1,TIMP2,TNFAIP6,TPM1,VCAM1,VCAN,VIM,ZEB2	111 (19)
EDN1	cytokine	5.7e-17	ACTA2,ADAM12,ANXA5,ANXA6,CCL2,CCN1,CCN2,COL1A2,COL5A1,FN1,INHBA,ITGA5,MSN,TGM2,THBS1,TIMP1,TNC,TPM2,VCAM1,VCAN,VIM	106 (19)
TNF	cytokine	7.51e-17	ACTA2,AEBP1,ALOX5AP,C5AR1,CCDC80,CCL2,CCN1,CCN2,CCN4,CD14,CD163,CDH11,CLIC4,COL15A1,COL16A1,COL1A2,COL3A1,CTSB,CTSK,CXCL12,CYP1B1,DCN,EGR2,FBXO32,FCER1G,FN1,GEM,GFPT2,GNB4,INHBA,ITGA5,LOX,LY96,MMD,MT2A,MYLK,NNMT,NRP1,OLFML2B,POSTN,RARRES2,RGS2,SERPINE2,SERPINF1,SPARC,TAGLN,TGM2,THBS1,THY1,TIMP1,TIMP2,TMEM176B,TNC,TNFAIP6,VCAM1,VIM	135 (22)
ITGB1	transmembrane receptor	2.56e-16	ACTA2,ADAMTS12,ADAMTS2,CCL2,CCN4,COL10A1,COL1A2,COL5A2,FLNA,FN1,GAS1,ITGA5,LOX,OLFML3,TGM2,THBS1,TIMP2,VIM	112 (18)
TEAD3	transcription regulator	4.47e-16	ACTA2,CALD1,CCN1,CCN2,COL3A1,COL5A2,FILIP1L,LATS2,POSTN,SULF1,TAGLN,THBS1,TPM1
FGF2	growth factor	5.38e-16	ACTA2,CCL2,CCN1,CCN4,CDH11,COL1A2,COL3A1,CTSK,CXCL12,DCN,FBN1,FLNA,FN1,GREM1,INHBA,ITGA5,LOX,MMD,PDGFC,PDGFRB,SPARC,TAGLN,THBS1,TIMP1,VCAM1,VIM,ZEB2	117 (22)
TP53	transcription regulator	8.18e-16	ACTA2,ACTN1,ADAM12,ANTXR1,ANXA6,ATXN1,C1QC,CALU,CCDC80,CCL2,CCN1,CCN2,CLIC4,CNN3,COL1A2,COL3A1,COL5A2,CTSB,CTSK,CXCL12,EGR2,FBLN2,FERMT2,FGF7,FN1,FSTL1,GAS1,GAS6,GATA6,GLIPR1,INHBA,LATS2,LOX,MAFB,MYL9,NEXN,NID2,NRP1,PALLD,PDGFRB,POSTN,SERPINE2,SFRP2,SULF1,SULF2,TGFBI,TGM2,THBS1,THY1,TIMP1,TIMP2,TNC,VCAN,VIM,ZEB2	126 (20)
KRAS	enzyme	9.18e-16	AXL,CAVIN1,CCDC80,CCL2,CCN1,CCN2,COL3A1,DPYSL2,EFEMP1,EGR2,FBLN2,FBN1,FCGR2A,FGF7,FN1,FSTL1,GALNT10,GAS1,GXYLT2,IFITM2,LATS2,LOX,MMD,MSN,MYLK,PALLD,SERPINE2,SLAMF8,SPARC,THBS1,THY1,TIMP2,TNC,VCAN,VIM	124 (22)
WNT3A	cytokine	1.06e-15	ACTA2,CCDC80,CCN1,CCN2,CCN4,CD300A,COLEC12,CXCL12,DCN,EGR2,FMOD,FN1,GAS1,MMD,MT1X,SFRP2,SPARC,THBS1,THY1,TMEM158,TNC,VCAM1,VIM	94 (17)
tretinoin	chemical - endogenous mammalian	1.56e-15	ANXA5,ANXA6,C1S,C5AR1,CCL2,CCN1,CCN2,CD14,COL1A2,COL3A1,COL6A3,CTSB,CTSK,DCN,DIO2,DPYSL3,EMP3,FCER1G,FN1,GATA6,GREM1,INHBA,KLF9,LATS2,LGALS1,MAFB,MNDA,MT2A,NID2,NRP1,PALLD,PDGFRB,POSTN,RARRES2,SERPINE2,SFRP4,SPARC,SRGN,TGFBI,TGM2,THBS1,TIMP1,TNC,TNFAIP6,TYROBP,VCAM1,VIM,VSIG4,WIPF1,ZEB2	124 (21)
SMAD7	transcription regulator	1.6e-15	ACTA2,ADAMTS2,CCL2,CCN2,COL1A2,COL3A1,COL6A1,COL6A3,CXCL12,DCN,EFEMP1,FN1,GAS6,NID2,TAGLN,TGFBI,TIMP1,TPM2	96 (23)
SMAD3	transcription regulator	3.11e-15	ACTA2,ADAM12,ASPN,CCL2,CCN2,CDH11,COL10A1,COL1A2,COL3A1,COL6A1,COL6A3,FN1,PCSK5,SPARC,TAGLN,THBS1,TIMP1,TNC,TPM1,TPM2,VIM,ZEB2	112 (22)
ERBB3	kinase	3.43e-15	ACTA2,AXL,CCN1,CCN2,COL6A1,CTSK,CXCL12,FBLN2,FBN1,FN1,FSTL1,GAS6,SPARC,TGM2,THBS1,TNC	118 (20)
SMARCA4	transcription regulator	5.67e-15	ACTA2,ANGPTL2,ANTXR2,ARL4C,CCL2,CCN2,CDH11,CTSB,EMP3,FCGR2A,FN1,HEPH,IFITM2,INHBA,ITGA5,LGALS1,LOX,MFGE8,MYLK,NRP1,NRP2,RAMP1,RGS2,SERPINE2,SRPX,TAGLN,THY1,TIMP2,TPM1,VIM,WIPF1	110 (18)
TWIST1	transcription regulator	6.05e-15	ACTA2,AXL,CCL2,CCN4,COL6A1,CXCL12,DCN,DPYSL3,EMP3,FMOD,FN1,HEG1,MFGE8,OLFML3,TGFBI,VCAN,VIM,ZEB2
MYC	transcription regulator	8.83e-15	ACTN1,ANXA5,ANXA6,AXL,CCN4,CLIC4,COL15A1,COL1A2,COL3A1,COL5A1,COL5A2,COL6A3,CTSB,EFEMP1,EGR2,FAP,FBLN2,FBN1,FBXO32,FLNA,FMOD,FN1,FSTL1,GAS1,GATA6,INHBA,LGALS1,LOX,MSN,MYL9,NRP1,PDGFRB,SERPINA1,SERPINE2,SPARC,THBS1,THY1,TIMP1,TIMP2,TNC,VCAM1,VIM	119 (21)
IL13	cytokine	9.75e-15	ALOX5AP,ASPN,CCL2,CCN2,CD14,CD163,COL1A2,COL3A1,CTSB,CTSK,FCGR2A,GAS6,HTRA1,MAF,MT1X,PDGFC,PDLIM2,PLXNC1,POSTN,SERPINA1,SERPINF1,TGM2,THBS1,TIMP1,TIMP2,VCAM1	119 (21)
fluticasone propionate	chemical drug	1.13e-14	CCL2,CD163,DCN,HTRA1,KLF9,MFGE8,MT1X,MT2A,OLFML2B,OLFML3,PAPSS2,SERPINA1,SERPINF1,SRPX,TGM2,THBS1,TIMP1,VSIG4
TEAD1	transcription regulator	4.3e-14	ACTA2,CALD1,CCN1,CCN2,COL3A1,COL5A2,FILIP1L,LATS2,POSTN,SULF1,TAGLN,THBS1,TPM1	88 (12)
PTK2	kinase	9.19e-14	ACTA2,CCN1,COL1A2,FN1,ITGA5,PALLD,PDGFRB,PRRX1,THBS1,TIMP1,TNC,VCAM1	93 (21)
bleomycin	biologic drug	1.01e-13	ACTA2,CCL2,CCN2,CCN4,CDH11,COL1A2,COL3A1,CTSK,CXCL12,DCN,FAP,FN1,LOX,MSN,SFRP2,THBS1,TIMP1,TIMP2	135 (24)
MRTFB	transcription regulator	1.12e-13	ACTA2,CALD1,CCN1,CCN2,COL3A1,COL5A2,FILIP1L,FLNA,INHBA,ITGA5,MYL9,POSTN,RAMP1,SULF1,TAGLN,THBS1,TPM1	49 (11)
FSH	complex	1.29e-13	ACTA2,ACTN1,ADCY7,ARL4C,AXL,CCN2,COL15A1,FILIP1L,GATA6,GEM,INHBA,ITGA5,LGALS1,LOX,MT1X,MT2A,PDLIM3,RAB31,THBS1,TIMP1,TIMP2,TNFAIP6,TPM1,TPM2	104 (14)
STAT3	transcription regulator	1.76e-13	ACTA2,C5AR1,CCL2,CCN2,COL1A2,COL3A1,COL5A1,CTSB,CTSK,EGR2,FCER1G,FERMT2,FN1,GLIPR1,IFITM2,LOX,MAF,MAFB,NRP1,NRP2,RAB31,SERPINA1,SERPINE2,TAGLN,THBS1,TIMP1,VCAN,VIM,WIPF1	126 (21)
AGT	growth factor	2.14e-13	ACTA2,ADAM12,C5AR1,CCL2,CCN2,CCN4,CD14,COL16A1,COL1A2,COL3A1,COL6A1,DIO2,EFEMP1,FGF7,FN1,GAS6,ITGA5,LATS2,LOX,PALLD,POSTN,RGS2,TIMP1,TNC,VCAM1,VIM,ZEB2	100 (21)
BMP7	growth factor	2.19e-13	ACTA2,CALD1,CCL2,COL10A1,COL1A2,COL5A2,FN1,GREM1,ITGA5,MSN,PDGFRB,RGS2,SULF1,TIMP1,VCAN,VIM,ZEB2	93 (19)
MAPK1	kinase	3.68e-13	ADAM12,ANTXR2,C1S,CCDC80,CCL2,CCN2,CTSB,DCN,EGR2,FBXO32,FN1,GNG2,ITGA5,LGALS1,LOX,NRP1,PDLIM3,POSTN,RGS2,SFRP2,TMEM158,VIM,WIPF1	123 (19)
ERK	group	4.99e-13	ACTA2,ACTN1,AXL,CCL2,CCN2,COL3A1,CTSK,DIO2,DPYSL2,EGR2,FN1,MAFB,MYLK,PDGFC,POSTN,TGM2,THBS1,TIMP1,VCAN	131 (21)
TEAD2	transcription regulator	5.08e-13	CALD1,CCN1,CCN2,COL3A1,COL5A2,FILIP1L,POSTN,SULF1,TAGLN,THBS1,TPM1	45 (7)
MM-589	chemical reagent	6.39e-13	CCDC80,CCN2,COL10A1,COL16A1,COL1A2,COL3A1,COL5A2,FBLN2,LOX,POSTN,SULF1
PTC-209	chemical reagent	6.39e-13	CCDC80,CCN2,COL10A1,COL16A1,COL1A2,COL3A1,COL5A2,FBLN2,LOX,POSTN,SULF1
IL1B	cytokine	6.64e-13	ACTA2,ANTXR1,C1R,CCL2,CCN2,CD14,COL10A1,CTSB,CXCL12,DCN,FGF7,FN1,GAS6,GEM,INHBA,ITGA5,LOX,LY96,MT2A,MYLK,NFIL3,NRP1,POSTN,SPARC,SRGN,TGM2,THBS1,THY1,TIMP1,TIMP2,TMEM176B,TNFAIP6,VCAM1,VCAN,VIM	103 (18)
VCAN	other	8.87e-13	AEBP1,C1R,C1S,CCL2,CXCL12,DCN,FN1,FNDC1,GPC6,ITGA5,OLFML2B,PCSK5,RGS2,TIMP1,VCAM1,VCAN	90 (17)
FOS	transcription regulator	9.68e-13	ADAM12,CALU,CCL2,CCN2,CD14,COL16A1,COL6A1,COL8A2,CTSB,DIO2,EGR2,FBN1,FN1,FSTL1,GAS1,LOX,MT2A,NFIL3,RAB31,SERPINE2,SFRP2,SFRP4,SULF2,TGFBI,TIMP1,VCAM1,VIM	91 (15)
sphingosine-1-phosphate	chemical - endogenous mammalian	1.34e-12	ACTA2,CCL2,CCN2,COL3A1,FN1,GATA6,NRP1,NRP2,TAGLN,THBS1,TIMP1,VCAM1,VIM	111 (22)
EGF	growth factor	1.52e-12	ACTN1,CCN1,CCN2,CDH11,COL1A2,COL3A1,DCN,DIO2,EGR2,FN1,FSTL1,GAS1,GFPT2,INHBA,NEXN,NRP1,PDGFRB,SERPINA1,SPARC,TGM2,THBS1,TIMP1,TNC,VCAM1,VCAN,VIM	111 (20)
ESR2	ligand-dependent nuclear receptor	1.57e-12	ANGPTL2,CALU,CCL2,CCN1,CCN2,COL16A1,COL1A2,CTHRC1,CXCL12,DPYSL3,EMP3,FBLN2,FBN1,FMOD,FN1,FSTL1,GREM1,LOX,NID2,PDLIM3,POSTN,SFRP4,SLIT2,TGM2,TIMP1,TIMP2,TPM1,VCAM1,VIM	100 (17)
ADAM12	peptidase	1.9e-12	AEBP1,CCN2,COL5A2,COL6A3,DCN,FBN1,GAS6,GREM1,NID2,SERPINE2,SFRP2,TGFBI	52 (7)
Y 27632	chemical drug	2.24e-12	ACTA2,AXL,CCL2,CCN1,CCN2,COL10A1,COL12A1,DPYSL2,TAGLN,THBS1,VCAM1,VIM	88 (21)
IFNG	cytokine	3e-12	ACTA2,ADCY7,ALOX5AP,C1QC,C1R,C5AR1,CCL2,CCN2,CD14,CD163,CLIC4,COL1A2,COL5A2,CTSB,CTSK,CXCL12,DEGS1,EGR2,FCER1G,FCGR2A,FN1,GAS6,GNB4,GNG2,HTRA1,IFITM2,INHBA,ITGA5,LOX,LY96,MNDA,SERPINA1,THBS1,THEMIS2,THY1,TIMP1,TMEM158,TNFAIP6,TYROBP,VCAM1,VIM,ZEB2	115 (20)
halofuginone	chemical drug	3.57e-12	CCN2,COL1A2,CTHRC1,CTSK,FBN1,FSTL1,IFITM2,LGALS1,LOX,SPARC,TAGLN,TGM2,TIMP1,TIMP2,VCAM1	126 (19)
RUNX3	transcription regulator	5.6e-12	CCN1,CCN2,CDH11,COL12A1,FBN1,FLNA,FSTL1,LOX,MSRB3,SLIT2,THY1,TIMP2,TPM2,VIM
SNAI1	transcription regulator	5.77e-12	ACTN1,AXL,CCL2,CCN1,CCN2,COL1A2,DPYSL3,FLNA,FN1,SPARC,THY1,TPM1,VIM,WIPF1,ZEB2	124 (20)
CR1L	other	6.93e-12	CCN2,COL15A1,COL1A2,COL3A1,COL5A1,COL6A1,COL6A3,FBN1,TNC
BMP2	growth factor	7.11e-12	ACTA2,CLIC4,COL10A1,COL1A2,CTSK,CXCL12,DPYSL2,FN1,GREM1,INHBA,KLF9,POSTN,SPARC,TAGLN,TGM2,TIMP1,VCAN	129 (19)
PPARGC1A	transcription regulator	8.08e-12	ADAMTS2,ASPN,CCN2,CCN4,COL1A2,COL6A3,DCN,DIO2,FBLN2,FBXO32,GAS6,GPC6,INHBA,OLFML3,PCSK5,POSTN,SERPINE2,THY1,TIMP1,TIMP2,VCAN
JUN	transcription regulator	8.42e-12	ACTA2,ANGPTL2,AXL,C5AR1,CCL2,CCN1,CCN2,CD14,COL1A2,CYP1B1,DIO2,FN1,GAS6,MAF,MT2A,RAB31,SPARC,SULF2,THBS1,TIMP1,TNC,VCAM1,VIM,ZEB2	92 (20)
estrogen receptor	group	9.55e-12	AXL,CALD1,CCN2,CDH11,COL12A1,COL5A1,COL6A1,CXCL12,FN1,MSN,PDGFC,RGS2,SPARC,TGM2,TIMP1,TIMP2,TNC,VIM	116 (17)
CEBPA	transcription regulator	1.07e-11	ADCY7,ALOX5AP,ARL4C,CD14,COL10A1,COL1A2,CTSK,EGR2,GAS1,GATA6,GLIPR1,LGALS1,MNDA,MT2A,NFIL3,NRP1,RAB31,RARRES2,RGS2,SERPINF1,THBS1,TNFAIP6,VCAN	43 (4)
EGFR	kinase	1.18e-11	ACTA2,CCL2,CCN2,COL3A1,COL5A2,COL6A1,CTSK,CXCL12,FAP,FBLN2,FBN1,FGF7,GALNT10,GXYLT2,KIRREL1,POSTN,SERPINE2,TGM2,THBS1,TNC,TNFAIP6,VCAN,VIM,ZEB2	112 (20)
dihydrotestosterone	chemical - endogenous mammalian	1.36e-11	CCN2,COL3A1,COL5A2,COL6A1,DCN,DIO2,FBXO32,FGF7,FN1,GAS6,LGALS1,LOX,MAF,MYLK,NID2,POSTN,RARRES2,SERPINE2,SFRP4,SPARC,TGM2,THBS1,TIMP2,VCAM1,VCAN,VIM	121 (22)
miR-338-3p (miRNAs w/seed CCAGCAU)	mature microRNA	1.65e-11	ADAMTS2,COL1A2,COL5A1,COL5A2,NID2,SPARC,TAGLN,VCAN,VIM
MYOCD	transcription regulator	1.78e-11	ACTA2,CALD1,COL1A2,COL3A1,FAP,FBXO32,FN1,MYLK,PDLIM3,TAGLN,TPM1,VCAN	30 (5)
SB203580	chemical - kinase inhibitor	2.53e-11	ACTA2,ALOX5AP,CCL2,CCN2,COL1A2,COL3A1,CTSK,CYP1B1,EFEMP1,FN1,GLIPR1,PALLD,PDGFRB,POSTN,SPARC,TAGLN,TGM2,THBS1,TIMP1,TIMP2,TNFAIP6,VCAM1,VIM	112 (19)
IGF1	growth factor	2.98e-11	ACTA2,CCDC80,CCN1,CCN2,COL10A1,COL16A1,COL1A2,COL3A1,COL5A2,EGR2,FBLN2,FBXO32,FN1,ITGA5,LOX,PDGFRB,PDLIM2,POSTN,SULF1,TGFBI,THBS1,THY1,VCAM1,VIM	124 (23)
TAF4	transcription regulator	3.43e-11	CCN2,CDH11,COL6A3,DCN,FMOD,GAS1,GAS6,GREM1,OLFML3,PDGFC,SFRP2,THBS1
IL4	cytokine	3.47e-11	ACTA2,ALOX5AP,ANXA6,C5AR1,CCL2,CD14,CD163,CD300A,COL1A2,COL6A3,CTSK,EGR2,FCER1G,FCGR2A,FLNA,FN1,GNB4,LGALS1,MAF,MAFB,MPEG1,NFIL3,NRP1,POSTN,TGFBI,TGM2,THY1,TIMP1,TIMP2,TMEM176B,TNC,VCAM1,VIM	106 (18)
CHI3L1	enzyme	3.56e-11	ARL4C,CALD1,CDH11,COL16A1,COL6A1,NNMT,TMEM158,TNC
APP	other	4.07e-11	ACTA2,ANXA5,ANXA6,AXL,C1R,C1S,CCL2,CCN2,CTSB,CXCL12,DCN,DPYSL2,FAP,FCGR2A,FLNA,FN1,GNG2,INHBA,MAF,MAFB,NRP1,NRP2,PDGFRB,RAMP1,SERPINF1,SLAMF8,SLIT2,TAGLN,THY1,TPM1,VCAM1,VCAN	107 (22)
forskolin	chemical toxicant	5.44e-11	ACTA2,ACTN1,ARL4C,CCL2,CCN2,CD14,CD163,COL10A1,COL15A1,COL1A2,CYP1B1,DIO2,FN1,GEM,INHBA,MFGE8,MMD,NFIL3,PDLIM3,RAB31,RGS2,THBS1,TIMP1,TNFAIP6,TPM1,TPM2,VCAN,VIM	119 (19)
TEAD4	transcription regulator	5.63e-11	ACTA2,CALD1,CCN1,CCN2,COL3A1,COL5A2,FILIP1L,POSTN,SULF1,TAGLN,THBS1,TPM1
ANGPT2	growth factor	6.1e-11	ACTA2,ADAM12,ARL4C,C1R,CD163,COL1A2,COL3A1,FGF7,FN1,GATA6,MFGE8,PDGFRB,POSTN,THBS1,VCAM1,VIM	98 (19)
HGF	growth factor	6.75e-11	ACTA2,ANGPTL2,CCL2,CCN1,CCN2,COL1A2,COL3A1,CTSK,FGF7,FLNA,FN1,GEM,INHBA,NID2,NRP1,RARRES2,RGS2,THBS1,TIMP1,TMEM158,TNFAIP6,VCAM1,VIM	120 (22)
isobutylmethylxanthine	chemical toxicant	7.5e-11	AEBP1,CCN2,CD14,COL10A1,COL1A2,COL3A1,COL5A1,COL6A1,EGR2,FN1,INHBA,PDGFRB,THBS1,TIMP1,TIMP2,TNC	123 (24)
thioacetamide	chemical toxicant	7.53e-11	ACTA2,CCN2,CD14,COL1A2,COL3A1,EMP3,FBN1,FCGR2A,FSTL1,IFITM2,LGALS1,LOX,SPARC,TAGLN,TGM2,TIMP1,TIMP2	75 (7)
D-glucose	chemical - endogenous mammalian	7.66e-11	ACTA2,ACTN1,CALD1,CCL2,CCN2,COL1A2,COL3A1,CTSB,DCN,FBXO32,FN1,GREM1,INHBA,ITGA5,LGALS1,LY96,MAFB,MYL9,NEXN,PDGFRB,RGS2,TAGLN,TGM2,THBS1,TIMP1,VCAM1,VCAN	111 (23)
EWSR1-FLI1	fusion gene/product	9e-11	CALD1,CCN1,CCN2,COL3A1,COL5A2,FILIP1L,POSTN,SULF1,TAGLN,THBS1,TPM1
KLF11	transcription regulator	9.31e-11	ACTA2,CCL2,CCN2,COL1A2,COL3A1,DCN,DIO2,GREM1,LOX,SERPINA1,THBS1,TIMP1,TIMP2
NR3C1	ligand-dependent nuclear receptor	1.02e-10	ACTN1,ALOX5AP,ATXN1,C1R,CCL2,CCN1,COL1A2,COL3A1,COL5A1,COL6A1,CORO1C,DEGS1,FCER1G,FN1,GAS1,GEM,GLIPR1,INHBA,KLF9,MT2A,NFIL3,RGS2,SERPINA1,THBS1,TIMP1,TNFAIP6,VCAM1	101 (14)
MAP2K1	kinase	1.55e-10	ACTA2,CCL2,CCN1,CCN2,COL1A2,COL3A1,CTSB,EGR2,FLNA,ITGA5,SERPINA1,SERPINE2,TGM2,THBS1,TNC	141 (21)
IL17A	cytokine	1.96e-10	ACTA2,CCL2,CCN1,CCN2,CD14,CD163,COL10A1,CTSK,CXCL12,EGR2,LOX,NRP1,TIMP1,TIMP2,TNC,VCAM1,VIM	109 (21)
PD98059	chemical - kinase inhibitor	2.05e-10	ACTA2,ALOX5AP,CCL2,CCN2,CD14,COL1A2,COL3A1,CTSB,CTSK,CYP1B1,DIO2,EGR2,EMP3,FN1,MMD,POSTN,SERPINA1,TAGLN,THBS1,TIMP1,TIMP2,VCAM1,VCAN,VIM	125 (21)
NEUROG1	transcription regulator	2.09e-10	C1S,COL3A1,FAP,FN1,GFPT2,GREM1,INHBA,SERPINF1,SULF1,THBS1
ALDH1A2	enzyme	2.29e-10	CCN1,CCN2,COL1A2,COL3A1,MAFB,SPARC,TGFBI,TIMP1	97 (9)
TGFBR2	kinase	2.73e-10	ACTA2,ALOX5AP,C5AR1,CCN2,CD14,CLIC4,COL1A2,FGF7,FMOD,FN1,NRP1,SPARC,TAGLN,THBS1,TIMP1	108 (18)
GATA4	transcription regulator	2.92e-10	CCL2,CCN2,COL1A2,COL3A1,CTHRC1,DIO2,FAP,PDLIM3,POSTN,TAGLN,TGFBI,TIMP1,TPM1,VCAM1,VIM	18 (3)
FBN1	other	3.29e-10	CCN1,CCN2,COL1A2,COL3A1,COL6A3,FBN1,INHBA	114 (10)
prostaglandin E2	chemical - endogenous mammalian	3.73e-10	ACTA2,C5AR1,CCL2,CCN2,CD14,CXCL12,DCN,EGR2,FMOD,FN1,ITGA5,MAFB,NFIL3,NRP1,RGS2,THBS1,TNFAIP6,VIM	105 (23)
SPDEF	transcription regulator	3.86e-10	CCN2,CDH11,COL16A1,COL5A1,COL5A2,COL6A1,COL6A3,ITGA5,TNC,VIM
COLQ	other	3.86e-10	ADAMTS2,ASPN,COL5A2,COL6A3,DCN,FGF7,FN1,NID2,TIMP1,VCAN
MYCN	transcription regulator	5.33e-10	CCN2,CDH11,COL5A2,DPYSL3,FBN1,FN1,GATA6,INHBA,LGALS1,MSRB3,SPARC,TAGLN,TGM2,TIMP2,TPM1,VIM,ZEB2
FN1	enzyme	5.34e-10	ACTA2,CCL2,CCN1,CCN2,CLIC4,FERMT2,FLNA,FN1,ITGA5,SPARC,TAGLN,TGM2,THBS1,TIMP2,VIM	107 (21)
HNF1B	transcription regulator	6.04e-10	ACTN1,CCDC80,COL5A1,COL5A2,FN1,GATA6,MAFB,NID2,SERPINA1,SPARC,SULF1,ZEB2
SEMA7A	transmembrane receptor	6.84e-10	CCN2,CCN4,COL1A2,COL3A1,CTSB,FN1,TIMP1
CTNNB1	transcription regulator	6.98e-10	ACTA2,CCN1,CCN2,CCN4,CDH11,CTHRC1,CXCL12,CYP1B1,DIO2,FBLN2,FCER1G,FN1,GFPT2,GREM1,HTRA1,MFGE8,MPEG1,MYLK,NEXN,NRP2,SERPINA1,SERPINE2,SFRP4,TGM2,TIMP1,TNC,VCAM1,VCAN,VIM,ZEB2	100 (16)
tetradecanoylphorbol acetate	chemical drug	7.82e-10	AXL,C5AR1,CCL2,CCN1,CCN2,CD14,CD163,CTSB,DIO2,EGR2,FBN1,FCER1G,FGF7,GEM,INHBA,ITGA5,MAF,MT2A,NFIL3,NRP1,PDGFRB,RGS2,SERPINA1,SFRP2,SPARC,SRGN,THBS1,THY1,TIMP1,TNFAIP6,VCAM1,VCAN,VIM,VSIG4	118 (19)
Rock	group	8.18e-10	ACTA2,CAVIN1,CCL2,CCN2,COL3A1,FN1,TAGLN,THBS1,VCAM1	97 (22)
CAT	enzyme	9.7e-10	CCL2,CYP1B1,FN1,TAGLN,THBS1,TIMP1,TNC,VCAM1,VIM	118 (22)
Akt	group	1.06e-09	ACTA2,CCL2,CCN2,COL3A1,CXCL12,EGR2,FBXO32,FN1,GALNT10,GXYLT2,KIRREL1,MT1X,MT2A,NFIL3,NRP2,THBS1,TNC,VCAM1,VCAN	107 (16)
BIRC5	other	1.15e-09	C1QC,CCN2,COL3A1,COL5A2,FBN1,FMOD,FN1,ITGA5,VIM	89 (7)
NSUN6	enzyme	1.27e-09	AXL,CCN1,CCN2,FLNA,FSTL1,GAS6,TGM2,THBS1
TP63	transcription regulator	1.32e-09	ACTA2,AXL,CCN1,CCN2,COL5A1,FBN1,FN1,GREM1,HTRA1,INHBA,MFGE8,POSTN,SERPINF1,SLIT2,TAGLN,THBS1,THY1,TNC,TPM1,VIM,ZEB2	94 (18)
F2R	G-protein coupled receptor	1.44e-09	CCL2,CCN1,CCN2,CDH11,CXCL12,FN1,TAGLN,TGM2,THBS1,VCAM1,VIM	100 (20)
CEBPB	transcription regulator	1.51e-09	ACTA2,ALOX5AP,ANTXR1,CCL2,CD14,COL10A1,COL1A2,COL5A2,DCN,DEGS1,FBXO32,FN1,GAS1,LY96,NRP1,SERPINA1,TMEM176B,TNFAIP6,VCAN,VIM	92 (17)
INHA	growth factor	1.6e-09	ACTA2,CCN1,CCN2,CCN4,COL1A2,COL3A1,COL6A1,CYP1B1,INHBA,MYL9,SFRP4
diethylstilbestrol	chemical drug	1.81e-09	CCN2,CD14,CTSK,DCN,DPYSL2,FMOD,GATA6,GREM1,INHBA,LGALS1,MAFB,MFGE8,MOXD1,PDGFRB,SPARC,SULF1,TGFBI
NRG1	growth factor	1.84e-09	ACTN1,AXL,CAVIN1,CCN1,CCN2,COL6A3,EGR2,FLNA,FN1,FSTL1,GAS6,MAF,SLIT2,TGM2,THBS1,VIM	116 (19)
wortmannin	chemical - kinase inhibitor	2.87e-09	ACTA2,CCL2,CCN2,CD14,COL1A2,COL3A1,FN1,MAF,MSN,MT2A,POSTN,TPM1,VCAM1,VIM	109 (19)
miR-335-3p (miRNAs w/seed UUUUCAU)	mature microRNA	3.19e-09	ADAMTS2,COL1A2,COL5A1,COL5A2,NID2,SPARC,VCAN
mifepristone	chemical drug	3.68e-09	CCL2,CCN2,CD14,COL15A1,COL5A2,DIO2,EGR2,FBLN2,GAS6,LOX,POSTN,RGS2,SFRP2,SFRP4,TIMP1,TNFAIP6,VCAN	119 (20)
PRL	cytokine	3.79e-09	ANXA5,CCL2,CNN3,COL1A2,COL3A1,COL5A1,CTSB,DCN,FN1,MFGE8,MSN,SFRP2,SPARC,TIMP1,TIMP2,VIM	114 (18)
OSM	cytokine	4e-09	ACTA2,ARL4C,C1R,C1S,CCL2,COL1A2,COL3A1,COL6A1,CXCL12,CYP1B1,DEGS1,EMP3,FN1,MT1X,MT2A,RAB31,SERPINA1,TIMP1,TNC,TPM1,VCAM1,VIM	96 (19)
CD44	other	4.17e-09	ACTA2,COL3A1,COL5A2,CTSK,FN1,IFITM2,ITGA5,LGALS1,SERPINA1,SFRP2,THBS1,THY1,VCAM1,VIM	116 (22)
SMAD4	transcription regulator	4.33e-09	CCL2,CCN2,COL10A1,COL1A2,FAP,FN1,INHBA,PDGFRB,THBS1,TIMP1,TNC,TNFAIP6,TPM1,TPM2,VIM	102 (17)
miR-29b-3p (and other miRNAs w/seed AGCACCA)	mature microRNA	4.45e-09	ADAMTS2,COL15A1,COL1A2,COL3A1,COL5A1,COL5A2,FBN1,NID2,SPARC,VCAN
ERBB4	kinase	4.45e-09	ACTA2,CCL2,COL3A1,COL5A2,CXCL12,FBLN2,FGF7,SERPINE2,THBS1,TNC	125 (24)
PDGFB	growth factor	4.53e-09	ACTA2,COL1A2,FGF7,FN1,PDGFRB,SERPINF1,THBS1,TIMP1,TNC	101 (19)
P38 MAPK	group	4.81e-09	ANXA5,CCL2,CCN2,COL3A1,CTSK,CXCL12,DIO2,EGR2,FBXO32,FLNA,FN1,HTRA1,INHBA,POSTN,THBS1,TIMP1,TIMP2,VCAM1	102 (18)
IL1A	cytokine	4.83e-09	CCL2,CCN1,CTSK,CXCL12,FGF7,GNB4,INHBA,ITGA5,LOX,MT2A,SERPINA1,SPARC,TIMP1,VCAM1,VIM	100 (17)
estrogen	chemical drug	4.86e-09	AXL,CCL2,CCN1,CCN2,COL15A1,COL3A1,COL5A1,CXCL12,FGF7,FN1,ITGA5,LGALS1,NFIL3,SERPINE2,SPARC,TSPAN4	110 (20)
TGFBR1	kinase	4.97e-09	ACTA2,CCN2,COL1A2,EGR2,FMOD,FN1,GAS1,TAGLN,TGFBI,VIM	96 (23)
Lh	complex	5.1e-09	ACTA2,ACTN1,ADCY7,ARL4C,AXL,COL15A1,GEM,PDLIM3,RAB31,SFRP4,SLIT2,THBS1,TNFAIP6,TPM1,TPM2
MK2 inhibitory peptide	chemical - kinase inhibitor	5.49e-09	ACTA2,COL1A2,COL3A1,FN1,LOX	96 (13)
trans-hydroxytamoxifen	chemical drug	6.19e-09	COL15A1,COL1A2,CXCL12,CYP1B1,DCN,FAP,FN1,LOX,MMD,RAB31,SERPINF1,SLIT2,TPM1	60 (7)
GDF2	growth factor	6.19e-09	CDH11,CXCL12,FMOD,HTRA1,NRP1,POSTN,RAMP1,SERPINE2,SERPINF1,VCAM1
PF543	chemical - kinase inhibitor	7.31e-09	ACTA2,CCN2,CCN4,COL16A1,DIO2,FN1,LOX,TNC	47 (7)
LY294002	chemical - kinase inhibitor	7.54e-09	ACTA2,ALOX5AP,CCL2,CCN1,CCN2,CD14,COL10A1,COL1A2,EGR2,FGF7,FN1,GEM,MAF,MT2A,POSTN,RGS2,TAGLN,THBS1,VCAM1,VCAN,VIM	94 (20)
IgG	complex	7.57e-09	CCL2,COL3A1,DEGS1,EGR2,FCGR2A,FN1,INHBA,LGALS1,MAF,MAFB,SERPINF1,THBS1,TNC,VCAM1	109 (22)
let-7a-5p (and other miRNAs w/seed GAGGUAG)	mature microRNA	8.61e-09	ACTA2,ADAMTS2,COL1A2,COL3A1,COL5A1,COL5A2,NID2,SPARC,TAGLN,THBS1,TPM2,VCAN,VIM	21 (3)
ROR1	kinase	8.8e-09	AXL,CCN1,CCN2,FSTL1,GAS6,THBS1,VIM	64 (10)
PRKG1	kinase	8.8e-09	ACTA2,CCN2,COL3A1,FN1,TAGLN,THBS1,VCAM1	86 (22)
Immunoglobulin	complex	8.96e-09	ACTA2,C5AR1,CCL2,CD14,CXCL12,CYP1B1,DPYSL2,EGR2,FAP,FCER1G,FCGR2A,FN1,INHBA,MAF,MOXD1,NFIL3,NRP1,POSTN,RAB31,RGS2,TIMP1,VCAM1,VCAN,ZEB2	104 (19)
VEGFA	growth factor	9.48e-09	ACTA2,CCL2,CCN1,CCN2,CLIC4,CTSB,CXCL12,FN1,MYLK,NRP1,PDGFRB,SPARC,THBS1,TIMP1,TNC,VCAM1	105 (18)
TEAD	group	1.09e-08	CALD1,CCN1,CCN2,FN1,POSTN	33 (7)
ARHGAP31	other	1.11e-08	CCN2,COL5A1,COL6A1,FN1,ITGA5,SPARC,ZEB2
SB-431542	chemical reagent	1.14e-08	ACTA2,ASPN,C5AR1,CCN2,CD14,CLIC4,FAP,FN1,MAFB,POSTN,TNFAIP6	62 (13)
IL1	group	1.2e-08	CCL2,CTSB,DCN,FGF7,FN1,INHBA,LOX,NRP2,PDGFRB,SPARC,TGM2,THY1,TIMP1,TNC,TNFAIP6,VCAM1,VCAN	135 (26)
tributyltin	chemical reagent	1.24e-08	CCN2,COL1A2,COL3A1,COL5A1,COL6A1,DCN,FN1,INHBA,PDGFRB,THBS1,TNC	83 (11)
mir-8	microRNA	1.26e-08	ACTA2,ACTN1,ADAM12,FN1,LATS2,LOX,MSN,SERPINE2,SULF2,TIMP2,VIM,ZEB2,ZFPM2	90 (7)
MAPK14	kinase	1.26e-08	ACTA2,ALOX5AP,CCL2,COL10A1,EFEMP1,FN1,GREM1,NRP1,TAGLN,TGM2,TIMP1,TIMP2,VCAM1	94 (21)
CDKN1A	kinase	1.36e-08	ACTA2,ASPN,CCL2,CCN1,CCN2,CLIC4,COL5A1,CTSB,CTSK,FN1,INHBA,MAF,MSN,TNFAIP6,VIM	116 (18)
HTT	transcription regulator	1.38e-08	ACTA2,ADAMTS2,C1R,CCN2,CCN4,CDH11,COL16A1,COL6A1,COL6A3,DCN,DIO2,EGR2,EMP3,FN1,KLF9,LOX,MPEG1,NFIL3,SERPINA1,SERPINF1,TAGLN,TGFBI,TGM2,VCAM1	110 (17)
Brd4	kinase	1.47e-08	ACTA2,C1R,COL1A2,COL3A1,COL5A2,COL6A3,LOX,TAGLN,TIMP1	95 (10)
FUS-DDIT3	fusion gene/product	1.72e-08	CCN2,EFEMP1,FN1,GPC6,LOX,PALLD,VIM
platelet activating factor	chemical - endogenous mammalian	1.93e-08	CCL2,EGR2,FN1,GAS6,THBS1,TIMP1,TIMP2,VIM	118 (21)
TAZ	enzyme	2.08e-08	AXL,CCL2,CCN1,CCN2,COL5A1,COL5A2,CYP1B1,FN1,LOX,TAGLN	64 (14)
miR-450a-5p (and other miRNAs w/seed UUUGCGA)	mature microRNA	2.12e-08	COL1A2,COL3A1,COL5A2,EMP3,ITGA5,PDGFRB,VIM
IL6	cytokine	2.19e-08	ACTA2,ARL4C,C5AR1,CCL2,CCN2,CD14,CD163,COL3A1,CTSK,CYP1B1,DCN,EGR2,FN1,GREM1,LGALS1,LY96,MAF,MMD,SERPINA1,TGM2,THBS1,TIMP1,TNC,VCAM1,VIM	110 (18)
MEF2C	transcription regulator	2.36e-08	CCL2,COL10A1,COL1A2,COL3A1,EGR2,FAP,PDLIM3,POSTN,SFRP2,TPM1,VIM	18 (3)
YAP1	transcription regulator	2.43e-08	ACTA2,CCDC80,CCN1,CCN2,FBXO32,FLNA,FN1,INHBA,ITGA5,LATS2,MYL9,TAGLN,THBS1,VCAM1,VIM	106 (19)
SP1	transcription regulator	2.55e-08	ACTA2,AEBP1,CCL2,CCN2,COL1A2,CXCL12,CYBRD1,CYP1B1,FLNA,FN1,MYLK,PDGFC,PDGFRB,SERPINE2,SPARC,TAGLN,TIMP1,TIMP2,TNC,VIM,ZEB2	111 (20)
MMP9	peptidase	2.63e-08	ACTA2,CTSB,CTSK,CXCL12,SERPINA1,SERPINE2,TIMP1,TYROBP,VIM	110 (22)
OGA	enzyme	2.75e-08	ALOX5AP,CCL2,CD14,COL10A1,EGR2,FERMT2,FLNA,FN1,GAS1,GAS6,SERPINE2,TGFBI,THBS1,TIMP1,TIMP2,TNC,TSPAN4,VIM	112 (17)
RETNLB	other	2.94e-08	ACTA2,CCL2,CCN2,CCN4,COL1A2,FAP,FN1,MSN,TIMP1	119 (23)
VHL	transcription regulator	2.97e-08	CCN2,CXCL12,FILIP1L,FN1,ITGA5,LOX,MAF,SPARC,TAGLN,VCAM1,VIM	94 (17)
5-N-ethylcarboxamido adenosine	chemical reagent	3.01e-08	CCL2,CCN2,COL1A2,EGR2,INHBA,NFIL3,NRP1,RGS2,THBS1,VCAN	108 (21)
rosiglitazone	chemical drug	3.32e-08	C1QC,CCL2,CCN2,CCN4,COL1A2,COL3A1,COL6A1,DIO2,FN1,INHBA,LOX,PDGFRB,POSTN,RARRES2,RGS2,SERPINF1,THBS1,TIMP1,TNC	125 (23)
FAM3B	cytokine	3.36e-08	CCN4,DCN,FN1,ITGA5,LGALS1,SPARC
IKBKB	kinase	3.37e-08	AEBP1,CCL2,CCN2,CTSB,CTSK,CXCL12,CYP1B1,DCN,POSTN,SERPINE2,TIMP2,TMEM176B,TNC,VCAM1,VCAN	109 (16)
STAT6	transcription regulator	3.41e-08	CCL2,COL1A2,CTSB,EGR2,FCER1G,FCGR2A,GNB4,MAF,MPEG1,NFIL3,PDGFC,SERPINA1,SERPINF1,THY1,TIMP1,TMEM176B,VCAM1,VIM	125 (20)
GPER1	G-protein coupled receptor	3.45e-08	ACTA2,CCN1,CCN2,FAP,MT1X,MT2A,SFRP2,TAGLN	87 (18)
progesterone	chemical - endogenous mammalian	4.4e-08	ACTA2,AEBP1,C5AR1,CCL2,CDH11,COL15A1,CXCL12,CYP1B1,FN1,GAS6,INHBA,ITGA5,KLF9,LGALS1,MT2A,NFIL3,NRP1,POSTN,SFRP4,TGFBI,TIMP1,VIM	95 (16)
IFNB1	cytokine	4.41e-08	ANXA5,AXL,CCL2,CD14,COL12A1,CTSK,FBLN2,FBN1,GAS1,GNB4,NID2,NNMT,THBS1,TIMP1,TIMP2	102 (13)
COL4A3	other	4.45e-08	CCN2,COL1A2,COL3A1,FN1,TIMP1,TIMP2	103 (17)
NOTCH3	transcription regulator	4.54e-08	ACTA2,ACTN1,CDH11,COL5A1,FN1,PDGFRB,SPARC,TAGLN
BRD4	kinase	4.98e-08	ACTA2,COL1A2,COL5A1,FBN1,FN1,ITGA5,LOX,PDGFC,PDGFRB,THBS1,TIMP1	90 (7)
Jnk	group	5.1e-08	ACTA2,ANXA5,CCL2,CCN2,COL3A1,CXCL12,FBXO32,FN1,POSTN,TGM2,TIMP1,VCAM1,VCAN	105 (20)
AKT1	kinase	5.27e-08	ACTA2,C1QC,CCL2,FBXO32,FN1,FSTL1,MT2A,NEXN,PDGFRB,RAMP1,SERPINF1,THBS1,TIMP1,VCAN,VIM	112 (21)
Pdgfr	group	5.46e-08	ACTA2,CCL2,FN1,TNC,VIM	90 (20)
THBS1	other	5.5e-08	CCN2,COL1A2,COL3A1,FN1,ITGA5,THBS1,TIMP1	111 (21)
MAFB	transcription regulator	5.58e-08	ACTN1,CCL2,CD163,CXCL12,EGR2,MAFB,OLFML2B,OLFML3,TAGLN
corticosterone	chemical - endogenous mammalian	5.74e-08	CALD1,CCN2,COL1A2,COL3A1,COL5A1,COL6A1,DIO2,FGF7,KLF9,TGM2,TIMP1	79 (12)
NFKBIA	transcription regulator	5.75e-08	AEBP1,AXL,CCL2,COL1A2,COL3A1,COL5A2,CTSB,CXCL12,CYP1B1,DCN,FN1,MFGE8,SERPINE2,TIMP1,TIMP2,TMEM176B,TNC,VCAM1	117 (20)
CSF1	cytokine	5.93e-08	AXL,CCL2,CD163,CTSK,EGR2,FCER1G,FCGR2A,FN1,ITGA5,MAFB,SERPINE2,SPARC,THBS1,VCAM1	132 (21)
MRTFA	transcription regulator	6.23e-08	ACTA2,CCN1,CCN2,CXCL12,FLNA,ITGA5,MYL9,MYLK,RAMP1,TAGLN,THBS1,TNC	77 (19)
KDM3A	transcription regulator	6.56e-08	ACTA2,CCL2,CCN1,CCN2,GNG2,TAGLN,TNC
mir-29	microRNA	7.54e-08	ACTA2,ADAM12,COL1A2,COL3A1,COL5A2,FN1,PDGFRB,SFRP2,THBS1	70 (11)
S100A4	other	7.77e-08	CLIC4,FN1,THBS1,TIMP1,TIMP2,VCAM1,VIM	86 (19)
CPXM1	peptidase	7.87e-08	COL15A1,COL16A1,COL5A1,COL6A1
PTP4A1	phosphatase	8.33e-08	ACTN1,ANXA5,COL15A1,COL5A1,COL6A1,FLNA,MYADM,SPARC,VCAN,VIM
COL9A1	other	8.43e-08	COL12A1,FMOD,FN1,MFGE8,TGFBI
LAMC1	other	8.43e-08	ACTA2,CDH11,EGR2,FN1,VIM	56 (10)
IL10	cytokine	9.17e-08	ACTA2,ALOX5AP,CCL2,CD14,CD163,CTSB,CXCL12,DCN,FCER1G,FCGR2A,INHBA,LGALS1,LY96,MAF,TIMP1,TMEM158,VCAM1,VCAN	97 (18)
F2	peptidase	9.47e-08	ACTA2,CALD1,CCL2,CCN1,CCN2,CORO1C,FN1,GREM1,LMCD1,SLIT2,SRGN,THBS1,TIMP2,VCAM1	73 (17)
advanced glycation end-products	chemical - endogenous mammalian	1.08e-07	CCL2,CCN2,CXCL12,FN1,SERPINF1,SLIT2,VCAM1	85 (19)
miR-1-3p (and other miRNAs w/seed GGAAUGU)	mature microRNA	1.12e-07	AXL,CNN3,CORO1C,FBLN2,FERMT2,FSTL1,MMD,NRP1,THBS1,TPM1,TPM2,TSPAN4
INHBA	growth factor	1.19e-07	ACTA2,ACTN1,CCL2,CCN2,FN1,INHBA,LOX,MAF,MAFB,PCSK5,TAGLN,TIMP1	114 (20)
decitabine	chemical drug	1.42e-07	CCN2,CDH11,COL1A2,COL3A1,COL6A3,CXCL12,CYP1B1,FILIP1L,FN1,GATA6,LGALS1,LOX,LY96,MAF,MAFB,MSN,PDLIM2,SPARC,TGFBI,THBS1,TIMP2,TNC,VCAN,VIM	123 (18)
RUNX2	transcription regulator	1.43e-07	ACTA2,COL10A1,COL1A2,DPYSL3,FN1,HTRA1,NEXN,TAGLN,TIMP1,TPM1	99 (14)
cholesterol	chemical - endogenous mammalian	1.43e-07	ACTA2,C1QC,CCL2,CD14,COL3A1,CTSK,FN1,INHBA,MPEG1,THBS1,TIMP1,VCAM1,ZFPM2	106 (19)
crizotinib	chemical drug	1.51e-07	COL3A1,COL5A2,SPARC,VCAN,VIM,WIPF1	111 (10)
ROCK1	kinase	1.51e-07	CCN2,COL3A1,COL5A1,FBLN2,FBN1,VCAM1	75 (16)
ADCYAP1	other	1.66e-07	ACTN1,CNN3,COL3A1,COL5A1,COL5A2,DIO2,EGR2,GAS1,POSTN,SERPINE2,SERPINF1,SPARC,TGFBI	82 (7)
CG	complex	1.67e-07	ACTA2,CCL2,EFEMP1,GAS1,GATA6,GREM1,INHBA,MAF,NRP1,RGS2,SFRP2,SFRP4,TIMP1,TMEM158,TNFAIP6,VCAN	122 (19)
SMAD2	transcription regulator	1.75e-07	ACTA2,ADAM12,CCN2,COL1A2,FN1,THBS1,TPM1,TPM2,VIM	113 (17)
TMPRSS2-ERG	fusion gene/product	1.79e-07	ADAMTS12,COL5A1,FAP,GNB4,INHBA,KLF9,TGFBI,THBS1,VIM,ZEB2
NREP	other	1.81e-07	ACTA2,COL3A1,ITGA5,PDGFRB,TAGLN
TMPO	other	1.82e-07	ASPN,COL12A1,COL3A1,TIMP2
FAS	transmembrane receptor	1.86e-07	ACTA2,CCL2,CCN2,COL15A1,COL1A2,COL3A1,COL5A1,COL6A1,COL6A3,EGR2,FBN1,GLIPR1,TNC,TNFAIP6,TPM1,VCAM1	103 (22)
LLGL2	other	1.88e-07	AXL,CCN1,CCN2,FSTL1,GAS6,SLIT2
lysophosphatidic acid	chemical - other	1.91e-07	ACTA2,CCL2,CCN1,CCN2,CD14,PDGFRB,TAGLN,VCAM1,VIM	86 (19)
ramipril	chemical drug	2.31e-07	CCN2,COL1A2,COL3A1,FN1,TIMP1,TIMP2	40 (7)
trichostatin A	chemical drug	2.52e-07	ANXA6,CCL2,CD14,COL1A2,COL6A3,COLEC12,CXCL12,FN1,GATA6,LGALS1,LOX,MAF,MNDA,MSN,NRP1,SFRP4,TAGLN,TGM2,THBS1,TIMP1,TIMP2,TNC,VCAM1,VCAN,VIM	123 (21)
ethidium	chemical drug	2.55e-07	C1QTNF5,CCN1,CCN2,TIMP1,TIMP2
ADRA1A	G-protein coupled receptor	2.64e-07	ADAM12,COL3A1,EGR2,FGF7,FN1,LOX,PRRX1
U0126	chemical - kinase inhibitor	2.64e-07	ACTA2,CCL2,CCN2,CCN4,CXCL12,CYP1B1,FN1,GFPT2,INHBA,ITGA5,POSTN,TGM2,THBS1,TIMP2,TMEM158,TPM1,TPM2,VCAM1,VIM	105 (21)
inosine	chemical - endogenous mammalian	3.02e-07	ANTXR2,ANXA5,C1QC,C1S,EMP3,TIMP1,VIM
PTH	other	3.05e-07	CCL2,CCN2,COL1A2,CXCL12,EGR2,FN1,NFIL3,POSTN,RGS2,SFRP2,SFRP4	117 (24)
HIF1A	transcription regulator	3.16e-07	ACTA2,ALOX5AP,AXL,CCN1,CCN2,CXCL12,FN1,GATA6,ITGA5,LGALS1,LOX,MAF,SULF1,THBS1,TIMP1,VCAM1,VIM	94 (18)
VGLL3	other	3.51e-07	CCN2,COL12A1,COL1A2,LATS2,THBS1
FZD8	G-protein coupled receptor	3.51e-07	ACTA2,CCN2,FN1,VCAN,VIM	63 (11)
SRF	transcription regulator	3.74e-07	ACTA2,CALD1,CCN2,EGR2,FERMT2,FILIP1L,FLNA,GLIPR1,LMCD1,MYL9,MYLK,RAMP1,TAGLN,TNC,VCAN	31 (8)
NR3C2	ligand-dependent nuclear receptor	3.84e-07	CCL2,CCN2,CNN3,COL3A1,CYP1B1,FN1,INHBA,KLF9,RGS2,TGFBI	116 (17)
TBX5	transcription regulator	4.03e-07	CCL2,COL1A2,COL3A1,FAP,PDLIM3,POSTN,TPM1,VIM	18 (3)
PGR	ligand-dependent nuclear receptor	4.04e-07	ATXN1,CALD1,COL6A1,DPYSL2,FN1,GAS6,KLF9,PAPSS2,POSTN,PRRX1,SERPINA1,TGFBI,TNC,VCAN
cyclosporin A	biologic drug	4.05e-07	ACTA2,CCL2,CCN2,CD14,CD163,CDH11,EGR2,EMP3,FCGR2A,FLNA,FN1,MAF,POSTN,TAGLN,TIMP1,VCAM1,VIM	99 (18)
ABCB4	transporter	4.14e-07	ACTA2,CCN2,COL1A2,PDGFRB,SPARC,TIMP1
KLF4	transcription regulator	4.37e-07	ACTA2,CCL2,CD14,CLIC4,EFEMP1,FN1,INHBA,NRP1,SERPINA1,TAGLN,THBS1,TNC,VCAM1,VIM	89 (15)
ESR1	ligand-dependent nuclear receptor	4.45e-07	ACTA2,ALOX5AP,ANGPTL2,C1QTNF5,CALD1,CCL2,CCN1,COL16A1,COL5A2,CTSB,CXCL12,CYP1B1,EFEMP1,FAP,FLNA,GEM,GREM1,HTRA1,IFITM2,LATS2,LGALS1,MMD,PALLD,PDLIM3,RAB31,SULF1,TAGLN,TGM2,TIMP2,TNFAIP6,TPM1,VIM	92 (15)
leukotriene D4	chemical - endogenous mammalian	4.49e-07	ADAM12,CCL2,CCN1,EGR2,GEM,PDGFRB,RGS2	88 (13)
pirfenidone	chemical drug	4.73e-07	CCL2,CCN2,COL3A1,FN1,POSTN	104 (21)
Pkc(s)	group	5.12e-07	ACTA2,CCL2,CCN1,CCN2,COL3A1,CTSB,EGR2,FN1,ITGA5,RGS2,TAGLN,VCAM1	110 (23)
TERT	enzyme	5.32e-07	CALD1,CALU,CCN2,COL5A2,EFEMP1,GATA6,HTRA1,MFGE8,PDGFC,VIM
hydrogen peroxide	chemical - endogenous mammalian	5.64e-07	ACTA2,AEBP1,CCL2,CCN2,COL1A2,CTSB,FBXO32,FN1,NFIL3,SFRP2,SPARC,SRGN,SUSD6,TAGLN,TGM2,TSPAN4,VCAM1,VIM	90 (21)
HOXA10	transcription regulator	5.66e-07	ALOX5AP,COL15A1,COL3A1,EGR2,FCER1G,FN1,GAS6,KLF9,MSN,MYLK,SFRP4
TP73	transcription regulator	5.71e-07	ACTA2,C1R,CCL2,CCN1,CNN3,COL5A2,FN1,ITGA5,NRP1,PDGFRB,SERPINA1,SERPINE2,SERPINF1,THBS1,THY1,TIMP1	117 (18)
HOXD3	transcription regulator	6.26e-07	ITGA5,TAGLN,TGFBI,TGM2,THBS1
Vegf	group	6.85e-07	ACTA2,ALOX5AP,ANGPTL2,CCN1,CXCL12,DIO2,FLNA,FN1,GEM,INHBA,NID2,NRP1,RGS2,TIMP1,TMEM158,TNC,VCAM1,VIM	116 (22)
CCN1	other	7.78e-07	CCL2,CCN1,COL1A2,FCER1G,FN1,ITGA5,TIMP1,TIMP2	110 (19)
diphtheria toxin	chemical - endogenous non-mammalian	7.97e-07	ALOX5AP,CD163,COL1A2,COL3A1,GAS6,HTRA1,LGALS1,PDGFC,TGM2
Collagen type IV	complex	8.16e-07	ACTA2,CCL2,TAGLN,THBS1,TIMP2	30 (3)
GDF9	growth factor	8.25e-07	CCN2,GREM1,INHBA,LOX,TNFAIP6,VCAN	30 (3)
EGR1	transcription regulator	8.66e-07	ACTA2,ALOX5AP,CAVIN1,CCL2,COL1A2,EGR2,FN1,PDGFC,THBS1,TIMP1,VCAM1	117 (22)
sunitinib	chemical drug	9.24e-07	CCN2,COL5A1,COL6A1,FN1,TGFBI,TIMP2,TNC	46 (7)
branched chain amino acids	chemical drug	1.05e-06	ACTA2,COL1A2,COL3A1,TIMP1,TIMP2
ITGA9	other	1.05e-06	ACTA2,CDH11,CXCL12,TNC,VIM	54 (7)
PDGFC	growth factor	1.05e-06	ACTA2,COL1A2,PDGFRB,TIMP1,TIMP2	81 (7)
8-bromo-cAMP	chemical reagent	1.17e-06	CCN2,COL10A1,CYP1B1,DCN,DIO2,GATA6,LOX,NFIL3,NRP1,TIMP1,TIMP2	34 (3)
PAX3	transcription regulator	1.17e-06	COL1A2,CYP1B1,EGR2,FILIP1L,IFITM2,NNMT,RAB31,RARRES2,SRGN,TNC,VCAN
PSMB11	peptidase	1.22e-06	COL1A2,COL3A1,COL5A1,COL6A1,CXCL12,OLFML2B,RARRES2,THBS1,VCAN
NORAD	other	1.32e-06	CCN1,CCN2,COL5A1,LMCD1,TAGLN,THBS1
SNAI2	transcription regulator	1.43e-06	AXL,CCN1,CCN2,CXCL12,EGR2,FN1,VIM	55 (13)
CXCL12	cytokine	1.5e-06	ACTA2,AXL,CCL2,CD14,CTSK,CXCL12,FLNA,FN1,THBS1,TIMP1,VIM	118 (20)
medroxyprogesterone acetate	chemical drug	1.64e-06	CCL2,CCN1,DCN,FMOD,FN1,HTRA1,MYLK,RARRES2,TNC,VCAN	80 (7)
fasudil	chemical drug	1.76e-06	ACTA2,CCL2,CCN2,CD14,TAGLN,VCAM1	86 (17)
HAND2	transcription regulator	1.76e-06	CCL2,COL1A2,COL3A1,FAP,GREM1,PDLIM3,TPM1
CREBBP	transcription regulator	1.77e-06	ADAM12,ANXA6,CCN1,CNN3,COL1A2,CXCL12,EGR2,GNG2,MAF,PDGFRB,RGS2,SERPINE2,TAGLN,TNC,VCAM1	109 (16)
IRS1	enzyme	2.06e-06	CCN4,COL3A1,COL6A1,COL6A3,FBXO32,NRP1,SFRP2,TAGLN,TGFBI	80 (7)
PI3K (complex)	complex	2.09e-06	ADAM12,ALOX5AP,CCL2,CCN2,FBXO32,FN1,MT2A,POSTN,RGS2,TAGLN,TGM2,THBS1,VCAM1	114 (23)
DICER1	enzyme	2.09e-06	CCN1,EGR2,FCGR2A,GNG2,ITGA5,MAF,MT2A,SERPINA1,SERPINF1,SFRP4,SPARC,THBS1,VIM	19 (2)
triamcinolone acetonide	chemical drug	2.09e-06	ADCY7,ARL4C,GAS1,KLF9,MT1X,MT2A,PALLD,PLXNC1,RGS2,SFRP2,SRGN
F3	transmembrane receptor	2.16e-06	CCL2,CCN1,CCN2,EFEMP1,FERMT2,TGM2,VCAM1	77 (15)
IGF2	growth factor	2.27e-06	CCN2,CYP1B1,EGR2,FN1,GAS1,GATA6,IFITM2,ITGA5,KLF9,TGFBI	84 (9)
dimethylnitrosamine	chemical toxicant	2.32e-06	ACTA2,COL1A2,COL3A1,TGM2,TIMP1,VIM	75 (10)
MSTN	growth factor	2.38e-06	ACTA2,CTSK,FBXO32,FN1,INHBA,TNC,VIM	102 (18)
ethanol	chemical - endogenous mammalian	2.41e-06	ACTA2,C5AR1,CCL2,CCN2,CD14,CLIC4,COL1A2,COL3A1,LGALS1,RARRES2,SERPINA1,TIMP1,TIMP2,TNFAIP6,VCAM1	112 (22)
BMP6	growth factor	2.46e-06	ACTA2,CCN2,CYP1B1,GNB4,INHBA,ITGA5,TAGLN,TIMP1	15 (3)
PDGFRbeta-recognizing cyclic peptide	chemical reagent	2.49e-06	ACTA2,COL1A2,FN1
simvastatin	chemical drug	2.63e-06	ACTA2,C5AR1,CALD1,CCL2,CCN1,CCN2,CD14,COL10A1,TIMP1,VCAM1,VIM	86 (17)
SPHK1	kinase	3.01e-06	ACTA2,CCN2,COL1A2,FN1,TAGLN,TIMP1	82 (20)
SB 216763	chemical toxicant	3.01e-06	CCL2,CCN1,CCN2,MYLK,RGS2,TAGLN	92 (13)
UTP	chemical - endogenous mammalian	3.1e-06	CCL2,CD14,FLNA,THBS1,VCAM1	96 (19)
KDM3B	enzyme	3.16e-06	C1R,CCN2,COLEC12,CORO1C,FN1,MYLK,PALLD
IL10RA	transmembrane receptor	3.33e-06	ASPN,CCN1,DCN,EFEMP1,FBN1,FN1,FSTL1,GAS6,INHBA,POSTN,SLAMF8,SPARC,TGM2
ADRA1B	G-protein coupled receptor	3.42e-06	COL3A1,EGR2,FGF7,FN1,LOX,PRRX1	96 (12)
ADRA1D	G-protein coupled receptor	3.42e-06	COL3A1,EGR2,FGF7,FN1,LOX,PRRX1	112 (11)
MED16	transcription regulator	3.58e-06	CCN1,CCN2,TAGLN,VIM
SP110	transcription regulator	3.78e-06	ANXA5,CCN1,CTSB,LY96,NFIL3,PDGFC,RARRES2,SERPINA1,TIMP1
TFAP2C	transcription regulator	3.8e-06	ANTXR2,CCN2,MT1X,MT2A,NRP1,THBS1,TIMP1
LTBR	transmembrane receptor	3.86e-06	ACTA2,CXCL12,MFGE8,PDGFRB,SERPINA1,VCAM1	14 (3)
LRP1	transmembrane receptor	3.86e-06	C1R,C1S,CD14,COL3A1,PDGFRB,SERPINF1	60 (7)
ETS1	transcription regulator	3.91e-06	ARL4C,CCL2,CCN2,CD14,COL1A2,FCGR2A,FN1,NFIL3,SRGN,THY1,ZEB2
CCN2	growth factor	4.1e-06	CCN2,COL10A1,DCN,FN1,LOX,SFRP4,SPARC,TIMP1	91 (15)
NOS3	enzyme	4.36e-06	CCL2,CCN2,COL3A1,CXCL12,FN1,VCAM1	105 (20)
4-hydroxytamoxifen	chemical drug	4.4e-06	ANGPTL2,CCN1,CCN2,COL16A1,CYP1B1,EFEMP1,MT1X,MT2A,PDLIM3,TPM1	91 (15)
BMPR2	kinase	4.5e-06	CLIC4,CXCL12,FN1,INHBA,VCAM1	119 (22)
MYD88	other	4.65e-06	CCL2,CCN1,CCN4,CD14,CLIC4,CTSK,CXCL12,FBXO32,FCER1G,INHBA,TIMP1,VCAM1	119 (22)
MEG3	other	4.98e-06	ACTA2,FN1,VIM,ZEB2	89 (7)
F10	peptidase	4.98e-06	CCL2,CCN1,CCN2,VCAM1	61 (14)
HOXA4	transcription regulator	4.98e-06	ACTA2,CCN1,CCN2,TAGLN	49 (11)
epigallocatechin-gallate	chemical drug	5.26e-06	AXL,CCL2,CCN1,CCN2,CTSK,FN1,PDGFRB,TIMP1,TIMP2,VCAM1,VIM	97 (18)
SFTPA1	transporter	5.39e-06	CCN1,CCN2,CYP1B1,EVI2B,GFPT2,LOX,SFRP2	46 (7)
CST5	other	5.39e-06	ANXA5,ANXA6,COL12A1,CTSB,CYBRD1,EMP3,MSN,MYL9,NRP1,PIP4K2A,VCAN,VIM
CCN5	growth factor	5.51e-06	ACTA2,CCN2,FN1,ITGA5,SPARC,VIM	85 (18)
RET	kinase	5.63e-06	CCL2,COL1A2,CTSB,CXCL12,DCN,DPYSL2,LOX,MAF,TNC	119 (18)
EPAS1	transcription regulator	5.95e-06	AXL,CCN1,CCN2,COL10A1,CXCL12,CYBRD1,FBLN2,FN1,LOX,NFIL3,VCAM1	92 (18)
mir-1	microRNA	6.16e-06	ADAM12,CCL2,CNN3,CXCL12,FBXO32,FN1,MYLK,SULF1
angustibalin	chemical - endogenous non-mammalian	6.2e-06	ACTA2,COL1A2,FN1	43 (5)
ZEB1	transcription regulator	6.37e-06	CD163,COL1A2,COL3A1,FN1,LOX,NRP2,VIM	90 (7)
Insulin	group	6.81e-06	AEBP1,CCL2,CCN2,COL1A2,COL3A1,COL5A1,COL6A1,EGR2,FBXO32,FN1,INHBA,NFIL3,PDGFRB,TGFBI,THBS1,TNC	116 (23)
butyric acid	chemical - endogenous mammalian	7.73e-06	ANXA5,CDH11,COL5A1,COL5A2,COL6A3,EMP3,FSTL1,GATA6,IFITM2,ITGA5,MT2A,NRP1,TGFBI,TGM2,TIMP1	92 (7)
N-acetyl-L-cysteine	chemical drug	7.88e-06	ACTA2,CCL2,CCN1,CCN2,CTSK,CXCL12,FBXO32,LY96,TAGLN,TNC,VCAM1	110 (22)
WWTR1	transcription regulator	8.53e-06	CCN1,CCN2,FN1,LATS2,THY1,VCAM1	17 (3)
FOXO3	transcription regulator	8.7e-06	ACTA2,CCN1,CCN2,CTSB,EGR2,FBXO32,FMOD,FN1,INHBA,NRP2,SLIT2,VCAM1,VIM	109 (17)
CH-223191	chemical reagent	8.93e-06	ACTA2,COL1A2,COL3A1,MAF
IL6R	transmembrane receptor	9.49e-06	ACTA2,CCL2,COL1A2,FN1,GREM1,TIMP1,VCAM1	96 (19)
IGF2BP1	translation regulator	1.02e-05	COL1A2,COL5A1,COL6A3,LGALS1,TNC
EZH2	transcription regulator	1.03e-05	ALOX5AP,ANXA6,COL1A2,COL5A1,CYP1B1,FBN1,LATS2,MNDA,SERPINA1,SFRP2,SFRP4,SULF1,TIMP2,TMEM200A
aldosterone	chemical - endogenous mammalian	1.06e-05	CCL2,CCN2,COL1A2,COL3A1,FN1,LOX,RGS2,TIMP1,VCAM1	113 (21)
bevacizumab	biologic drug	1.16e-05	CXCL12,FN1,NRP1,VIM	67 (10)
CCAT2	other	1.16e-05	ACTA2,LATS2,VIM,ZEB2
SRC	kinase	1.22e-05	CAVIN1,CCL2,COL1A2,CTSB,FN1,POSTN,VCAM1,VIM	85 (18)
EFEMP2	other	1.23e-05	CCN2,EFEMP1,FBLN2
alpha-hydroxyglutarate	chemical - endogenous mammalian	1.23e-05	FN1,VIM,ZEB2
RHOA	enzyme	1.28e-05	ACTA2,CCN2,COL10A1,COL3A1,FN1,TAGLN,VCAM1	81 (17)
FGF1	growth factor	1.37e-05	CCN1,CCN2,CCN4,CDH11,POSTN,TGM2,THBS1,VCAM1	106 (21)
NFkB (complex)	complex	1.4e-05	C1R,CCL2,CCN1,CCN2,COL1A2,CXCL12,FN1,GAS6,GFPT2,MYLK,SFRP2,SLIT2,TGM2,TIMP1,TIMP2,TNFAIP6,VCAM1,VIM	120 (19)
streptozocin	chemical drug	1.44e-05	CCN2,COL12A1,COL3A1,FBN1,FBXO32,FN1,GREM1,MAF,MAFB,NEXN,VIM	124 (23)
lipoxin A4	chemical - endogenous mammalian	1.56e-05	ACTA2,CCL2,FN1,TIMP1,TIMP2	112 (18)
SP600125	chemical - kinase inhibitor	1.57e-05	CCL2,CCN1,CCN2,FN1,INHBA,MAFB,PDGFRB,POSTN,SPARC,THBS1,TPM1,VCAM1	92 (17)
bucladesine	chemical toxicant	1.74e-05	C5AR1,CD14,DIO2,EGR2,FCGR2A,FN1,GEM,MMD,RGS2,SRGN,TIMP1,TIMP2,ZEB2	117 (19)
TWIST2	transcription regulator	1.79e-05	FN1,MAF,POSTN,VIM,ZEB2
WNT5A	cytokine	1.82e-05	CCL2,CD14,CXCL12,FLNA,FN1,GREM1,SPARC,VIM	101 (19)
SP3	transcription regulator	1.88e-05	ACTA2,AEBP1,COL1A2,MYLK,SPARC,TAGLN,TIMP1,TIMP2,TNC,VIM	110 (7)
STAT1	transcription regulator	1.89e-05	AXL,C1R,C1S,CCL2,CD14,FCER1G,FGF7,HTRA1,IFITM2,LY96,PDGFC,PDGFRB,SLAMF8
cisplatin	chemical drug	1.92e-05	ACTA2,ANXA5,ATXN1,CCL2,CCN2,CD14,CTSB,EMP3,FCGR2A,FN1,GAS1,LATS2,MT1X,MT2A,SULF2,THBS1,TIMP1,TPM2,VCAM1,VIM	95 (19)
ursodeoxycholic acid	chemical - endogenous mammalian	2.04e-05	CCN2,COL1A2,MAF,PDGFRB,SPARC,TIMP1
BMP4	growth factor	2.12e-05	ACTA2,CCN1,DIO2,GREM1,HTRA1,POSTN,SPARC,SULF1,TAGLN,TGM2	52 (5)
MED28	other	2.14e-05	ACTA2,AEBP1,TAGLN
GSK0660	chemical reagent	2.14e-05	FBXO32,FN1,THBS1	49 (7)
PTBP3	other	2.14e-05	FN1,VIM,ZEB2
jasplakinolide	chemical - endogenous non-mammalian	2.14e-05	CCN1,CCN2,TAGLN	74 (14)
sanguinarine	chemical - endogenous non-mammalian	2.14e-05	CCL2,TIMP1,TIMP2	94 (10)
Ap1	complex	2.17e-05	CCL2,CCN2,CXCL12,FN1,KLF9,MT2A,SPARC,TIMP1,VCAM1	80 (12)
cyclic AMP	chemical - endogenous mammalian	2.28e-05	ACTA2,ANTXR1,ANTXR2,CCL2,CCN2,EGR2,FN1,GATA6,INHBA,MYLK,TIMP1	117 (20)
NOTCH1	transcription regulator	2.28e-05	ACTA2,CCN1,CCN2,CD14,COL1A2,FCER1G,FCGR2A,LOX,MYLK,PDGFRB,TAGLN	122 (21)
EIF3E	other	2.31e-05	COL5A1,CORO1C,THBS1,TNC,ZEB2
ENG	transmembrane receptor	2.31e-05	ACTA2,CCN2,FN1,ITGA5,THBS1	99 (17)
SAV1	other	2.31e-05	CCN2,COL3A1,FN1,VIM	94 (7)
mir-192	microRNA	2.31e-05	ACTA2,FN1,MSN,ZEB2	90 (7)
BID	other	2.31e-05	C5AR1,CTSB,CTSK,TIMP1	69 (7)
EML4-ALK	fusion gene/product	2.31e-05	COL3A1,COL5A2,SPARC,VCAN	31 (3)
carbon tetrachloride	chemical toxicant	2.38e-05	ACTA2,CCN2,COL1A2,COL3A1,FN1,PDGFC,PDGFRB,TIMP1,TIMP2,VCAM1	109 (20)
ETV5	transcription regulator	2.39e-05	CAVIN1,CXCL12,DPYSL2,FN1,ITGA5,MAF,MSN
CIP2A	other	2.43e-05	COL15A1,DCN,FAP,PDGFRB,RAB31,SERPINE2
INSR	kinase	2.48e-05	CCL2,CCN2,COL6A3,CTSB,CYP1B1,EGR2,GAS1,GATA6,IFITM2,ITGA5,KLF9,LGALS1,MPEG1,VCAM1	113 (20)
RCE1	peptidase	2.61e-05	AEBP1,CXCL12,FBN1,FSTL1,TGFBI
PLAUR	transmembrane receptor	2.61e-05	ACTA2,C5AR1,CCL2,CTSB,VIM	112 (18)
CX3CL1	cytokine	2.66e-05	CCL2,COL3A1,CXCL12,MFGE8,MYLK,POSTN,SERPINF1,TIMP1	120 (21)
Pdgf (complex)	complex	2.73e-05	CCL2,FN1,INHBA,ITGA5,SPARC,TIMP1,VCAM1	94 (15)
N-nitro-L-arginine methyl ester	chemical drug	2.73e-05	CCL2,CCN2,COL1A2,COL3A1,FN1,TIMP1,VCAM1	103 (20)
phosphate	chemical - endogenous mammalian	2.73e-05	ADAMTS2,AXL,COL5A1,DCN,DIO2,POSTN,TIMP1	83 (7)
Collagen type I (complex)	complex	2.87e-05	ACTA2,FN1,PRRX1,TIMP2,TNC,VIM	106 (18)
mir-133	microRNA	2.87e-05	CCN2,CORO1C,FN1,MSN,TAGLN,VCAN	46 (7)
PLAU	peptidase	2.87e-05	ACTA2,C5AR1,CCL2,CCN1,FN1,VIM	84 (19)
MKNK1	kinase	2.91e-05	ANXA5,CCN1,DPYSL3,FLNA,SPARC,TAGLN,VIM
miR-30c-5p (and other miRNAs w/seed GUAAACA)	mature microRNA	2.95e-05	ADAMTS2,CCN2,COL1A2,COL5A1,COL5A2,NID2,SPARC,VCAN
TGM2	enzyme	3.1e-05	C5AR1,CCL2,FCER1G,FN1,MAFB,MT2A,PDGFRB,THBS1,TYROBP,VSIG4	102 (11)
E. coli serotype 0127B8 lipopolysaccharide	chemical - endogenous non-mammalian	3.22e-05	CCL2,CCN2,CD14,CXCL12,DIO2,EGR2,GNB4,GNG2,LOX	113 (22)
Laminin (complex)	complex	3.31e-05	ACTA2,CCL2,CDH11,FN1,VIM	110 (17)
DPP4	peptidase	3.31e-05	EGR2,FAP,THBS1,TIMP1,TIMP2	98 (16)
palmitic acid	chemical - endogenous mammalian	3.34e-05	CCL2,CCN2,CTSB,DEGS1,FBXO32,FN1,INHBA,MAFB,RARRES2,VCAM1	109 (19)
fingolimod phosphate	chemical - endogenous mammalian	3.41e-05	CCL2,CCN2,THBS1
ponesimod	chemical drug	3.41e-05	CCL2,CCN2,THBS1
ACTA2	other	3.41e-05	ACTA2,CCN2,VIM
CCN3	growth factor	3.45e-05	CCL2,CCN2,GREM1,PDGFC
PTPN3	phosphatase	3.45e-05	FN1,TAGLN,TGFBI,TGM2	50 (7)
RAPGEF3	other	3.45e-05	CTSK,CYP1B1,FN1,THBS1	81 (12)
PTGS2	enzyme	3.65e-05	CCL2,CD163,CTSK,CXCL12,CYP1B1,FN1,PLXNC1,TGM2,TNFAIP6	115 (20)
SKIL	transcription regulator	3.71e-05	ACTA2,ADAM12,CDH11,COL1A2,CXCL12	53 (6)
TNC	other	3.71e-05	CCL2,CDH11,CXCL12,HTRA1,TPM1	65 (7)
CREB1	transcription regulator	3.88e-05	ANGPTL2,CCN1,CDH11,DIO2,EGR2,FN1,GEM,INHBA,NFIL3,NRP1,NRP2,PLXNC1,RGS2,SFRP4,VIM,ZFPM2	62 (8)
PIK3CA	kinase	3.96e-05	CALD1,CD14,PDGFRB,SPARC,THY1,VIM
methylprednisolone	chemical drug	4.13e-05	ANGPTL2,CCN2,CNN3,FBXO32,FCGR2A,FGF7,FN1,FSTL1,ITGA5,KLF9,LOX,MAFB,RGS2,SERPINA1,SPARC,VCAM1,VIM	108 (20)
Collagen(s)	complex	4.14e-05	C5AR1,CCN1,FN1,THBS1,TNC
Ro31-8220	chemical - kinase inhibitor	4.14e-05	CCL2,COL1A2,FN1,ITGA5,VCAM1	102 (21)
Pde4	group	4.14e-05	CCL2,CD14,CD163,FN1	46 (7)
hydrocortisone	chemical - endogenous mammalian	4.18e-05	CCL2,CCN2,CD163,CDH11,FGF7,FN1,INHBA,VIM	116 (17)
CAV1	transmembrane receptor	4.39e-05	CAVIN1,CD14,FN1,INHBA,THBS1,TNC,VCAM1,VIM	91 (18)
IL33	cytokine	4.54e-05	ATXN1,AXL,CCL2,COL3A1,EGR2,ITGA5,MYLK,PAPSS2,THEMIS2,TIMP1,TYROBP	95 (13)
PRKACA	kinase	4.61e-05	ANTXR1,ANTXR2,DIO2,SFRP4,VCAM1	16 (3)
D-fructose	chemical - endogenous mammalian	4.61e-05	ACTA2,COL3A1,FN1,THBS1,TIMP1	99 (15)
miR-199a-5p (and other miRNAs w/seed CCAGUGU)	mature microRNA	4.62e-05	ALOX5AP,CALD1,DCN,FN1,MYL9,TAGLN
MEF2D	transcription regulator	4.62e-05	CCN2,COL1A2,COL3A1,EGR2,FN1,VIM	100 (17)
plicamycin	chemical drug	4.73e-05	AXL,CCL2,CCN2,COL1A2,CYBRD1,SERPINE2,TIMP1	47 (7)
IPMK	kinase	4.94e-05	ACTA2,CCN1,FLNA,MYL9	71 (11)
ciprofloxacin	chemical drug	5.01e-05	ACTN1,COLEC12,MFGE8,MPEG1,MPP1,NRP1,VIM
WNT5B	other	5.08e-05	ACTA2,FN1,VCAN	52 (7)
ACTG1	other	5.08e-05	ACTA2,CALD1,TAGLN	34 (7)
obeticholic acid	chemical drug	5.13e-05	ACTA2,CCN2,FN1,TIMP1,TIMP2	102 (18)
SMAD1	transcription regulator	5.13e-05	ACTA2,CCN2,COL10A1,COL1A2,VCAM1	65 (11)
diethylnitrosamine	chemical toxicant	5.3e-05	ACTA2,COL1A2,COL3A1,CXCL12,THY1,TIMP1,TIMP2	120 (21)
FOSL1	transcription regulator	5.37e-05	AXL,CCL2,EGR2,MT2A,SERPINE2,SPARC	63 (8)
IFNA2	cytokine	5.49e-05	C1R,C1S,CCL2,GEM,IFITM2,MT1X,MT2A,TGM2,THEMIS2,VCAM1	86 (14)
PI3K (family)	group	5.61e-05	ACTA2,CCL2,CXCL12,FBXO32,TGM2,THBS1,TNC	109 (23)
GNA15	enzyme	5.61e-05	ACTA2,FGF7,NEXN,RGS2,TAGLN,TIMP1,VCAN	73 (12)
cytokine	group	5.82e-05	ADAM12,C5AR1,CCL2,CCN1,SPARC,TIMP1,TNFAIP6,VCAM1	99 (14)
JUNB	transcription regulator	6.09e-05	C5AR1,COL1A2,CYP1B1,FBLN2,FN1,INHBA,RAB31,TIMP1	55 (7)
CSF2	cytokine	6.24e-05	ALOX5AP,ATXN1,C5AR1,CCL2,CD14,CD163,EGR2,INHBA,LY96,MMD,MPP1,NRP1,TGFBI,TGM2,THBS1	112 (21)
2-bromoethylamine	chemical reagent	6.29e-05	CD14,EMP3,FCGR2A,TIMP1,VIM
tacrolimus	chemical drug	6.71e-05	CCL2,COL10A1,COL3A1,DPYSL3,FLNA,FN1,MAF,NRP1,SLIT2,TNC	110 (22)
INHBB	growth factor	6.85e-05	COL3A1,THBS1,TIMP1,TNC	79 (7)
PKD1	ion channel	6.9e-05	ADCY7,AXL,CAVIN1,CCN1,CCN2,COL12A1,GREM1,LOX,NNMT
cercosporin	chemical - endogenous non-mammalian	7.2e-05	ACTA2,CCN2,FN1
KT 5926	chemical - kinase inhibitor	7.37e-05	CD14,VCAM1
polyinosinic acid	chemical reagent	7.37e-05	CCL2,VCAM1	94 (12)
N(6)-carboxymethyl-L-lysine	chemical - endogenous mammalian	7.37e-05	CCN2,FN1
calcitriol	chemical drug	7.51e-05	CAVIN1,CCN1,CD14,CTSK,CXCL12,FBN1,FN1,GATA6,GEM,LGALS1,MAF,PDLIM2,SERPINA1,SULF1,THBS1,TIMP2	110 (16)
PLK1	kinase	7.64e-05	ACTA2,TGFBI,THBS1,TNFAIP6,VIM	75 (6)
MTPN	transcription regulator	7.65e-05	COL1A2,FN1,GAS6,SPARC,TAGLN,VCAM1	52 (10)
ERK1/2	group	7.78e-05	CCL2,CCN2,CCN4,COL3A1,CTSB,FN1,POSTN,TIMP1,TIMP2,VCAM1,VCAN	88 (17)
DDIT3	transcription regulator	7.8e-05	CCDC80,FAP,FN1,GPC6,LOX,TGM2,VIM
CD38	enzyme	7.95e-05	ACTA2,ANXA6,FN1,MYADM,NFIL3,THY1,VCAM1,VIM	81 (13)
AR	ligand-dependent nuclear receptor	8.33e-05	CALU,CDH11,COL3A1,CXCL12,DEGS1,FGF7,GAS6,MT1X,THBS1,TIMP2,TMEM158,TMEM176B,VCAN,VIM,WIPF1	118 (15)
cholecalciferol	chemical - endogenous mammalian	8.66e-05	CCL2,CD14,CD300A,CTSK,FAM20C,PDGFRB,SULF2	41 (5)
spironolactone	chemical drug	8.75e-05	CCN2,COL1A2,COL3A1,FN1,LOX,TIMP2	101 (18)
BAX	transporter	9.2e-05	CTSB,CTSK,IFITM2,TGM2,TIMP1
IGFBP2	other	9.2e-05	CCL2,EFEMP1,FN1,ITGA5,POSTN
NCF1	enzyme	9.26e-05	ACTA2,ALOX5AP,CD14,FN1	109 (19)
LMNA	other	9.28e-05	ACTA2,ADAMTS12,ASPN,CCN2,COL12A1,COL3A1,DCN,FN1,GATA6,TIMP2	92 (16)
mycophenolic acid	chemical drug	9.35e-05	ACTA2,CCL2,CCN1,CCN2,FN1,INHBA	107 (18)
YOD1	enzyme	9.84e-05	CCN1,CCN2,INHBA	6 (3)
RLIM	enzyme	9.84e-05	CCN2,FN1,VIM	53 (7)
HAS2	enzyme	9.84e-05	ACTA2,TIMP1,TNFAIP6
PPBP	cytokine	9.84e-05	COL15A1,COL6A3,PDGFRB
LMNB1	other	0.000101	AEBP1,CXCL12,FBN1,FSTL1,TGFBI
salirasib	chemical drug	0.000101	COL5A1,COL5A2,LGALS1,PDGFRB,TGM2
GNAQ	enzyme	0.000106	CCN2,CXCL12,GAS6,LMCD1,NFIL3,TNFAIP6,VCAM1	81 (14)
dasatinib	chemical drug	0.000107	CCN1,CCN2,COL1A2,FN1	110 (22)
ACE2	peptidase	0.000107	ACTA2,CCL2,CCN2,FN1	107 (13)
carbenoxolone	chemical toxicant	0.000107	CCN2,COL3A1,FGF7,TIMP1
JAG1	growth factor	0.00011	ACTA2,PDGFRB,TAGLN,TNC,VIM	55 (10)
DCN	other	0.00011	CCN2,COL1A2,FBN1,THBS1,VCAM1	102 (20)
C5	cytokine	0.000112	ACTA2,C5AR1,CCL2,CDH11,FCGR2A,FN1,VCAM1	89 (18)
MYOC	other	0.000113	CDH11,EGR2,FBN1,FBXO32,FN1,PLXNC1	83 (13)
cycloheximide	chemical reagent	0.000119	CCL2,CCN1,CCN2,COL5A1,DIO2,FN1,PDGFRB,RGS2,THBS1,TIMP1,TNFAIP6,VCAM1	101 (19)
C1QA	other	0.000122	C5AR1,CD163,TIMP1,VIM	90 (13)
SFRP4	transmembrane receptor	0.000122	FN1,GREM1,SFRP2,VIM
EP300	transcription regulator	0.000123	ACTA2,ADAM12,ANXA6,CCL2,CNN3,COL1A2,EGR2,FN1,GNG2,MAF,MMD,PDGFRB,TNC	103 (15)
HMOX1	enzyme	0.000123	ACTA2,CCL2,CD14,CXCL12,SPARC,THBS1,VCAM1	98 (18)
beraprost	chemical drug	0.00013	CCL2,COL3A1,FN1
PRDM8	transcription regulator	0.00013	ANTXR2,CDH11,NRP2
C9	other	0.00013	COL3A1,FN1,VCAM1
4-methyl umbelliferone-8-carbaldehyde	chemical reagent	0.00013	ACTA2,COL1A2,FN1
HNRNPAB	enzyme	0.00013	ACTA2,HTRA1,VIM
1-((2-chlorophenyl)diphenylmethyl)-1H-pyrazole	chemical reagent	0.00013	CCL2,CTSK,VIM
tetrathiomolybdate	chemical drug	0.00013	ACTA2,TIMP1,VCAM1	51 (5)
hexachlorobenzene	chemical toxicant	0.000131	CD14,EMP3,FCGR2A,TIMP1,VIM
SERPINF1	other	0.000131	ACTA2,CCN2,SERPINF1,THBS1,VIM	108 (19)
benzo(a)pyrene	chemical toxicant	0.000136	ADAM12,ASPN,CCN1,CYP1B1,INHBA,MAF,SERPINA1,SFRP4,THBS1
docosahexaenoic acid	chemical drug	0.000136	CCL2,CCN2,DPYSL2,LOX,THBS1,TIMP1,TIMP2,VCAM1	92 (17)
Focal adhesion kinase	group	0.000139	PALLD,PRRX1,TAGLN,VCAM1	35 (7)
BDNF	growth factor	0.000143	ANXA5,CCN1,DPYSL3,EGR2,FLNA,LGALS1,SFRP2,SPARC,TAGLN,THBS1,VIM	72 (13)
CCL2	cytokine	0.000145	ACTA2,CCL2,INHBA,ITGA5,TIMP1,VCAM1	116 (20)
APOE	transporter	0.000147	ACTA2,C1QC,C5AR1,CCN1,CCN2,CTSB,CTSK,ITGA5,THY1,TIMP1,VCAM1	107 (22)
Creb	group	0.000151	ACTA2,ANTXR1,ANTXR2,CCN1,CCN4,CD14,CTSB,FCER1G,GNB4,RGS2,SLIT2
QKI	other	0.000154	C1R,DACT1,TNC,VCAM1,VIM
WNT1	cytokine	0.000156	ACTA2,CCDC80,CCN4,COL3A1,FN1,GAS1,SERPINE2	107 (18)
FGFR2	kinase	0.000156	CCN4,CDH11,COL3A1,FN1,GATA6,GLIPR1,VCAM1	47 (7)
Sb202190	chemical - kinase inhibitor	0.000156	ACTA2,CCL2,CCN2,FN1,TIMP2,VCAM1,VIM	95 (18)
NOSTRIN	transcription regulator	0.000158	ANXA5,FN1,ITGA5,THBS1
HOXC8	transcription regulator	0.000158	CDH11,GAS1,SERPINF1,TAGLN
Ige	complex	0.000159	ACTN1,CCL2,CTSK,EGR2,FCER1G,ITGA5,MMD,NRP1,TNC,VCAM1,VIM	107 (19)
SPI1	transcription regulator	0.000165	ACTA2,C1QC,CD14,CTSK,EGR2,FCER1G,ITGA5,MT1X,MT2A,VIM	100 (15)
diphenyleneiodonium	chemical reagent	0.000167	ACTA2,ALOX5AP,CCL2,FN1,TIMP1	104 (19)
verteporfin	chemical drug	0.000168	COL3A1,FN1,VIM	94 (7)
adefovir dipivoxil	chemical drug	0.000168	ACTA2,FN1,TIMP1	78 (7)
mir-21	microRNA	0.00018	ACTA2,C1R,CCL2,COL3A1,EGR2,FCGR2A,FN1,PIP4K2A,TPM1,VCAM1	102 (20)
mir-181	microRNA	0.00018	CD163,GATA6,TGM2,VCAM1,ZEB2
AG490	chemical - kinase inhibitor	0.000183	ACTA2,CCL2,CTSK,LY96,TAGLN,TIMP1	128 (19)
FLI1	transcription regulator	0.000195	CCN2,COL1A2,LOX,SRGN,TNC
C5AR1	G-protein coupled receptor	0.000195	C5AR1,COL1A2,DCN,FCER1G,FCGR2A	72 (11)
Mek	group	0.0002	AXL,CCN2,COL1A2,EGR2,GALNT10,GXYLT2,KIRREL1,MAF,PDGFRB,THBS1,VIM	118 (20)
Calcineurin A	group	0.000202	CCN2,COL1A2,COL3A1,TIMP1	111 (19)
4-(2-aminoethyl)benzenesulfonylfluoride	chemical - protease inhibitor	0.000202	COL1A2,FN1,TAGLN,TNC	44 (5)
SPP1	cytokine	0.000208	CCL2,CD163,CXCL12,FN1,LOX,SERPINF1,TIMP1,VIM	123 (21)
IDH2	enzyme	0.000213	FN1,VIM,ZEB2
ergosterol-5,8-peroxide	chemical - endogenous mammalian	0.00022	CCN2,VCAM1	44 (7)
Ggtase I	complex	0.00022	CCN1,CCN2	45 (7)
AMOT	other	0.00022	CCN1,CCN2	54 (14)
Tropomyosin	group	0.00022	TPM1,TPM2
lipoxygenase	group	0.00022	CCL2,RGS2
G protein beta gamma	complex	0.00022	CCN1,CCN2	61 (12)
Fascin	group	0.00022	CCN1,CCN2	44 (7)
RPS6KA	group	0.00022	COL1A2,FN1
AMOTL1	other	0.00022	CCN1,CCN2	61 (13)
LPXN	transcription regulator	0.00022	ACTA2,TAGLN	64 (7)
HOXB8	transcription regulator	0.00022	MYLK,TAGLN
PURB	transcription regulator	0.00022	ACTA2,HTRA1
mir-431	microRNA	0.00022	FN1,VCAN
TPM1	other	0.00022	CALD1,TPM1
BR-4628	chemical reagent	0.00022	CCN2,LOX
mycophenolate mofetil	chemical drug	0.00022	CCL2,FN1	93 (12)
potassium cyanide	chemical reagent	0.00022	TIMP1,TIMP2
SETD2	enzyme	0.000226	CCN1,CCN2,PDGFC,SERPINF1
SU6656	chemical toxicant	0.000226	CCN2,GFPT2,INHBA,NFIL3
gentamicin C	chemical drug	0.000226	CD14,EMP3,FCGR2A,TIMP1,VIM
RELA	transcription regulator	0.000234	ACTA2,ALOX5AP,CCL2,CCN2,CD14,COL1A2,CTSB,DIO2,FN1,SERPINE2,TGM2,VCAM1,VIM	115 (16)
lomustine	chemical drug	0.000244	CD14,EMP3,FCGR2A,TIMP1,VIM
mir-223	microRNA	0.000245	ACTA2,C5AR1,EGR2,FAM20C,LY96,POSTN,TGFBI
NCSTN	peptidase	0.000253	CD14,FCER1G,FCGR2A,VIM	45 (6)
GAPDH	enzyme	0.000253	CCL2,FCER1G,GEM,IFITM2
metformin	chemical drug	0.000258	ACTA2,CCL2,CCN2,CYP1B1,FN1,RARRES2,SERPINF1,SLIT2	117 (21)
triamterene	chemical drug	0.000262	CD14,EMP3,FCGR2A,TIMP1,VIM
SPTLC2	enzyme	0.000265	CCN2,THBS1,TIMP1	61 (9)
APBB1	transcription regulator	0.000265	ACTA2,TAGLN,TPM1	88 (9)
Smad2/3/4	group	0.000265	ACTA2,CCN2,TIMP1	84 (11)
EDNRA	transmembrane receptor	0.000265	COL3A1,TIMP1,TIMP2
Nfat (family)	group	0.000269	CALD1,CCL2,CCN1,CTSK,EGR2,VCAM1	73 (11)
IL27	cytokine	0.000278	CCL2,CD14,CD163,EGR2,MAF,VCAM1,VIM	96 (17)
XDH	enzyme	0.000281	ACTA2,CCN2,TIMP2,VIM	104 (17)
RAD21	transcription regulator	0.000281	CXCL12,ITGA5,THBS1,VIM
bexarotene	chemical drug	0.000287	AXL,CCL2,CCN1,MAF,NRP2,SPARC,TGM2,VCAM1	54 (7)
vancomycin	biologic drug	0.000287	CD14,CTSB,EMP3,FCGR2A,GAS6,LGALS1,TIMP1,VIM
YY1	transcription regulator	0.000287	ACTA2,CCL2,COL10A1,COL15A1,CXCL12,TAGLN,TGFBI,TGM2,TIMP1,VIM	122 (22)
HNRNPA2B1	other	0.00029	FN1,MMD,MSRB3,PDGFC,SERPINA1,SRPX,VCAN
Notch	group	0.000302	ACTA2,ADAM12,CCN4,FCGR2A,MYLK,TAGLN,ZEB2	73 (12)
fenamic acid	chemical reagent	0.000322	CD14,EMP3,FCGR2A,TIMP1,VIM
C1q	complex	0.000324	CCL2,GAS6,VCAM1	67 (12)
COL1A1	other	0.000324	CCL2,CLIC4,VCAM1
S1PR3	G-protein coupled receptor	0.000324	ACTA2,TAGLN,VCAM1	64 (9)
DMH1	chemical reagent	0.000324	ACTA2,INHBA,LOX
TREM1	transmembrane receptor	0.000329	CD14,EGR2,FERMT2,GEM,GREM1,INHBA,THBS1,TMEM158
GATA6	transcription regulator	0.000329	ACTA2,C1R,CD163,GATA6,MYLK,SPARC,TAGLN,VSIG4
PRKAA1	kinase	0.000341	ACTA2,CXCL12,FN1,MYLK,RGS2,TGM2,VCAM1	122 (23)
paclitaxel	chemical drug	0.000344	ACTA2,ANXA5,CCL2,CCN2,CYP1B1,FLNA,GFPT2,ITGA5,THBS1,TMEM158	100 (22)
paricalcitol	chemical drug	0.000346	COL3A1,FN1,TIMP1,VCAM1	65 (10)
thapsigargin	chemical toxicant	0.000352	C5AR1,DIO2,EGR2,FN1,NFIL3,TGM2,THBS1,VCAM1	113 (19)
GDNF	growth factor	0.000368	CTSB,DPYSL2,EGR2,FN1,LGALS1	110 (21)
ITGB3	transmembrane receptor	0.000368	COL1A2,FN1,ITGA5,SPARC,TIMP1	95 (17)
sirolimus	chemical drug	0.000376	ACTA2,ANXA5,CALD1,CCN2,COL1A2,CTSK,DPYSL2,FN1,MAF,PDGFRB,POSTN,TIMP1,VCAM1,VIM	110 (21)
LATS2	kinase	0.000381	CCN1,CCN2,CD14,LATS2	45 (7)
leukotriene C4	chemical - endogenous mammalian	0.00039	CCL2,EGR2,VCAM1	91 (14)
GPI	enzyme	0.00039	FN1,VIM,ZEB2	54 (7)
THY1	other	0.00039	AXL,GAS6,VIM
TARBP2	other	0.00039	MAF,MYL9,THBS1
IL19	cytokine	0.00039	CCL2,FGF7,FN1	40 (7)
silibinin	chemical drug	0.000393	CCN2,FN1,TIMP2,VIM,ZEB2	96 (17)
PRKAA2	kinase	0.000403	ACTA2,CXCL12,FN1,MYLK,TGM2,VIM	104 (16)
PTEN	phosphatase	0.000414	ALOX5AP,CNN3,COL5A2,CTSB,DEGS1,EGR2,FGF7,FN1,GNG2,MT2A,NFIL3,PDGFRB,SULF2,THBS1,VCAM1,ZEB2	112 (20)
ELAVL1	other	0.000414	ACTA2,DCN,FCGR2A,FLNA,GLIPR1,MPEG1,VCAM1,VIM
RXRB	ligand-dependent nuclear receptor	0.000419	COLEC12,CTSB,FSTL1,GAS6,VCAN
ZFPM1	transcription regulator	0.000419	ALOX5AP,ANXA5,CNN3,IFITM2,MMD
tyrphostin AG 1478	chemical - kinase inhibitor	0.000419	CCL2,FAP,FBN1,TNFAIP6,VCAM1	96 (18)
PGF	growth factor	0.00042	ALOX5AP,CCL2,DCN,NRP2
HSPA9	other	0.00042	FN1,TIMP1,TIMP2,VIM	89 (7)
laminaran	chemical drug	0.00042	INHBA,MT2A,TNC,TNFAIP6
CLOCK	transcription regulator	0.000427	CALD1,CCN2,GLIPR1,MOXD1,MYLK,NFIL3,PDGFRB,THBS1,TSPAN4	82 (7)
deferoxamine	chemical drug	0.000428	CD14,CD300A,FAM20C,GEM,NFIL3,SERPINE2,SULF2,VCAM1
MARCHF5	enzyme	0.000437	COL6A1,PDGFRB
ZXDC	transcription regulator	0.000437	CCL2,CD14
AMOTL2	other	0.000437	CCN1,CCN2	16 (3)
GLIPR2	other	0.000437	ACTA2,VIM
glucuronyl glucosamine glycan sulfate	chemical drug	0.000437	COL3A1,FN1	79 (11)
ARID5B	transcription regulator	0.000437	ACTA2,TAGLN
Bc1	translation regulator	0.000437	ACTA2,TAGLN
RAPGEF4	other	0.000437	CTSK,THBS1
YAP/TAZ	group	0.000437	CCN1,CCN2	5 (2)
vapreotide	biologic drug	0.000437	CCL2,THBS1
EOMES	transcription regulator	0.000443	ACTA2,COL3A1,COL6A3,NRP2,RGS2,TGFBI
POSTN	other	0.000461	ACTA2,FN1,LOX,VIM	75 (10)
pentoxifylline	chemical drug	0.000461	CCN2,POSTN,TIMP1,VCAM1	95 (17)
hyaluronic acid	chemical - endogenous mammalian	0.000464	CTSK,FN1,LY96,TIMP1,TIMP2,VCAM1	118 (23)
6-formylindolo[3,2-b]carbazole	chemical reagent	0.000466	ACTA2,COL1A2,COL3A1	79 (5)
GLIS2	transcription regulator	0.000466	CCN2,SPARC,VIM
DEF6	other	0.000466	FN1,VIM,ZEB2
ARHGDIG	other	0.000466	COL5A2,PALLD,RGS2
S1PR2	G-protein coupled receptor	0.000466	ACTA2,TIMP1,VCAM1	115 (23)
BARX2	transcription regulator	0.000466	ACTA2,FLNA,TIMP1
latrunculin B	chemical reagent	0.000466	ACTA2,CCN2,TAGLN	72 (16)
acyclic retinoid	chemical drug	0.000466	COL1A2,PDGFRB,TIMP2
miR-141-3p (and other miRNAs w/seed AACACUG)	mature microRNA	0.000475	COL1A2,CYP1B1,VIM,ZEB2,ZFPM2	54 (7)
losartan potassium	chemical drug	0.000486	CCN2,COL3A1,FN1,POSTN,TIMP1,VCAM1	103 (19)
GLI1	transcription regulator	0.000502	CDH11,COL10A1,DEGS1,DIO2,GATA6,PAPSS2,TNC,VIM
mir-30 (includes others)	microRNA	0.000505	ADAM12,CCN2,KLF9,VIM
nifedipine	chemical drug	0.000505	CCL2,FGF7,FN1,POSTN,VCAM1	105 (18)
arsenite	chemical toxicant	0.000509	ADAM12,ASPN,CYP1B1,INHBA,SFRP4,THBS1
RAC1	enzyme	0.000533	ACTA2,CCN2,COL1A2,DPYSL2,FN1,VCAM1	78 (17)
CHUK	kinase	0.000534	AEBP1,CCL2,CTSB,CXCL12,DCN,SERPINE2,TMEM176B,VCAM1	111 (16)
PLG	peptidase	0.000536	CCL2,CCN1,CLIC4,COLEC12,MFGE8	86 (16)
cerivastatin	chemical drug	0.000536	CCL2,CCN2,CYP1B1,FN1,VCAM1	81 (14)
BAP1	peptidase	0.000549	CCN1,CCN2,LATS2
vitamin K2	chemical drug	0.000549	CD14,COL6A1,GATA6
ELANE	peptidase	0.000552	C5AR1,CD14,CTSB,SERPINA1	58 (8)
U73122	chemical reagent	0.000552	FN1,MAF,TPM1,VCAM1	94 (23)
PRKCE	kinase	0.000569	ACTA2,ADAM12,CCN1,RGS2,VCAM1	44 (7)
CCL5	cytokine	0.000569	C5AR1,CCL2,CD163,CYP1B1,THBS1	118 (18)
GCG	other	0.000569	CCL2,CCN2,FN1,TNFAIP6,VCAM1	105 (19)
TLR4	transmembrane receptor	0.000579	CCL2,CCN1,CD14,CD163,CTSK,DOCK11,FBXO32,HTRA1,INHBA,TPM1,VCAM1	98 (20)
lipid A	chemical toxicant	0.000601	CCL2,CD14,ITGA5,THBS1	110 (19)
ACVR1	kinase	0.000601	C1R,DCN,FSTL1,VCAM1
CTBP1	enzyme	0.000601	COL1A2,MMD,THBS1,VCAN
GPX1	enzyme	0.000601	ACTA2,CCN2,CD14,VCAM1	66 (10)
nitrofurantoin	chemical drug	0.000602	ANXA5,CTSB,FGF7,LOX,SERPINA1,TIMP1,VCAM1
dextran sulfate	chemical drug	0.000639	CCN2,CD14,LY96,MYLK,NRP1,TGM2,THBS1,TIMP2,VCAM1	110 (20)
LY6E	other	0.000642	CCN2,CD14,FGF7
HRG	other	0.000642	C1QC,SPARC,TIMP1
AS1842856	chemical reagent	0.000642	CCL2,FBXO32,VCAM1
KLF3	transcription regulator	0.000648	ANXA5,ANXA6,DEGS1,LY96,MSN,MYADM,PDLIM2,TYROBP,VIM,ZEB2
Pam3-Cys	chemical toxicant	0.000654	CCL2,CD14,CD163,TNC	93 (15)
fingolimod	chemical drug	0.000676	AXL,CCL2,CCN2,COL3A1,FN1	98 (20)
THRB	ligand-dependent nuclear receptor	0.000691	CCL2,CCN4,DCN,FSTL1,KLF9,SFRP2,SFRP4,SLAMF8,TGFBI
CLDN7	other	0.000694	C1S,CCN2,MT1X,MT2A,NNMT,TIMP2
mir-145	microRNA	0.00071	ACTA2,COL5A1,GATA6,TAGLN	9 (2)
HDAC6	transcription regulator	0.00071	TAGLN,TGFBI,VCAM1,VIM	70 (10)
TGFA	growth factor	0.000715	CCL2,CCN2,FGF7,SERPINA1,VIM	129 (18)
C3	peptidase	0.000715	ACTA2,C5AR1,CCL2,FN1,TIMP1	112 (18)
PTHLH	other	0.000715	COL10A1,CTSK,FN1,RGS2,TNC	16 (3)
FLT1	kinase	0.000715	CLIC4,FLNA,NRP1,NRP2,THBS1	42 (7)
androgen	chemical drug	0.000717	COL10A1,COL12A1,CTSB,FGF7,FLNA,INHBA,SFRP2
interferon beta-1a	biologic drug	0.000724	FCER1G,GNB4,LGALS1,NFIL3,SERPINA1,TNFAIP6
PRKCA	kinase	0.000724	ARL4C,CCL2,CCN2,CTSB,FN1,VCAM1	76 (16)
ATPase	group	0.000724	CTSK,VCAM1
betulin	chemical - endogenous non-mammalian	0.000724	TIMP1,TIMP2	64 (7)
GLS	enzyme	0.000724	ACTA2,FN1
miR-382-5p (miRNAs w/seed AAGUUGU)	mature microRNA	0.000724	TAGLN,VIM
MIR4269	microRNA	0.000724	CCN1,CCN2
PPP2R2A	phosphatase	0.000724	FAP,SERPINE2
CCG-1423	chemical reagent	0.000724	ACTA2,CCN2
ADAM9	peptidase	0.000724	SLIT2,TIMP1
PPP2R5B	phosphatase	0.000724	FAP,SERPINE2
NCGC00186528	chemical reagent	0.000724	COL3A1,FN1
MIR143-145a	group	0.000724	ACTA2,TAGLN	31 (6)
SAR407899	chemical drug	0.000724	ACTA2,FN1	58 (12)
CD40LG	cytokine	0.000728	ANXA6,AXL,CCL2,CCN2,CYP1B1,INHBA,MT2A,RGS2,TGM2,TNFAIP6,VCAM1	101 (16)
CYP2E1	enzyme	0.000745	C5AR1,CD14,COL1A2	55 (7)
SP100	transcription regulator	0.000745	CCN2,CD14,THY1	11 (2)
FOXF1	transcription regulator	0.000745	ITGA5,MYLK,VCAM1
Mir200	group	0.000745	COL3A1,LOX,ZEB2	45 (3)
acetaldehyde	chemical - endogenous mammalian	0.000745	COL1A2,KLF9,TIMP1	34 (4)
lithium chloride	chemical drug	0.000755	DCN,MT2A,MYLK,POSTN,TAGLN,VCAN
PAX3-FOXO1	fusion gene/product	0.000764	ANXA5,AXL,CCN1,CORO1C,GREM1,MT1X,PRRX1,TIMP2
DIO3	enzyme	0.000768	ADCY7,ALOX5AP,COL6A1,INHBA,KLF9,SERPINE2,VCAM1
HNRNPK	transcription regulator	0.00077	CCN2,COL12A1,PDLIM2,VCAN
OLR1	transmembrane receptor	0.00077	CCL2,CCN2,FN1,VCAM1	97 (20)
N-formyl-Met-Leu-Phe	chemical reagent	0.00077	ACTN1,CCL2,CORO1C,MSN
zVAD-FMK	chemical - protease inhibitor	0.00077	ANXA5,CCL2,CD163,VCAM1	95 (17)
IL3	cytokine	0.000813	ALOX5AP,CCL2,CD14,EGR2,EMP3,FCGR2A,KLF9,LATS2,NRP1,VCAM1	88 (13)
5-O-mycolyl-beta-araf-(1->2)-5-O-mycolyl-alpha-araf-(1->1')-glycerol	chemical - endogenous non-mammalian	0.000842	CCL2,EGR2,PCSK5,SERPINE2,VCAM1
miR-218-5p (and other miRNAs w/seed UGUGCUU)	mature microRNA	0.000857	TGM2,VIM,ZEB2
miR-199a-3p (and other miRNAs w/seed CAGUAGU)	mature microRNA	0.000857	CALU,FN1,VCAN
TERF2IP	other	0.000857	CCL2,CCN2,NNMT
PIK3R1	kinase	0.000888	ACTA2,COL1A2,CXCL12,PDGFRB,VCAM1	98 (18)
Hsp70	group	0.000899	CD14,FBXO32,TYROBP,VCAM1	30 (5)
cytochalasin D	chemical toxicant	0.000899	ACTA2,CCL2,CCN2,TIMP2	107 (20)
MAPK3	kinase	0.000936	EGR2,FN1,RGS2,THBS1,TIMP1	109 (17)
MYB	transcription regulator	0.000938	ADAM12,CD14,CNN3,COL1A2,CXCL12,FN1,VIM	82 (11)
IL5	cytokine	0.000955	ANXA6,ATXN1,CCL2,EGR2,MMD,MYADM,NFIL3,THY1,VIM	77 (10)
NR1H3	ligand-dependent nuclear receptor	0.000958	ACTA2,ARL4C,ASPN,CCL2,DIO2,GAS6,MFGE8,VCAN
ADIPOQ	other	0.000969	CCL2,CCN2,CD163,COL3A1,FN1,TIMP1,VCAM1	98 (20)
DGCR8	enzyme	0.000969	ACTA2,EGR2,TAGLN,TNC	49 (7)
ROCK2	kinase	0.000969	MAF,MSN,TAGLN,VCAM1
TIMP3	other	0.000969	EGR2,THBS1,VIM,ZEB2	98 (15)
candesartan	chemical drug	0.000969	COL1A2,COL3A1,FN1,PDGFRB	40 (5)
Fibrin	complex	0.000979	ACTA2,FN1,TAGLN
SKI	transcription regulator	0.000979	ACTA2,FAP,ZEB2
TNFAIP6	other	0.000979	ACTA2,TNFAIP6,VIM	23 (4)
BRD7	transcription regulator	0.000979	FN1,VCAN,VIM	81 (7)
CNR2	G-protein coupled receptor	0.000979	CCL2,CCN2,FN1	116 (22)
dipyridamole	chemical drug	0.000979	CCL2,TIMP1,TIMP2	54 (6)
GATA2	transcription regulator	0.000981	ANGPTL2,C1QC,CCL2,CXCL12,DIO2,MAFB,NFIL3,SERPINA1,TGM2,THBS1,VCAM1	77 (12)
SBDS	other	0.000985	CCN2,FBXO32,MAFB,MT2A,TNC
doxycycline	chemical drug	0.000985	COL3A1,CXCL12,EGR2,FGF7,TIMP1	85 (9)
S100A8	other	0.001	C1S,CCL2,FCGR2A,PDGFC,POSTN,VCAM1,VCAN	47 (7)
NFKB1	transcription regulator	0.001	CCL2,CCN1,CCN2,COL1A2,CTSB,FN1,LGALS1,RAB31,VCAM1	97 (15)
FOXP3	transcription regulator	0.00103	LATS2,LGALS1,MAF,NFIL3,NRP1,TGM2,ZEB2	64 (7)
2-(4-amino-1-isopropyl-1H-pyrazolo[3,4-d]pyrimidin-3-yl)-1H-indol-5-ol	chemical reagent	0.00103	C1R,C1S,CCN2,CYP1B1,EGR2,INHBA,PDLIM2
KLF2	transcription regulator	0.00103	CCL2,CCN2,CYP1B1,MT2A,THBS1,TIMP1,VCAM1	95 (17)
COL18A1	other	0.00104	ANTXR1,CCL2,FN1,NRP1,THBS1	100 (20)
TCL1A	transcription regulator	0.00104	C1QC,CTSB,FCER1G,MAFB,MPEG1
niacinamide	chemical - endogenous mammalian	0.00104	ACTA2,CCL2,CD14,CXCL12,NNMT	99 (19)
IDH1	enzyme	0.00104	COL10A1,FN1,VIM,ZEB2
SMPD1	enzyme	0.00104	ACTA2,CCL2,CTSB,SLIT2
WT1	transcription regulator	0.00107	ACTN1,CCL2,CCN2,CLIC4,MPP1,MT1X,THBS1,TYROBP
Iberiotoxin	chemical reagent	0.00108	CCL2,VCAM1	45 (6)
F Actin	complex	0.00108	CCN2,FLNA	45 (7)
5R-hydroxytriptolide	chemical drug	0.00108	CD14,LY96
LINC00842	other	0.00108	FN1,VIM	52 (7)
KCNK2	ion channel	0.00108	CCL2,VCAM1	12 (3)
KLF17	transcription regulator	0.00108	FN1,VIM
miR-320b (and other miRNAs w/seed AAAGCUG)	mature microRNA	0.00108	TAGLN,VIM
HTR4	G-protein coupled receptor	0.00108	CXCL12,VCAM1
19,20-epoxydocosapentaenoic acid	chemical - endogenous mammalian	0.00108	ACTA2,ZEB2
SF1	transcription regulator	0.00108	ACTA2,FN1
dec-RRLL-cmk	chemical reagent	0.00108	COL1A2,FN1
eprosartan	chemical drug	0.00108	COL3A1,FN1
RAS	group	0.00108	CCL2,CCN2,FN1,SERPINE2,TGM2,VIM	93 (19)
bosentan	chemical drug	0.00111	ACTA2,COL1A2,MSN	81 (7)
PDGF-AA	complex	0.00111	ACTA2,FGF7,VIM	50 (4)
HEY1	transcription regulator	0.00111	ACTA2,GATA6,TAGLN	46 (6)
carvedilol	chemical drug	0.00111	ACTA2,COL3A1,TIMP2	68 (12)
FHL2	transcription regulator	0.00112	ACTA2,CXCL12,PDGFRB,TAGLN
MET	kinase	0.00113	COL5A2,FBXO32,FN1,INHBA,VIM,ZEB2	89 (12)
RASSF1	other	0.00115	EFEMP1,MYL9,SRPX,TGM2,TMEM158
R5020	chemical reagent	0.00115	CCN2,MT1X,MT2A,RGS2,TIMP2	69 (10)
WBP2	transcription regulator	0.00117	COL6A3,COLEC12,CORO1C,RARRES2,SLAMF8,TAGLN
15-deoxy-delta-12,14 -PGJ 2	chemical - endogenous mammalian	0.00117	ACTA2,CCL2,CCN2,COL1A2,CTSB,FN1,VCAM1	96 (19)
MAP3K1	kinase	0.0012	COL3A1,THBS1,TIMP1,TNC	111 (21)
AKT2	kinase	0.0012	ACTA2,PALLD,TIMP1,VIM	115 (20)
deoxycorticosterone acetate	chemical drug	0.00126	COL3A1,TNC,VCAM1	42 (4)
TRPV4	ion channel	0.00126	THBS1,TIMP1,VCAM1	58 (7)
ICAM1	transmembrane receptor	0.00129	ACTA2,VCAM1,VIM,ZEB2	99 (18)
Ccl2	cytokine	0.00129	CD14,CTSB,CTSK,VCAM1	112 (20)
IKBKG	kinase	0.00131	AEBP1,CTSB,CXCL12,DCN,SERPINE2,TMEM176B	106 (14)
PDLIM2	other	0.00132	FSTL1,GNG2,MYL9,PDLIM2,TAGLN
ATF2	transcription regulator	0.00132	ANGPTL2,FN1,MT2A,MYLK,VCAM1	53 (7)
erlotinib	chemical drug	0.00132	AXL,CCL2,CD14,FAP,FBN1
resveratrol	chemical drug	0.00133	ACTA2,CCL2,CD14,CD163,CTSK,CYP1B1,FN1,TNFAIP6,VCAM1	95 (17)
PPARG	ligand-dependent nuclear receptor	0.00134	ACTA2,CCL2,CCN2,COL1A2,FAM20C,FN1,RARRES2,SERPINA1,TAGLN,VCAM1,VIM,WIPF1	107 (19)
PRKCD	kinase	0.00137	CCL2,COL1A2,CTSB,CXCL12,FBN1,GEM,VCAM1	104 (16)
galactosylceramide-alpha	chemical reagent	0.00138	CCL2,CCN2,EGR2,NRP1	119 (19)
prednisolone	chemical drug	0.00139	CCL2,CD163,CTSB,FBXO32,KLF9,NFIL3,SRGN,TGM2	62 (9)
indomethacin	chemical drug	0.00139	CCL2,CD14,EMP3,FCGR2A,FGF7,TIMP1,VCAN,VIM	108 (20)
ATF4	transcription regulator	0.00141	ATXN1,CCL2,FN1,KLF9,MT2A,NID2,SERPINF1
IRF8	transcription regulator	0.00141	CD14,EGR2,MAF,MAFB,TYROBP,ZEB2	30 (4)
TAF4B	transcription regulator	0.00141	CCN2,FN1,INHBA
AZGP1	transporter	0.00141	FBXO32,ITGA5,VIM	66 (7)
calyculin A	chemical toxicant	0.00141	CCL2,CYP1B1,TGM2
immethridine	chemical reagent	0.00141	C5AR1,CD14,VCAM1
GW9662	chemical reagent	0.00146	CCL2,CCN2,CD14,FN1,VCAM1	109 (23)
CLEC4G	other	0.00147	CCN2,GAS1,MFGE8,SFRP4
Sphk	group	0.0015	CCL2,VCAM1	83 (14)
cAMP-Gef	group	0.0015	CCL2,CYP1B1
MRPS18B	other	0.0015	ACTA2,VIM
VIPAS39	other	0.0015	SPARC,THBS1
EHT-1864	chemical reagent	0.0015	ACTA2,FN1	67 (16)
HMGCR	enzyme	0.0015	CCN1,CCN2	75 (15)
SERPINA4	other	0.0015	CCL2,VCAM1	51 (10)
P2RY1	G-protein coupled receptor	0.0015	FN1,VCAM1	67 (9)
P2RY4	G-protein coupled receptor	0.0015	TIMP1,VCAM1
15-E2-isoketal modified phosphatidylethanolamine	chemical reagent	0.0015	CCL2,VCAM1	64 (7)
butylidenephthalide	chemical reagent	0.0015	AXL,VIM
Muscarinic cholinergic receptor	group	0.0015	CCN1,RGS2
MAC	complex	0.00158	EGR2,FN1,THBS1	81 (11)
BGN	other	0.00158	CCL2,CCN4,FBN1
allopurinol	chemical drug	0.00159	CD14,EMP3,FCGR2A,TIMP1,VIM
flutamide	chemical drug	0.00159	CCN1,COL3A1,CYP1B1,GAS6,VIM	17 (2)
filgrastim	biologic drug	0.00162	CD163,CYP1B1,DPYSL3,EGR2,FCER1G,GATA6,GLIPR1,KLF9,MPEG1,SULF2,VIM
Pka	complex	0.00163	ANTXR1,ANTXR2,CCN2,CD14,COL10A1,RGS2	83 (8)
telmisartan	chemical drug	0.00167	CCL2,CCN1,CCN2,CD163	82 (13)
emodin	chemical drug	0.00167	CYP1B1,FN1,VCAM1,VIM	110 (17)
CCR1	G-protein coupled receptor	0.00175	CTSK,SPARC,VIM
ETV6-RUNX1	fusion gene/product	0.00177	ADCY7,ALOX5AP,ANTXR2,EMP3,FERMT2,LGALS1,MYLK,PDGFRB,TPM1
HMGA1	transcription regulator	0.00187	ACTA2,CCN1,COL1A2,FSTL1,SPARC,TAGLN	48 (7)
IL11	cytokine	0.00189	ACTA2,POSTN,TIMP1,VCAM1	90 (16)
FOXC2	transcription regulator	0.00189	ACTA2,FN1,PDGFRB,VIM	65 (9)
ELK1	transcription regulator	0.00189	EGR2,MYLK,TAGLN,THBS1	113 (18)
tamoxifen	chemical drug	0.00192	CCDC80,CCN1,CDH11,COL1A2,CXCL12,FN1,NNMT,TAGLN,ZEB2	114 (23)
Tnf (family)	group	0.00193	CCL2,CD163,CXCL12,FBXO32,INHBA,VCAM1	98 (16)
IRAK3	kinase	0.00194	ACTA2,CCN2,VIM	58 (7)
MAPT	other	0.00196	ACTN1,ANXA5,ANXA6,C1R,C1S,DPYSL2,DPYSL3,GEM,GNG2,THY1	62 (7)
TFAP2A	transcription regulator	0.00199	EFEMP1,GEM,MT2A,TIMP1,TPM1
N-Cadherin	group	0.00199	CCL2,VCAM1	64 (7)
MIA	other	0.00199	FN1,SPARC
CD82	other	0.00199	DCN,TIMP1
PKP2	other	0.00199	COL3A1,FN1
miR-140-5p (and other miRNAs w/seed AGUGGUU)	mature microRNA	0.00199	CXCL12,EGR2
DNM1L	enzyme	0.00199	CCL2,VCAM1	46 (8)
APCS	other	0.00199	CD163,FCGR2A	39 (6)
PLA2G5	enzyme	0.00199	COL1A2,COL3A1
PBX2	transcription regulator	0.00199	CCL2,COL5A2
AGI-1067	chemical drug	0.00199	CCL2,VCAM1	92 (15)
theaflavin	chemical - endogenous non-mammalian	0.00199	CCL2,VCAM1	92 (18)
Smad2/3	group	0.00201	FAP,TAGLN,TGM2,TNC
CXCR4	G-protein coupled receptor	0.00201	AXL,CCL2,CDH11,CXCL12	58 (7)
carbon monoxide	chemical - endogenous mammalian	0.00201	CCL2,CD14,CXCL12,FN1	87 (15)
SOD1	enzyme	0.00211	C5AR1,CD14,DPYSL3,FAP,INHBA,NFIL3,PRRX1,VCAM1
FGFR1	kinase	0.00216	COL10A1,COL3A1,FGF7,SPARC,VIM
H89	chemical - kinase inhibitor	0.0022	CD14,COL10A1,EGR2,NFIL3,TNFAIP6,VCAM1	48 (7)
NFATC1	transcription regulator	0.00225	COL10A1,CTSK,CYP1B1,GPC6,VCAM1	66 (7)
F2RL1	G-protein coupled receptor	0.00226	ACTA2,CCL2,CCN1,CCN2	84 (18)
GPS2	transcription regulator	0.00226	CD14,FAM20C,VCAM1,WIPF1	57 (7)
ERG	transcription regulator	0.00228	ACTN1,NFIL3,SLIT2,SPARC,THBS1,VIM,WIPF1
TNFSF12	cytokine	0.00235	ADAM12,CCL2,FBXO32,TIMP1,VCAM1	93 (18)
CREM	transcription regulator	0.00235	COL3A1,DIO2,EGR2,NEXN,NFIL3,THBS1	84 (9)
anakinra	biologic drug	0.00236	CCL2,CXCL12,VCAM1	78 (12)
PTX3	other	0.00236	CCL2,CCN2,EGR2	78 (13)
MECOM	transcription regulator	0.00236	DCN,SPARC,ZFPM2
ACKR3	G-protein coupled receptor	0.00236	AXL,CXCL12,FMOD	58 (7)
APEX1	enzyme	0.00236	EGR2,HTRA1,RGS2	43 (6)
THBS4	other	0.00236	COL3A1,TNC,VCAM1
tributyrin	chemical drug	0.00239	CCL2,CCN1,CCN2,INHBA
BCL2L1	other	0.00239	ALOX5AP,FN1,THBS1,TIMP1	114 (18)
PRMT1	enzyme	0.00239	FN1,MT2A,VIM,ZEB2	68 (8)
TNFSF11	cytokine	0.00242	CCL2,CD14,CTSK,EGR2,ITGA5,MAFB,NFIL3,VCAM1	98 (16)
propylthiouracil	chemical drug	0.00244	DIO2,LGALS1,NNMT,NRP1,SFRP2
JAK2	kinase	0.0025	ACTN1,CCL2,FN1,ITGA5,TGM2,THBS1	111 (20)
sphingosylphosphocholine	chemical - endogenous mammalian	0.00255	CCL2,TGM2	72 (11)
NRDE2	other	0.00255	C1S,CCN1
motexafin gadolinium	chemical drug	0.00255	MT1X,MT2A
Agtr1b	G-protein coupled receptor	0.00255	CCN2,VCAM1	48 (9)
TGFBR	group	0.00255	ACTA2,CDH11
sitagliptin	chemical drug	0.00255	CCN2,FN1	101 (16)
MKX	transcription regulator	0.00255	COL1A2,COL3A1
KDM4B	enzyme	0.00255	LOX,VIM
PRRX1	transcription regulator	0.00255	PALLD,TNC
PRTN3	peptidase	0.00255	C5AR1,CCL2
Ccl6	cytokine	0.00255	CTSK,SERPINA1
GUSB	enzyme	0.00255	CCN1,EGR2
salinomycin	chemical - endogenous non-mammalian	0.00255	ACTA2,FN1	64 (7)
PKN1	kinase	0.00255	ACTA2,TAGLN
MCAM	other	0.00255	FN1,VIM	25 (4)
BQ 123	biologic drug	0.00255	CCL2,CCN2	83 (14)
2-oxoglutaric acid	chemical - endogenous mammalian	0.00255	ACTA2,DIO2
I-BOP	chemical reagent	0.00255	CCL2,VCAM1	88 (18)
saturated fatty acid	chemical - other	0.00255	C1QTNF5,CCL2
TET3	enzyme	0.00259	KLF9,SFRP4,TGM2
deferasirox	chemical drug	0.00259	CD300A,FAM20C,SULF2
TNFSF14	cytokine	0.00259	CXCL12,INHBA,VCAM1	90 (14)
ICMT	enzyme	0.00259	AEBP1,FSTL1,TGFBI
irbesartan	chemical drug	0.00259	CCL2,SERPINF1,VCAM1
betulinic acid	chemical drug	0.00259	CXCL12,TIMP1,TIMP2	110 (18)
berberine	chemical drug	0.00265	CCL2,FN1,TIMP1,VCAM1,VIM	102 (19)
puromycin aminonucleoside	chemical reagent	0.00265	CD14,EMP3,FCGR2A,TIMP1,VIM
nitric oxide	chemical - endogenous mammalian	0.00267	CCN2,CXCL12,DPYSL3,FGF7,THBS1,TIMP2	114 (19)
ATP-gamma-S	chemical reagent	0.00267	CCL2,MPEG1,NRP1,THBS1	41 (7)
vitamin E	chemical drug	0.00267	ACTA2,CCL2,NFIL3,VCAM1	105 (21)
poly rI:rC-RNA	biologic drug	0.00276	AXL,CCL2,CD14,DIO2,FN1,INHBA,ITGA5,NFIL3,RGS2,SRGN,THBS1,TNFAIP6,VCAM1,VIM	85 (17)
DMD	other	0.00281	COL1A2,COL3A1,FBXO32,MPEG1,POSTN,SERPINA1,VIM
TSC1	other	0.00282	CCN2,EGR2,FLNA,PDGFRB
caffeine	chemical drug	0.00282	CCN2,CTSK,THBS1,VIM	108 (20)
HEY2	transcription regulator	0.00283	ACTA2,GATA6,TAGLN	46 (6)
ITGAV	transmembrane receptor	0.00283	COL1A2,FN1,TIMP1	102 (19)
NPPB	other	0.00283	CCN2,COL3A1,FN1	56 (8)
ALOX15	enzyme	0.00283	FN1,RGS2,VCAM1	77 (16)
NRXN1	transporter	0.00283	CXCL12,THBS1,TNC
GDF11	growth factor	0.00283	COL10A1,CTSK,VCAM1
eplerenone	chemical drug	0.00283	CCN2,FN1,VCAM1	90 (15)
fulvestrant	chemical drug	0.00284	AXL,CCDC80,CCL2,CCN1,CXCL12,MMD,NRP1,VCAM1	110 (18)
LIF	cytokine	0.00288	ACTA2,FN1,GATA6,SFRP4,TIMP1,TMEM176B,TNC	71 (12)
SOX2	transcription regulator	0.00292	CCN2,CCN4,EFEMP1,GATA6,INHBA,LMCD1,NRP1,SERPINA1,VCAN,VIM,WIPF1
ZBTB7B	transcription regulator	0.00297	COL1A2,DIO2,MAF,NRP1
HSF1	transcription regulator	0.00303	CCN2,EFEMP1,FGF7,FMOD,POSTN,VCAM1,VCAN	67 (11)
FHIT	enzyme	0.00309	RAB31,TMEM158,VIM
NKX2-3	transcription regulator	0.00311	ACTA2,PAPSS2,POSTN,SERPINE2,SRPX,TMEM158,VCAM1
clopidogrel	chemical drug	0.00313	ALDH1L2,CCL2,COL5A1,CXCL12
LEP	growth factor	0.00316	ACTA2,CCL2,CCN1,CD14,COL3A1,EGR2,SPARC,THBS1,TIMP1,VCAM1,VIM	119 (21)
LY6K	other	0.00317	CCN2,FGF7
PRKRA	other	0.00317	MAF,THBS1	19 (3)
TP53BP2	other	0.00317	CCN2,VIM	44 (7)
PCBP2	other	0.00317	CCN1,CCN2	6 (2)
GBX2	transcription regulator	0.00317	EGR2,MAFB
CXCL16	cytokine	0.00317	CCL2,FN1	108 (14)
NFKBIE	transcription regulator	0.00317	CCL2,VCAM1	63 (10)
AEBP1	peptidase	0.00317	ACTA2,COL1A2	45 (7)
calmidazolium	chemical drug	0.00317	FN1,VCAM1	33 (7)
ATP	chemical - endogenous mammalian	0.00321	CD14,FLNA,NRP1,THBS1,VCAM1	92 (18)
Hdac	group	0.0033	FBXO32,HTRA1,KLF9,NRP1,SFRP2,ZEB2
ID1	transcription regulator	0.0033	CCN2,FN1,THBS1,VIM	110 (20)
MAP2K3	kinase	0.0033	COL10A1,COL1A2,COL3A1,CTSK
lipoteichoic acid	chemical - endogenous non-mammalian	0.0033	ANTXR1,ANTXR2,CCL2,CD14
IGF1R	transmembrane receptor	0.0033	ACTA2,CALU,CD300A,COL3A1,HTRA1,INHBA,PDLIM2,TGFBI
CYBB	enzyme	0.00335	CCN2,COL3A1,CXCL12	108 (21)
lactic acid	chemical - endogenous mammalian	0.00335	CCL2,CXCL12,LY96	40 (6)
andrographolide	chemical drug	0.00335	FN1,TIMP1,VCAM1	94 (16)
isoproterenol	chemical drug	0.00339	ACTA2,COL3A1,CYP1B1,DIO2,TIMP1,TIMP2	110 (22)
5-hydroxytryptamine	chemical - endogenous mammalian	0.00345	CCL2,CCN2,CYP1B1,THBS1,VCAM1	92 (19)
LGALS1	other	0.00347	ACTA2,FN1,LGALS1,MAF	58 (7)
LDB1	transcription regulator	0.00359	LGALS1,LMCD1,MFGE8,SERPINE2,SERPINF1,SFRP2,THEMIS2,THY1
S100A9	other	0.0036	C1S,FCGR2A,PDGFC,POSTN,VCAM1,VCAN	92 (17)
ETV4	transcription regulator	0.00364	ACTA2,FN1,VIM	46 (7)
GJA1	transporter	0.00364	CCL2,THBS1,VIM	86 (15)
ACVRL1	kinase	0.00364	CXCL12,TAGLN,VCAM1
AGER	transmembrane receptor	0.00364	CCL2,CTSK,TNC,VCAM1	116 (21)
TRAF3IP2	other	0.00364	CCN2,COL3A1,POSTN,VCAM1	120 (22)
5-azacytidine	chemical drug	0.0037	CAVIN1,CXCL12,INHBA,LOX,TGM2,THBS1
DNMT3A	enzyme	0.00381	ADCY7,EFEMP1,FCER1G,MYL9,SLIT2,TGM2
ZFAS1	other	0.00385	VIM,ZEB2
SNHG20	other	0.00385	VIM,ZEB2
WWP2	enzyme	0.00385	EGR2,VIM
LIMA1	other	0.00385	VCAN,VIM
OSTM1	other	0.00385	CTSK,MAFB
rosmarinic acid	chemical - endogenous non-mammalian	0.00385	ACTA2,CCN2
CTF1	cytokine	0.00393	MYLK,TAGLN,TIMP1
PIAS1	transcription regulator	0.00393	ACTA2,CCL2,TAGLN	60 (9)
FOSB	transcription regulator	0.00393	INHBA,MT2A,TIMP1	35 (4)
AMPK	complex	0.00398	CCL2,CXCL12,FBXO32,VCAM1,VIM	99 (18)
cardiotoxin	chemical - other	0.00403	C5AR1,CCL2,COL1A2,ITGA5,SFRP2,TIMP1
ARNT	transcription regulator	0.00413	CYP1B1,DEGS1,GAS1,MPP1,VIM
NQO1	enzyme	0.00424	C5AR1,CXCL12,VCAM1	42 (9)
FGFR3	kinase	0.00424	COL3A1,MAF,SPARC
mevalonic acid	chemical - endogenous mammalian	0.00424	CCL2,RARRES2,VCAM1	45 (7)
cilostazol	chemical drug	0.00424	CCL2,PDGFC,VCAM1	72 (13)
steroid	chemical - endogenous mammalian	0.00424	CCN1,TIMP1,TNC	53 (7)
S-adenosylmethionine	chemical - endogenous mammalian	0.00424	ACTA2,COL1A2,MAF	42 (7)
aspirin	chemical drug	0.00438	CCL2,FBN1,PDGFRB,POSTN,THBS1,VCAM1	107 (21)
PELP1	other	0.00442	COL12A1,DOCK11,MYADM,TAGLN,TGM2
CSF3	cytokine	0.0045	CD14,CXCL12,EGR2,LY96,NFIL3,VCAM1	103 (19)
gefitinib	chemical drug	0.0045	CCL2,COL15A1,CTSB,NRP2,TIMP2,VIM	97 (18)
taurine	chemical - endogenous mammalian	0.00457	AXL,FN1,VIM	52 (6)
glucocorticoid	chemical drug	0.00458	CALD1,CCL2,CCN2,CD163,FBLN2,FN1,MT2A,VCAM1	90 (16)
U46619	chemical reagent	0.0046	CCL2,TIMP2	102 (16)
METTL3	enzyme	0.0046	SERPINE2,TIMP1
CLEC1B	transmembrane receptor	0.0046	CXCL12,TNC
WWC1	transcription regulator	0.0046	CCN2,VIM	45 (7)
PLCL2	enzyme	0.0046	DIO2,SPARC
DEPTOR	other	0.0046	VCAM1,VIM
NELFB	other	0.0046	CCN2,COL6A1
PAK4	kinase	0.0046	CTSB,VIM	45 (7)
ACVR2A	kinase	0.0046	INHBA,VCAM1
CLCA2	ion channel	0.0046	FN1,VIM
HSF4	transcription regulator	0.0046	FGF7,VIM
LY-2510924	biologic drug	0.0046	CD14,CD300A
trientine	chemical drug	0.0046	COL3A1,FN1	41 (5)
midostaurin	chemical drug	0.0046	CCL2,VIM	98 (10)
heparin	chemical - endogenous mammalian	0.00462	ACTA2,FN1,TNFAIP6,VIM	119 (21)
BCL6	transcription regulator	0.00476	ANXA6,CCL2,CTSK,DPYSL2,FMOD,MAF,TIMP1	109 (17)
DYSF	other	0.00483	CORO1C,FN1,MPEG1,TIMP1
actinomycin D	biologic drug	0.00487	CCL2,CCN1,CCN2,COL1A2,FLNA,FN1,RGS2	80 (16)
Cdc42	enzyme	0.00491	ACTA2,CTSB,FLNA	38 (4)
pimagedine	chemical drug	0.00491	ACTA2,CCN2,TAGLN
propofol	chemical drug	0.00491	CCL2,CD14,THBS1
NFAT5	transcription regulator	0.00505	C1QTNF5,CCL2,CCN4,COL1A2,VCAM1	64 (11)
IRF2	transcription regulator	0.00505	C1S,CD14,SRGN,TPM1,VCAM1
ciglitazone	chemical drug	0.00506	ACTA2,CCL2,FN1,VCAM1	90 (19)
curcumin	chemical drug	0.00508	ACTA2,AXL,CCL2,CCN2,COL1A2,KLF9,PDGFRB,VCAM1,VIM	83 (15)
VDR	transcription regulator	0.00521	ACTA2,CD14,COL10A1,GATA6,LGALS1,PDLIM2,SERPINA1	61 (7)
LGR4	transmembrane receptor	0.00526	CD14,VIM,ZEB2
F7	peptidase	0.00526	CCN1,CCN2,VCAM1	58 (14)
TLR7/8	group	0.00526	CCL2,GEM,TNFAIP6	54 (7)
zoledronic acid	chemical drug	0.00526	CCN1,CTSK,SPARC
H-7	chemical - kinase inhibitor	0.00526	COL1A2,FN1,ITGA5
doxorubicin	chemical drug	0.00527	CCN1,CCN2,CD14,COL3A1,CTSB,EMP3,GLIPR1,PLN,TIMP1,VIM	116 (21)
CXCL8	cytokine	0.00528	COL12A1,ITGA5,TPM1,VCAM1	14 (3)
methotrexate	chemical drug	0.00532	C1R,CCL2,CXCL12,FGF7,LY96,THBS1,VCAM1	108 (20)
APLNR	G-protein coupled receptor	0.0054	PDGFRB,THBS1
Atrial Natriuretic Peptide	group	0.0054	CCN2,TNC
SLC4A1	transporter	0.0054	FCER1G,FCGR2A
SRT1720	chemical drug	0.0054	TNFAIP6,VCAM1
PDGFRB	kinase	0.0054	ACTA2,PDGFRB	103 (18)
CHRM1	G-protein coupled receptor	0.0054	CCN1,EGR2	43 (7)
MIRLET7	group	0.0054	COL1A2,COL5A2
AIF1	other	0.0054	ACTA2,COL3A1
B4GALNT1	enzyme	0.0054	C1QC,C5AR1
FRS2	other	0.0054	ACTA2,TAGLN
PTGER1	G-protein coupled receptor	0.0054	EGR2,FN1	62 (7)
vatalanib	chemical drug	0.0054	ACTA2,TIMP1	81 (7)
Complement	complex	0.0054	PDGFRB,VCAM1
N,N-dimethylsphingosine	chemical reagent	0.0054	FN1,VCAM1	102 (20)
poly-L-lysine	chemical reagent	0.0054	CCL2,COL1A2
MSX2	transcription regulator	0.00563	COL10A1,EGR2,VIM
CSF1R	kinase	0.00563	CD163,FMOD,VCAM1
NKX2-5	transcription regulator	0.00563	ACTA2,DIO2,MYLK
GATA3	transcription regulator	0.00568	FN1,LOX,MAF,NFIL3,VCAM1,VIM,ZEB2	116 (18)
CpG ODN 1826	chemical reagent	0.00576	CCL2,CD14,LY96,RGS2	90 (12)
miR-34a-5p (and other miRNAs w/seed GGCAGUG)	mature microRNA	0.00593	AXL,EFEMP1,IFITM2,TAGLN,TRAM2
PP2/AG1879 tyrosine kinase inhibitor	chemical - kinase inhibitor	0.00601	CCL2,CCN2,FN1,VIM	75 (14)
JAK	group	0.00601	CCL2,FBXO32,VIM	81 (7)
D-galactosamine	chemical - endogenous mammalian	0.00601	CD14,CTSB,TIMP1	40 (7)
cobalt chloride	chemical reagent	0.00626	ACTA2,CYBRD1,CYP1B1,SERPINF1
sorbitol	chemical - endogenous mammalian	0.00626	CCN1,CCN2	88 (18)
chondroitin sulfate A	chemical - endogenous mammalian	0.00626	TIMP1,TIMP2	44 (7)
Actin	group	0.00626	CAVIN1,FLNA
DANCR	other	0.00626	TIMP2,VIM
CBS/CBSL	enzyme	0.00626	CCL2,LOX
LOXL2	enzyme	0.00626	FN1,VIM
RLN2	other	0.00626	ACTA2,TIMP1
COX4I1	enzyme	0.00626	POSTN,SFRP2
CSF3R	transmembrane receptor	0.00626	CD14,CXCL12
RGCC	other	0.00626	ACTA2,FN1
BMX	kinase	0.00626	COL3A1,TIMP1	84 (11)
HDAC4	transcription regulator	0.00631	C1QC,EGR2,RGS2,TAGLN,VCAM1
NAMPT	cytokine	0.00641	AXL,FN1,PDGFRB
miR-200b-3p (and other miRNAs w/seed AAUACUG)	mature microRNA	0.00641	VIM,ZEB2,ZFPM2
ANGPT1	growth factor	0.00641	CCL2,COL3A1,VCAM1	100 (19)
CITED2	transcription regulator	0.00641	CCL2,GATA6,TGM2
NOX4	enzyme	0.00641	ACTA2,CCL2,FN1	118 (21)
homocysteine	chemical - endogenous mammalian	0.00652	CCL2,CXCL12,TIMP1,VCAM1	93 (17)
nicotine	chemical drug	0.00679	CCL2,CCN2,CTSK,FN1,POSTN,SERPINF1	119 (22)
FEV	transcription regulator	0.00679	HTRA1,SLIT2,VCAM1,VIM
SMO	G-protein coupled receptor	0.00679	FBLN2,NRP2,VCAM1,VCAN	75 (13)
DLL4	other	0.00683	ACTA2,LGALS1,MAF
PCGF2	transcription regulator	0.00683	FN1,VIM,ZEB2	45 (3)
acetovanillone	chemical drug	0.00683	CCL2,CXCL12,TAGLN
PPARD	ligand-dependent nuclear receptor	0.00687	ACTA2,C1QC,FN1,GAS6,MFGE8,MPEG1,THBS1	86 (8)
SREBF1	transcription regulator	0.00701	C5AR1,CD14,COL6A1,FBXO32,FN1,NFIL3,SERPINA1	81 (7)
KITLG	growth factor	0.00701	ALOX5AP,AXL,CCL2,CCN2,CD14,CXCL12,GAS6	92 (19)
TFRC	transporter	0.00707	ACTA2,CD300A,FAM20C,SULF2
FOXM1	transcription regulator	0.00712	CXCL12,LOX,VCAN,VIM,ZEB2	103 (13)
mibolerone	chemical drug	0.00712	CALU,CCDC80,COL1A2,COL6A3,TGFBI
amphotericin B	chemical drug	0.00719	CCL2,TIMP1
TCF/LEF	group	0.00719	FN1,VIM
CDH2	other	0.00719	ACTA2,THY1
SMC3	other	0.00719	CXCL12,THBS1
miR-96-5p (and other miRNAs w/seed UUGGCAC)	mature microRNA	0.00719	FN1,SERPINE2
mir-322	microRNA	0.00719	FN1,VIM
mir-140	microRNA	0.00719	LOX,VIM
mir-199	microRNA	0.00719	ALOX5AP,AXL	43 (7)
miR-130a-3p (and other miRNAs w/seed AGUGCAA)	mature microRNA	0.00719	MAFB,ZFPM2
SLC2A1	transporter	0.00719	ALDH1L2,FN1
GNA13	enzyme	0.00719	ACTA2,TAGLN	89 (19)
CRTC1	transcription regulator	0.00719	MT2A,TIMP1	34 (4)
perindopril	chemical drug	0.00719	ACTA2,CCN2
hydroxyflutamide	chemical drug	0.00719	MSN,VCAM1
N-ethyl-N-nitrosourea	chemical toxicant	0.00719	SERPINA1,TGM2
PRDM1	transcription regulator	0.0073	EGR2,LGALS1,MAF,MAFB,MT2A,THEMIS2,TNFAIP6	53 (6)
LCN2	transporter	0.00735	ACTN1,CORO1C,MSN,VIM
NCOA3	transcription regulator	0.00735	CCDC80,CCN1,CCN2,TAGLN	95 (19)
FOXO1	transcription regulator	0.00742	CCN2,CTSK,DIO2,EGR2,FBXO32,FMOD,FN1,NRP2,THBS1,VCAM1	127 (24)
4-phenylbutyric acid	chemical - endogenous mammalian	0.00764	CCL2,CXCL12,SERPINA1,TIMP2	91 (14)
NRAS	enzyme	0.00765	COL1A2,FBLN2,FN1,HTRA1,LGALS1,SERPINE2
CALR	transcription regulator	0.00771	COL1A2,COL3A1,FN1	109 (17)
SYVN1	transporter	0.008	AXL,CAVIN1,CYP1B1,DIO2,IFITM2
arsenic trioxide	chemical drug	0.00812	ALOX5AP,CCL2,FN1,MAF,MSN,MT1X,MT2A,RAB31	105 (15)
PLCG1	enzyme	0.00817	CCL2,THBS1	39 (5)
PFKFB3	kinase	0.00817	CXCL12,VCAM1	52 (7)
GPNMB	enzyme	0.00817	ITGA5,NRP1
ZNF148	transcription regulator	0.00817	FN1,VIM
mir-194	microRNA	0.00817	ACTA2,THBS1
CSK	kinase	0.00817	FCER1G,TAGLN
EPHX2	enzyme	0.00817	CCL2,VCAM1	113 (21)
10-nitrooleate	chemical - endogenous mammalian	0.00817	MFGE8,VCAM1
TFAP2B	transcription regulator	0.00817	COL8A2,MT2A
Cux1	transcription regulator	0.00817	DPYSL3,HTRA1
Hsp27	group	0.00817	CD14,CD163,FBXO32
SATB2	transcription regulator	0.00817	EFEMP1,NNMT,PRRX1
ITGB2	transmembrane receptor	0.00817	ACTA2,FN1,VCAM1	109 (23)
PROC	peptidase	0.00817	CCL2,THBS1,VCAM1	103 (19)
AVP	other	0.00817	ACTA2,CCL2,COL3A1	121 (21)
ERN1	kinase	0.00824	ACTA2,COL6A1,CYP1B1,FN1,SPARC
mir-122	microRNA	0.00856	CLIC4,GALNT10,TGM2,VIM
ricinoleic acid	chemical - endogenous non-mammalian	0.00861	VCAM1
leukotriene A4	chemical - endogenous mammalian	0.00861	TNC
cortodoxone	chemical - endogenous mammalian	0.00861	FN1
ABLIM2	other	0.00861	TAGLN
PRR5	other	0.00861	PDGFRB
TRIM72	enzyme	0.00861	ACTA2
Has	group	0.00861	CCN4
acridine half-mustard	chemical toxicant	0.00861	ANTXR2
USP20	peptidase	0.00861	VCAM1
3-(1-(3-imidazol-1-ylpropyl)-1H-indol-3-yl)-4-anilino-1H-pyrrole-2,5-dione	chemical - kinase inhibitor	0.00861	VCAM1
DPAGT1	enzyme	0.00861	CTHRC1
TFAP2D	transcription regulator	0.00861	MT2A
CDC42BPB	kinase	0.00861	CTSB
MCAT	enzyme	0.00861	LY96
FENDRR	other	0.00861	FN1
ABLIM3	other	0.00861	TAGLN
N-arachidonylglycine	chemical - endogenous mammalian	0.00861	AXL
MARCHF6	enzyme	0.00861	DIO2
PHF2	enzyme	0.00861	HTRA1
Tcp4	other	0.00861	HTRA1
Gata6os	other	0.00861	GATA6
GREB1	other	0.00861	COL1A2
FILIP1	other	0.00861	FLNA
Oxi-4503	chemical drug	0.00861	CXCL12
mubritinib	chemical drug	0.00861	MAF
GTF2H2	transcription regulator	0.00861	KLF9
MYLPF	other	0.00861	ACTA2
Rcan1	other	0.00861	FLNA
TSTA3	enzyme	0.00861	ACTA2
PPP2R5E	phosphatase	0.00861	FN1
R333	chemical drug	0.00861	MAF
KLRC2	transmembrane receptor	0.00861	TYROBP
CKAP4	other	0.00861	CCN2
ITIH5	other	0.00861	ACTA2
TUBB3	other	0.00861	ANXA5
PPP1R3A	phosphatase	0.00861	THBS1
ABLIM1	other	0.00861	TAGLN
JAM2	other	0.00861	CXCL12
RXFP1	G-protein coupled receptor	0.00861	ACTA2
ADAM19	peptidase	0.00861	EGR2
ADCY3	enzyme	0.00861	NRP1
RBM39	transcription regulator	0.00861	HTRA1
RANBP2	enzyme	0.00861	FN1
PRR13	other	0.00861	THBS1
MED4	transcription regulator	0.00861	HTRA1
(R)-PFI-2	chemical reagent	0.00861	CCN2
tat-psi-delta-RACK	chemical reagent	0.00861	CCL2
BMS-275183	chemical drug	0.00861	THBS1
satraplatin	chemical drug	0.00861	SFRP2
2,4-dichlorobenzamil	chemical reagent	0.00861	CCN2
daclizumab	biologic drug	0.00861	MAF
repaglinide	chemical drug	0.00861	CCL2
anti-miR-222 inhibitor	chemical reagent	0.00861	CCN2
anti-miR-221 inhibitor	chemical reagent	0.00861	CCN2
(des-Arg10,Leu9)-kallidin	chemical reagent	0.00861	CCN2
podophyllotoxin	chemical drug	0.00861	CCN2
cardiolipin	chemical - endogenous mammalian	0.00861	CCL2
fucose	chemical - endogenous mammalian	0.00861	ACTA2
beta-tocopherol	chemical - endogenous mammalian	0.00861	CCN2
nilotinib	chemical drug	0.00865	COL1A2,FN1,ZEB2
SCARB1	transporter	0.00865	CCL2,FBXO32,VCAM1	102 (19)
EGR3	transcription regulator	0.00865	HEG1,SLIT2,ZEB2
IL11RA	transmembrane receptor	0.00865	ACTA2,POSTN,TIMP1
CCND1	transcription regulator	0.0087	CALU,COL5A2,FGF7,FLNA,GPC6,MYLK,PDLIM3,RGS2
LDL	complex	0.00872	AXL,CCL2,CCN2,CTSK,GAS6,TNFAIP6,VCAM1	96 (17)
ADAM10	peptidase	0.00888	ACTA2,CXCL12,INHBA,ITGA5	69 (7)
trinitrobenzenesulfonic acid	chemical reagent	0.00888	ADAM12,COL1A2,COL3A1,TIMP1	33 (3)
IRF3	transcription regulator	0.00899	CCL2,CDH11,CLIC4,FN1,VCAM1,VIM	102 (18)
Ca2+	chemical - endogenous mammalian	0.00906	ACTA2,CCN1,CYP1B1,FN1,TAGLN,TIMP2,VCAM1	100 (21)
RETN	other	0.00914	CCL2,CCN2,VCAM1	99 (18)
KAT2B	transcription regulator	0.00914	CCL2,CCN2,COL1A2	76 (18)
BAPTA-AM	chemical reagent	0.00914	CCL2,FN1,VCAM1	94 (19)
Ren2	peptidase	0.00921	COL3A1,TIMP1
triclosan	chemical drug	0.00921	ACTA2,TIMP1
Angiotensin II receptor type 1	group	0.00921	CCL2,TIMP1
MDK	growth factor	0.00921	ACTA2,TAGLN
mir-205	microRNA	0.00921	VIM,ZEB2
DDR1	kinase	0.00921	COL3A1,VCAM1	86 (7)
ITGB6	other	0.00921	COL1A2,COL3A1
DNAJB6	transcription regulator	0.00921	SPARC,VIM
NCAM1	other	0.00921	THBS1,THY1
SMURF2	enzyme	0.00921	CCN2,FN1	85 (15)
PLCL1	enzyme	0.00921	DIO2,SPARC
ECM1	transporter	0.00921	VIM,ZEB2
D609	chemical reagent	0.00921	CCL2,VCAM1	81 (17)
isoliquiritigenin	chemical - endogenous non-mammalian	0.00921	CCN2,SERPINF1
TCF3-PBX1	fusion gene/product	0.00921	ARL4C,CALD1
oxysterol	chemical - endogenous mammalian	0.00921	CCL2,TIMP1	58 (7)
DSCAM	other	0.00921	KLF9,PLXNC1,SFRP4,VIM
Ifnar	group	0.00955	AXL,CCL2,FCER1G,VCAM1	64 (8)
OGT	enzyme	0.00955	AEBP1,THY1,TNC,VIM	47 (7)
9,10-dimethyl-1,2-benzanthracene	chemical toxicant	0.00965	CCDC80,CYP1B1,FGF7
valsartan	chemical drug	0.00965	FN1,POSTN,TIMP1	91 (9)
ziritaxestat	chemical drug	0.00965	CCN2,SULF1,TAGLN
PC-SPES	chemical drug	0.0099	CCL2,COL16A1,TPM1,VIM
SRC (family)	group	0.0102	CCL2,FN1,VCAM1
mir-183	microRNA	0.0102	FN1,SERPINE2,VIM
bee venom	chemical - endogenous non-mammalian	0.0103	ITGA5,MSN,NFIL3,RGS2
LGALS3	other	0.0103	COL3A1,COL5A2,FN1,VCAM1
mannitol	chemical - endogenous mammalian	0.0103	CCN2,FN1
IL17R	complex	0.0103	CCL2,TIMP1
SEL1L	other	0.0103	TIMP1,TIMP2
PLA2G4A	enzyme	0.0103	ANXA5,CCL2
EREG	growth factor	0.0103	TNC,TNFAIP6
NCR2	transmembrane receptor	0.0103	THBS1,TYROBP
antimycin A	chemical - endogenous non-mammalian	0.0103	TIMP1,TIMP2
superoxide	chemical - endogenous mammalian	0.0103	FN1,TIMP1
iloprost	chemical drug	0.0103	CCL2,CCN2
RGS2	enzyme	0.0106	CXCL12,PDLIM2,RAB31,RARRES2
ID2	transcription regulator	0.0107	ACTA2,EGR2,FCER1G,LGALS1,MAF,VCAM1
ADM	other	0.0107	FN1,RAMP1,VCAM1
gentamicin	chemical drug	0.0111	CCL2,CTSB,GAS6,LGALS1,MAF,THY1,TIMP1,VCAM1
LPL	enzyme	0.0113	CCL2,THBS1,VCAM1
IL4R	transmembrane receptor	0.0113	CD14,EGR2,FCER1G
MMP1	peptidase	0.0113	CXCL12,FN1,TAGLN
POMC	other	0.0114	CYP1B1,PCSK5,TIMP2,VCAM1
CEBPD	transcription regulator	0.0114	ALOX5AP,CD14,COL10A1,TNFAIP6
NR0B2	ligand-dependent nuclear receptor	0.0114	CCN2,CD163,COL1A2,TIMP1
Gli	group	0.0114	ACTA2,COL10A1
miR-19b-3p (and other miRNAs w/seed GUGCAAA)	mature microRNA	0.0114	CCN2,THBS1
mir-143	microRNA	0.0114	COL3A1,TAGLN
NT5E	phosphatase	0.0114	COL3A1,TIMP1
HNRNPU	transporter	0.0114	CCL2,VCAM1
EPHA2	kinase	0.0114	SLIT2,VCAM1
DSP	other	0.0114	COL1A2,COL3A1
MST1R	kinase	0.0114	ACTA2,VIM
CREB3L1	transcription regulator	0.0114	COL1A2,PAPSS2
KLF13	transcription regulator	0.0114	GYPC,KLF9
ACTN4	transcription regulator	0.0114	CCL2,DCN
prazosin	chemical drug	0.0114	CCL2,DIO2
chlorogenic acid	chemical drug	0.0114	CCL2,VCAM1
NR4A1	ligand-dependent nuclear receptor	0.0117	ACTA2,COL16A1,COL1A2,COL6A1,CXCL12,GREM1,VCAM1
PSEN2	peptidase	0.0117	ANXA5,ANXA6,PDGFRB,THY1
TNFSF10	cytokine	0.0117	CD14,CTSB,IFITM2,TIMP1
SFRP1	transmembrane receptor	0.0119	ACTA2,FN1,VIM
FOSL2	transcription regulator	0.0119	COL1A2,DIO2,TIMP1
EHMT2	transcription regulator	0.0119	CXCL12,FN1,ZEB2
carboplatin	chemical drug	0.0119	FCGR2A,TIMP1,VIM
E. coli B4 lipopolysaccharide	chemical toxicant	0.0119	ADCY7,CCL2,EVI2B,FCER1G,GLIPR1,TRAM2,VCAM1
PTGER2	G-protein coupled receptor	0.0121	THBS1,TIMP1,TIMP2,TNFAIP6
LEF1	transcription regulator	0.0123	ACTA2,FN1,GEM,TMEM158,VIM
resiquimod	chemical drug	0.0124	CCL2,CXCL12,FCER1G,FCGR2A,GNG2,INHBA,MSN
SIRT3	enzyme	0.0125	ACTA2,DIO2,VIM
PTPN6	phosphatase	0.0125	FN1,TIMP1,VIM
CLEC11A	growth factor	0.0125	ALOX5AP,CXCL12,EGR2
CGA	other	0.0125	EGR2,KLF9,SFRP4,TIMP2
kainic acid	chemical toxicant	0.0126	EGR2,NFIL3,RGS2,TIMP1,TMEM158
PKNOX1	transcription regulator	0.0126	CCL2,COL5A2
S1PR1	G-protein coupled receptor	0.0126	MAF,VCAM1
ADRB1	G-protein coupled receptor	0.0126	COL3A1,THBS1
RND3	enzyme	0.0126	FN1,VIM
NAB2	transcription regulator	0.0126	ALOX5AP,FN1
Klra7 (includes others)	transmembrane receptor	0.0126	SERPINE2,TYROBP
CSNK2A1	kinase	0.0126	FN1,VIM
salvin	chemical toxicant	0.0126	CCL2,CD14
arecoline	chemical drug	0.0126	ACTA2,VCAM1
let-7	microRNA	0.0127	ACTA2,COL1A2,COL3A1,FN1,THBS1,VIM
LMO2	transcription regulator	0.0128	LGALS1,LMCD1,MFGE8,SERPINE2,SERPINF1,THEMIS2,THY1
tunicamycin	chemical - endogenous non-mammalian	0.0129	ACTA2,AXL,COL6A1,FN1,PDGFRB,VCAM1
arachidonic acid	chemical - endogenous mammalian	0.013	COL1A2,RGS2,VCAM1,VIM
PAX5	transcription regulator	0.0131	FN1,MSN,VIM
IL32	cytokine	0.0131	CCL2,CTSK,VIM
bicuculline	chemical - endogenous non-mammalian	0.0131	ACTA2,CCN1,EGR2
TNFRSF1A	transmembrane receptor	0.0132	CCL2,CCN2,DIO2,LATS2,VCAM1
trichloroethylene	chemical toxicant	0.0137	COL3A1,MFGE8,SPARC
CD14	transmembrane receptor	0.0137	CCL2,CXCL12,VCAM1
ZEB2	transcription regulator	0.0137	AXL,VCAM1,VIM
benzene	chemical toxicant	0.0137	COL3A1,MFGE8,SPARC
AGN194204	chemical drug	0.0137	ARL4C,CLIC4,DCN,EMP3,LGALS1,TIMP1
FUT8	enzyme	0.0139	CYP1B1,GAS1
Lymphotoxin	complex	0.0139	CCL2,VCAM1
SRA1	transcription regulator	0.0139	DIO2,THBS1
SPZ1	transcription regulator	0.0139	FN1,VIM
miR-31-5p (and other miRNAs w/seed GGCAAGA)	mature microRNA	0.0139	ITGA5,LATS2
TNFRSF11A	transmembrane receptor	0.0139	FN1,VCAM1
ADRB3	G-protein coupled receptor	0.0139	CCL2,CXCL12
ACKR1	G-protein coupled receptor	0.0139	CCL2,VCAM1
SIN3B	transcription regulator	0.0139	COL1A2,FBXO32
SCX	transcription regulator	0.0139	POSTN,TNC
ST8SIA1	enzyme	0.0139	C1QC,C5AR1
PD 169316	chemical - kinase inhibitor	0.0139	FN1,VIM
tranilast	chemical drug	0.0139	NRP1,VCAM1
PD 153035	chemical drug	0.0139	CCL2,COL1A2
W7	chemical reagent	0.0139	CCL2,CD14
VIP	other	0.0142	CCL2,EGR2,LGALS1,VIM
FOXA1	transcription regulator	0.0146	ACTA2,FSTL1,MYL9,PDGFRB,TAGLN
FOXA2	transcription regulator	0.0148	ACTA2,CTHRC1,MYL9,PDGFRB,SERPINA1,TAGLN
S-nitroso-N-acetyl-DL-penicillamine	chemical reagent	0.015	CCL2,CXCL12,TIMP1
IL1R1	transmembrane receptor	0.015	ACTA2,CXCL12,TIMP1
phenylbutazone	chemical drug	0.015	FCGR2A,TIMP1,VIM
cadmium chloride	chemical toxicant	0.015	ANXA5,CXCL12,VIM
thioctic acid	chemical drug	0.015	CCL2,TIMP2,VCAM1
testosterone	chemical - endogenous mammalian	0.0151	DCN,FGF7,FN1,INHBA,LGALS1,THBS1,VCAM1,VCAN
FOXO4	transcription regulator	0.0151	CCN2,FMOD,NRP2,VCAM1
PARPBP	other	0.0152	TIMP1,TNC
Tnf receptor	group	0.0152	CCN2,TIMP1
IgG1	complex	0.0152	CD14,ITGA5
NFIX	transcription regulator	0.0152	ADAM12,POSTN
HFE	transmembrane receptor	0.0152	CYBRD1,HEPH
ITGA2	transmembrane receptor	0.0152	DCN,ITGA5
PTAFR	G-protein coupled receptor	0.0152	CCL2,VIM
SFTPD	other	0.0152	CCL2,CD14
CXCR3	G-protein coupled receptor	0.0152	FN1,TNC
TNFSF9	cytokine	0.0152	CD14,VCAM1
probucol	chemical drug	0.0152	CCN2,VCAM1
tazemetostat	chemical drug	0.0154	FN1,GATA6,LGALS1,LOX,MSN,TNC,VCAN
SPARC	other	0.0156	COL1A2,FN1,SPARC,VIM
IL15	cytokine	0.0157	CCL2,CCN2,CXCL12,EGR2,MAF,SRGN,TIMP1,TYROBP,VCAM1
TYROBP	transmembrane receptor	0.0157	CCL2,ITGA5,TYROBP
STUB1	enzyme	0.0157	ACTA2,ATXN1,TAGLN
HIC1	transcription regulator	0.0157	ACTA2,INHBA,SRGN
RXRA	ligand-dependent nuclear receptor	0.016	ARL4C,COLEC12,CTSB,FSTL1,GAS6,KLF9,VCAN
LDLR	transporter	0.0163	ASPN,CCL2,GAS6,MFGE8,VCAM1,VCAN
raloxifene	chemical drug	0.0164	CXCL12,CYP1B1,MMD,SLIT2,TIMP1
SIN3A	transcription regulator	0.0164	COL1A2,CTSK,FBXO32
CSHL1	growth factor	0.0164	ACTA2,CCN2,COL10A1
phytohemagglutinin	chemical drug	0.0165	CALU,CCL2,CDH11,COL1A2,CXCL12,FBN1,TIMP1
betamethasone	chemical drug	0.0166	CCN2,TGM2
NADPH oxidase	complex	0.0166	CCL2,VCAM1
CTR9	other	0.0166	CXCL12,RAB31
WDR5	transcription regulator	0.0166	SFRP2,VIM
MGP	other	0.0166	ACTA2,TAGLN
TF	transporter	0.0166	CCL2,CYBRD1
miR-18a-5p (and other miRNAs w/seed AAGGUGC)	mature microRNA	0.0166	CCN2,THBS1
miR-30a-3p (and other miRNAs w/seed UUUCAGU)	mature microRNA	0.0166	CCN1,THBS1
MBP	other	0.0166	CCL2,CD300A
LOX	enzyme	0.0166	COL3A1,PDGFRB
FSHB	other	0.0166	CCN2,INHBA
FOXF2	transcription regulator	0.0166	ACTA2,TAGLN
SULT1E1	enzyme	0.0166	SULF2,TNFAIP6
ilomastat	chemical drug	0.0166	ACTA2,CCL2
BACH2	transcription regulator	0.0171	FAM20C,MAF,MAFB
SMARCB1	transcription regulator	0.0171	COL1A2,COL5A2,FCGR2A,POSTN,SPARC
norepinephrine	chemical - endogenous mammalian	0.0171	CCN2,COL1A2,DIO2,FN1,GEM
loganin	chemical - endogenous non-mammalian	0.0171	CCN2
Alpha 1 antitrypsin	group	0.0171	CTSB
ARHGEF12	other	0.0171	ACTA2
interferon gamma-1b	biologic drug	0.0171	CD163
2,2,2-trichloroethanol	chemical toxicant	0.0171	TIMP1
Pdgfra-Pdgfrb	complex	0.0171	TIMP1
DF 203	chemical drug	0.0171	CYP1B1
(E)-2,3',4,5'-tetramethoxystilbene	chemical drug	0.0171	CYP1B1
LEPROT	other	0.0171	COL10A1
MTNR1A	G-protein coupled receptor	0.0171	DIO2
LEPROTL1	other	0.0171	COL10A1
Csl	enzyme	0.0171	PDGFRB
RBM17	other	0.0171	FN1
ABRA	other	0.0171	TAGLN
GPR4	G-protein coupled receptor	0.0171	VCAM1
BATF2	other	0.0171	CCN1
MTNR1B	G-protein coupled receptor	0.0171	DIO2
febuxostat	chemical drug	0.0171	CCL2
Mi2	group	0.0171	CTSK
MAP3K21	kinase	0.0171	VIM
EIF2B5	other	0.0171	TAGLN
hyaluronidase	group	0.0171	FN1
CTS-1027	chemical drug	0.0171	ACTA2
ACTC1	enzyme	0.0171	ACTA2
IBSP	other	0.0171	THBS1
ARFGEF2	other	0.0171	FLNA
GAS5-AS1	other	0.0171	ACTA2
mir-136	microRNA	0.0171	CXCL12
FERMT2	other	0.0171	FN1
IGK	other	0.0171	CCL2
NID1	other	0.0171	NID2
LATS	group	0.0171	CCDC80
MARK4	kinase	0.0171	CCN2
EXOC5	other	0.0171	ACTA2
PLPP3	phosphatase	0.0171	FN1
TIAM2	enzyme	0.0171	VIM
CRADD	other	0.0171	CCL2
TXNDC5	enzyme	0.0171	CTSB
RAMP3	G-protein coupled receptor	0.0171	VIM
STX6	transporter	0.0171	ITGA5
AGXT	enzyme	0.0171	COL3A1
ADAMTS5	peptidase	0.0171	VCAN
17beta-estradiol dendrimer conjugate	chemical reagent	0.0171	CTSK
FXYD5	ion channel	0.0171	CCL2
AZIN1	enzyme	0.0171	ACTA2
TMPRSS4	peptidase	0.0171	ITGA5
Sf1	other	0.0171	VCAM1
Nedd4	enzyme	0.0171	THBS1
RPS4Y1	other	0.0171	VIM
fatostatin	chemical reagent	0.0171	CCL2
miR-101b-3p (miRNAs w/seed UACAGUA)	mature microRNA	0.0171	ATXN1
tyrosine kinase inhibitor	chemical drug	0.0171	FN1
iCRT5	chemical reagent	0.0171	CCN4
iCRT3	chemical reagent	0.0171	CCN4
LY3039478	chemical drug	0.0171	VIM
P144	biologic drug	0.0171	CCL2
E-4031	chemical drug	0.0171	CCL2
dofetilide	chemical drug	0.0171	CCL2
BAY-u9773	chemical reagent	0.0171	CCL2
CGP77675	chemical - kinase inhibitor	0.0171	FN1
KR 62436	chemical reagent	0.0171	CXCL12
octanal	chemical - endogenous mammalian	0.0171	CCL2
synthetic peptide	chemical reagent	0.0171	SPARC
dibenzo(a,l)pyrene	chemical toxicant	0.0171	CYP1B1
wax ester	chemical - endogenous non-mammalian	0.0171	CCL2
Alocasia cucullata root extract	chemical reagent	0.0171	CD14
Z-WEHD-FMK	chemical - protease inhibitor	0.0171	CCL2
fertirelin	chemical reagent	0.0171	ANXA5
tyrphostin AG 1295	chemical - kinase inhibitor	0.0171	ACTA2
trilostane	chemical drug	0.0171	CCL2
17-epiestriol	chemical - endogenous mammalian	0.0171	VCAM1
bisphenol A	chemical - endogenous mammalian	0.0175	CCL2,CCN2,CXCL12,FGF7,POSTN
DDX5	enzyme	0.0178	ACTA2,HTRA1,TIMP1
rotenone	chemical toxicant	0.0178	TIMP1,TIMP2,VCAM1
L-triiodothyronine	chemical - endogenous mammalian	0.0178	C1S,CCN2,CXCL12,DIO2,EGR2,KLF9,PDLIM3,RGS2,SFRP2,TGM2
ADCY	group	0.018	COL3A1,CYP1B1
BMPER	other	0.018	ACTA2,VCAM1
miR-23a-3p (and other miRNAs w/seed UCACAUU)	mature microRNA	0.018	CXCL12,FBXO32
ITGA1	other	0.018	COL10A1,DCN
VIM	other	0.018	AXL,CCL2
ACE	peptidase	0.018	CCL2,CCN2
GNL3	other	0.018	GATA6,LATS2
IL37	cytokine	0.018	TIMP1,VCAM1
SB 290157	chemical reagent	0.018	TAGLN,THBS1
Ni2+	chemical reagent	0.018	CCL2,VCAM1
DUSP1	phosphatase	0.018	CCL2,COL3A1,NRP1,VCAM1
SP2509	chemical reagent	0.0184	FN1,GATA6,LGALS1,LOX,MSN,TNC,VCAN
CUX1	transcription regulator	0.0186	FLNA,THBS1,VIM
MUC1	other	0.0186	CDH11,NRP1,VIM
birabresib	chemical drug	0.0186	PDLIM2,SERPINF1,VCAM1
Go 6976	chemical - kinase inhibitor	0.0186	FN1,ITGA5,VCAM1
folic acid	chemical - endogenous mammalian	0.0186	COL3A1,FN1,VCAM1
melatonin	chemical - endogenous mammalian	0.0186	CCL2,DIO2,SPARC,VIM
infliximab	biologic drug	0.0193	FCGR2A,INHBA,MT1X
BMI1	transcription regulator	0.0193	GLIPR1,LOX,VIM
methylmercury	chemical toxicant	0.0193	COL3A1,MFGE8,SPARC
NfkB-RelA	complex	0.0194	CCL2,VCAM1
Smad	complex	0.0194	CCN2,COL1A2
EBF2	transcription regulator	0.0194	DIO2,SFRP4
CCL3	cytokine	0.0194	CCL2,ITGA5
SSTR2	G-protein coupled receptor	0.0194	THBS1,VIM
ochratoxin A	chemical toxicant	0.0194	COL3A1,TIMP1
piceatannol	chemical - endogenous non-mammalian	0.0194	CCL2,TIMP2
tosylphenylalanyl chloromethyl ketone	chemical - protease inhibitor	0.0194	CCL2,VCAM1
troglitazone	chemical drug	0.0195	ACTA2,CCL2,COL15A1,COL1A2,DCN,FN1,NNMT,VCAM1
paraquat	chemical toxicant	0.0196	CCN2,FN1,INHBA,TIMP1
SOX7	transcription regulator	0.0201	MFGE8,TGFBI,VCAN
glutathione	chemical - endogenous mammalian	0.0201	PDGFRB,TNC,VCAM1
salmonella minnesota R595 lipopolysaccharides	chemical - endogenous non-mammalian	0.0207	AXL,CCL2,MT1X,VCAM1
miR-145-5p (and other miRNAs w/seed UCCAGUU)	mature microRNA	0.0209	ACTA2,MYL9,TAGLN
KCNE3	ion channel	0.0209	NFIL3,TNFAIP6,VSIG4
Map3k7	kinase	0.0209	EGR2,GAS1,VCAM1
NfkB1-RelA	complex	0.0209	CCL2,VCAM1
LHX2	transcription regulator	0.0209	DIO2,RARRES2
MTA3	transcription regulator	0.0209	FN1,ZEB2
CD9	other	0.0209	CCN4,ITGA5
SPRY1	other	0.0209	FGF7,LOX
ADAMTS12	peptidase	0.0209	LGALS1,TAGLN
HMGB2	transcription regulator	0.0209	COL10A1,INHBA
geranylgeranyl pyrophosphate	chemical - endogenous mammalian	0.0209	CCL2,VCAM1
MYOD1	transcription regulator	0.0211	ACTA2,ADCY7,CCL2,FSTL1,MAFB,POSTN
IL18	cytokine	0.0217	CCL2,CXCL12,NFIL3,TIMP1,VCAM1
Pro-inflammatory Cytokine	group	0.0217	LGALS1,TIMP1,VCAM1
mir-15	microRNA	0.0217	CCL2,LATS2,TIMP1
FASN	enzyme	0.0217	ACTA2,SFRP2,VIM
EFNA1	other	0.0217	CCN2,FN1,GATA6
PARP1	enzyme	0.0219	COL3A1,CXCL12,TIMP2,VCAM1
MIF	cytokine	0.0219	ACTA2,CCL2,TIMP1,VCAM1
thyroid hormone	chemical - endogenous mammalian	0.0222	DIO2,KLF9,PIP4K2A,SERPINE2,VIM
IKZF1	transcription regulator	0.0222	ANTXR1,AXL,FN1,GAS6,SULF2,TYROBP
BMP	group	0.0225	CCN2,DPYSL2
LIN28A	other	0.0225	COL1A2,COL5A2
GAS6	growth factor	0.0225	AXL,CCN1
NOTCH4	transcription regulator	0.0225	ACTA2,TAGLN
NFIA	transcription regulator	0.0225	LOX,SLIT2
CTSS	peptidase	0.0225	CTSK,ITGA5
NPR1	enzyme	0.0225	COL3A1,FN1
CTSB	peptidase	0.0225	ACTA2,CTSB
VCP	enzyme	0.0225	CCL2,VCAM1
miR-21-5p (and other miRNAs w/seed AGCUUAU)	mature microRNA	0.0225	ACTA2,TAGLN,TPM1
DKK1	growth factor	0.0225	ACTA2,SPARC,TAGLN
NKX2-1	transcription regulator	0.0226	CD14,DIO2,THBS1,THY1,TNC
IL2	cytokine	0.0227	CCL2,CXCL12,FCER1G,FGF7,MAF,MMD,NRP1,PDGFC,RGS2,TIMP1,VIM
MIR17HG	other	0.023	ACTA2,COL5A1,HEG1,TAGLN
LIPE	enzyme	0.023	COL1A2,FMOD,POSTN,RAMP1
reactive oxygen species	chemical toxicant	0.0236	ACTA2,CCL2,CCN2,VCAM1
collagen type i (family)	group	0.0241	CCL2,SPARC
choline fenofibrate	chemical drug	0.0241	CXCL12,PCSK5
LATS1	kinase	0.0241	CCN2,CD14
REN	peptidase	0.0241	CCN2,COL3A1
PLA2R1	transmembrane receptor	0.0241	DPYSL2,TGM2
TRADD	other	0.0241	CCL2,VCAM1
ADA	enzyme	0.0241	COL1A2,TIMP1
IND S7	chemical - kinase inhibitor	0.0241	CALU,VIM
hydrochloric acid	chemical - endogenous mammalian	0.0241	CCL2,VCAM1
ATM	kinase	0.0243	CCN2,FN1,TGM2
HIPK2	kinase	0.0243	ALOX5AP,GATA6,VIM
RC3H1	enzyme	0.0243	CCL2,MT2A,NRP1
GnRH-A	chemical reagent	0.0243	ANXA5,EGR2,RGS2
RB1	transcription regulator	0.0244	ASPN,CCN2,CLIC4,COL5A1,DIO2,FN1,MAF,MSN,ZEB2
NOS2	enzyme	0.0245	CCL2,CD14,THY1,TIMP1,TYROBP
genistein	chemical drug	0.0247	CCL2,CCN2,CTSB,CTSK,CXCL12,TAGLN,VCAM1,ZEB2
ionomycin	chemical reagent	0.025	GEM,MAF,NFIL3,NRP1,RGS2
Calcineurin protein(s)	complex	0.0251	EGR2,NFIL3,RGS2
SOX1	transcription regulator	0.0251	EFEMP1,INHBA,NRP1
GnRH analog	biologic drug	0.0252	ACTN1,COL6A1,FN1,INHBA,MXRA7,PDGFRB,TPM1
lopinavir	chemical drug	0.0256	CCL2
trapidil	chemical drug	0.0256	PDGFRB
Diap	group	0.0256	ACTA2
ANTXR2	transmembrane receptor	0.0256	VIM
aliskiren	chemical drug	0.0256	FN1
FKHR	group	0.0256	VCAM1
TFIIH	complex	0.0256	COL6A1
1,2,5,6-dibenzanthracene	chemical toxicant	0.0256	CYP1B1
9,13-di-cis-retinoic acid	chemical - endogenous mammalian	0.0256	COL1A2
cetylpyridinium	chemical drug	0.0256	CTSK
prochloraz	chemical reagent	0.0256	CYP1B1
CHIA	enzyme	0.0256	CCL2
BHLHE22	transcription regulator	0.0256	CDH11
PUM1	other	0.0256	GATA6
CHD5	enzyme	0.0256	VIM
SPRED2	cytokine	0.0256	VIM
2-(3-chlorophenylamino)phenylacetic acid	chemical drug	0.0256	FN1
ITGBL1	other	0.0256	CDH11
DGKH	kinase	0.0256	CCL2
ESRP2	other	0.0256	ZEB2
KLHL42	other	0.0256	FN1
SUCO	other	0.0256	COL1A2
PTPN23	phosphatase	0.0256	VIM
G protein	complex	0.0256	CYP1B1
methylamphotericin B	chemical drug	0.0256	TIMP1
TH17 Cytokine	group	0.0256	LGALS1
ADI PEG20	biologic drug	0.0256	AXL
TSIX	other	0.0256	COL1A2
COL3A1	other	0.0256	FN1
EMP2	other	0.0256	ITGA5
GNLY	other	0.0256	CCL2
TRD	other	0.0256	FCER1G
PKC delta V1-1 peptide 8-17	chemical - kinase inhibitor	0.0256	CCL2
CLCN3	ion channel	0.0256	VCAM1
riociguat	chemical drug	0.0256	TIMP1
miR-222-5p (miRNAs w/seed UCAGUAG)	mature microRNA	0.0256	ACTA2
NPHS1	other	0.0256	KIRREL1
STRN	other	0.0256	VIM
ASS1	enzyme	0.0256	AXL
CCL20	cytokine	0.0256	POSTN
HSPB3	other	0.0256	CCL2
PUM2	other	0.0256	GATA6
MYH11	other	0.0256	ACTA2
TRIM63	enzyme	0.0256	FBXO32
SLC3A2	transporter	0.0256	CCN2
COL7A1	other	0.0256	THBS1
GZMA	peptidase	0.0256	CCL2
BMP1	peptidase	0.0256	DCN
GFRA2	transmembrane receptor	0.0256	EGR2
DDX1	enzyme	0.0256	HTRA1
SLC12A6	transporter	0.0256	VIM
Yap1	transcription regulator	0.0256	TAGLN
KRT5	other	0.0256	SERPINF1
CD72	transmembrane receptor	0.0256	CCL2
YWHAE	other	0.0256	ATXN1
norisoboldine	chemical - endogenous non-mammalian	0.0256	CTSK
INHBC	growth factor	0.0256	INHBA
RACGAP1	transporter	0.0256	CD14
PVALB	other	0.0256	C1QC
EXOC7	transporter	0.0256	ZEB2
TIGAR	enzyme	0.0256	CCL2
YY1AP1	other	0.0256	LATS2
IRX1	transcription regulator	0.0256	FGF7
capivasertib	chemical drug	0.0256	VIM
JMY	transcription regulator	0.0256	HTRA1
dinitrophenyl R group	chemical reagent	0.0256	TGM2
mercaptosteroid 4	chemical reagent	0.0256	CCL2
mercaptosteroid 6	chemical reagent	0.0256	CCL2
iCRT14	chemical reagent	0.0256	CCN4
PX-12	chemical drug	0.0256	CYP1B1
anastrozole	chemical drug	0.0256	VCAM1
tianeptine	chemical drug	0.0256	DPYSL2
ditiocarb	chemical drug	0.0256	TAGLN
astemizole	chemical drug	0.0256	CCL2
methacholine	chemical drug	0.0256	FN1
epalrestat	chemical drug	0.0256	PDGFRB
cibacron blue F 3GA	chemical reagent	0.0256	THBS1
bongkrekic acid	chemical toxicant	0.0256	VCAM1
natamycin	chemical drug	0.0256	TIMP1
minodronate	chemical drug	0.0256	CCL2
N-methylsulfonyl-12,12-dibromododec-11-enamide	chemical reagent	0.0256	FN1
etodolac	chemical drug	0.0256	THBS1
ethyl gallate	chemical - endogenous non-mammalian	0.0256	VCAM1
TTI-101	chemical drug	0.0256	ACTA2
lanthanum chloride	chemical reagent	0.0256	AXL
arjunolic acid	chemical - endogenous non-mammalian	0.0256	COL3A1
C66	chemical reagent	0.0256	VCAM1
myristoylated PKCzeta pseudosubstrate peptide inhibitor	chemical - kinase inhibitor	0.0256	VCAM1
bacitracin	biologic drug	0.0256	ANXA5
NSOP00313	chemical reagent	0.0256	ACTA2
S-adenosylhomocysteine	chemical - endogenous mammalian	0.0256	COL1A2
titanium	chemical reagent	0.0256	CCL2
CH6953755	chemical - kinase inhibitor	0.0256	CCN1
Gd3+	chemical - endogenous mammalian	0.0256	VCAM1
CHADL	other	0.0257	COL10A1,VCAM1
MEL S3	chemical - kinase inhibitor	0.0257	CALU,VIM
NFIC	transcription regulator	0.0257	ADAM12,HTRA1
chrysotile asbestos	chemical toxicant	0.0257	CTSK,TIMP1
deoxynivalenol	chemical toxicant	0.0257	FBN1,PAPSS2
succinic acid	chemical - endogenous mammalian	0.0257	CCDC80,DIO2
nitroarginine	chemical reagent	0.0257	CCL2,NFIL3
E. coli lipopolysaccharide	chemical - endogenous non-mammalian	0.026	CCL2,CCN1,VCAM1
ADAM17	peptidase	0.026	ADAM12,COL3A1,FN1
CISH	other	0.026	CD14,MPP1,TGFBI
phenylephrine	chemical drug	0.026	COL3A1,DIO2,RGS2
dimethyl sulfoxide	chemical drug	0.0261	ADAM12,EMP3,RAMP1,VCAM1
TLR2	transmembrane receptor	0.0265	ACTA2,CCL2,FBXO32,FN1,POSTN
IL1RN	cytokine	0.0268	ACTA2,CCL2,THEMIS2,TIMP1
PITX2	transcription regulator	0.0268	COL1A2,COL8A2,VIM,ZEB2
corticosteroid	chemical drug	0.027	ARL4C,POSTN,SRGN
Bvht	other	0.027	ACTA2,SERPINF1,VIM
isotretinoin	biologic drug	0.027	CCL2,CYP1B1,VCAM1
cadmium	chemical toxicant	0.027	LOX,SERPINF1,TIMP1
SOX4	transcription regulator	0.027	FCER1G,FN1,SERPINE2,TMEM176B,VIM
indican	chemical - endogenous mammalian	0.0274	CCL2,THBS1
KDM6B	enzyme	0.0274	FN1,VIM
PRKDC	kinase	0.0274	EGR2,VCAM1
mir-132	microRNA	0.0274	CCL2,ZEB2
mir-135	microRNA	0.0274	ALOX5AP,CXCL12
VAV3	cytokine	0.0274	FGF7,VIM
ferulic acid	chemical - endogenous non-mammalian	0.0274	DPYSL2,TIMP1
suramin	chemical drug	0.0274	CCL2,LOX
STK40	kinase	0.0279	ACTA2,CCL2,FN1
ATG7	enzyme	0.0279	ACTA2,CCN2,CTSB
PF4	cytokine	0.0279	ACTA2,CCL2,INHBA
TSC2	other	0.0281	EMP3,PDGFRB,TAGLN,TMEM176B
POU5F1	transcription regulator	0.0282	EFEMP1,GATA6,INHBA,NRP1,SERPINA1,VIM,ZEB2
EBF1	transcription regulator	0.0288	CXCL12,NFIL3,POSTN,SFRP2
MAP2K6	kinase	0.0288	ACTA2,CCL2,COL10A1
captopril	chemical drug	0.0288	FCGR2A,POSTN,TIMP1
Z-LLL-CHO	chemical - protease inhibitor	0.029	CCL2,CCN2,CTSB,DCN,THBS1,TIMP1,VCAM1
caspase	group	0.0291	CD14,THBS1
MAPK11	kinase	0.0291	TIMP1,TIMP2
FECH	enzyme	0.0291	COL3A1,COL6A3
SRSF1	other	0.0291	FN1,VIM
Rhox5	transcription regulator	0.0291	KLF9,TMEM176B
KNG1	other	0.0291	CCN2,COL1A2
IDR-1002	chemical reagent	0.0291	CCL2,ITGA5
VAV2	transcription regulator	0.0291	FGF7,VIM
clodronic acid	chemical drug	0.0291	MFGE8,VCAM1
ID3	transcription regulator	0.0291	EGR2,FCER1G,LGALS1,MAF,VCAM1
GNA12	enzyme	0.0298	ACTA2,TAGLN,VIM
cyclophosphamide	chemical drug	0.0298	FCGR2A,THBS1,TIMP1
E2F1	transcription regulator	0.0306	CALD1,COL10A1,CTSB,EGR2,MAF,NRP1,THBS1,VCAM1,VIM
MAP2K1/2	group	0.0308	CCN2,EGR2,VIM
HDAC5	transcription regulator	0.0308	ACTA2,EGR2,TAGLN
rottlerin	chemical toxicant	0.0308	COL3A1,RGS2,VCAM1
ADORA2A	G-protein coupled receptor	0.0309	COL3A1,COL6A1,EGR2,SPARC
CASR	G-protein coupled receptor	0.0309	GATA6,LGALS1,PDLIM2,SERPINA1
collagenase	group	0.0309	CXCL12,VCAM1
etanercept	biologic drug	0.0309	CCL2,CXCL12
ZC3H12C	other	0.0309	MPEG1,SLAMF8
ITCH	enzyme	0.0309	CCN1,CCN2
mir-221	microRNA	0.0309	CCN2,ZEB2
mir-193	microRNA	0.0309	CCL2,SULF1
miR-92a-3p (and other miRNAs w/seed AUUGCAC)	mature microRNA	0.0309	ITGA5,ZEB2
PRKCZ	kinase	0.0309	COL1A2,VCAM1
SMAD5	transcription regulator	0.0309	CCN2,VCAM1
hymecromone	chemical drug	0.0309	ACTA2,TNFAIP6
THRA	ligand-dependent nuclear receptor	0.0316	CCL2,INHBA,KLF9,SFRP2
PIN1	enzyme	0.0318	COL3A1,FN1,TIMP1
SOX3	transcription regulator	0.0318	EFEMP1,INHBA,NRP1
nelfinavir	chemical drug	0.0318	ALDH1L2,NFIL3,NNMT
levodopa	chemical - endogenous mammalian	0.0323	ACTA2,ATXN1,AXL,CTSB,CXCL12,EGR2,FBLN2,KLF9,RAMP1,WIPF1,ZEB2
Cdk	group	0.0327	CCL2,RGS2
NFATC4	transcription regulator	0.0327	COL3A1,CTSK
HLX	transcription regulator	0.0327	CYP1B1,THY1
SSRP1	transcription regulator	0.0327	MSN,TAGLN
IL17RA	transmembrane receptor	0.0327	CXCL12,TIMP1
VTN	other	0.0327	COL1A2,ITGA5
AHCY	enzyme	0.0327	GATA6,VCAM1
mir-17	microRNA	0.0328	CCN2,FN1,THBS1
JUND	transcription regulator	0.0328	C5AR1,COL6A1,TIMP1
MAP3K14	kinase	0.0328	ACTA2,TNFAIP6,VCAM1
sodium chloride	chemical - endogenous mammalian	0.0328	CCN2,COL3A1,FN1
SIRT1	transcription regulator	0.0335	COL10A1,FBXO32,FGF7,FN1,SFRP2,SFRP4,TIMP2,VCAM1
SOCS1	other	0.0338	CCL2,FCER1G,TGM2,VCAM1
MACROH2A1	other	0.0339	CTHRC1,FN1,SPARC
MBD3	other	0.0339	CCN4,HTRA1,SFRP2
NFKB2	transcription regulator	0.0339	ANXA5,CXCL12,VCAM1
GAST	other	0.0339	MYLK,TNC,VCAM1
cloprostenol	chemical drug	0.034	TIMP1
colfosceril palmitate	chemical - endogenous mammalian	0.034	CCL2
ITPR	group	0.034	CYP1B1
chitinase	group	0.034	CCL2
Pld	group	0.034	FN1
FEZF1	other	0.034	TIMP1
Metalloprotease	group	0.034	FN1
1-methyl-2-pyrrolidinone	chemical drug	0.034	CTSK
PIEZO1	ion channel	0.034	VCAM1
OLFM2	other	0.034	TAGLN
LINC00887	other	0.034	VIM
B3GNT2	enzyme	0.034	CD14
PPP1R18	other	0.034	CTSK
CMIP	other	0.034	MAF
THAP11	transcription regulator	0.034	GATA6
Slfn1	enzyme	0.034	PDGFRB
NDST2	enzyme	0.034	FN1
P2RY6	G-protein coupled receptor	0.034	VCAM1
EHD2	other	0.034	CAVIN1
MAF1	other	0.034	NNMT
RPRD1A	other	0.034	CTSB
Sapk	group	0.034	FBXO32
proanthocyanidin derivative	chemical - other	0.034	MFGE8
VLDL	complex	0.034	VCAM1
PDLIM1	transcription regulator	0.034	VIM
nintedanib	chemical drug	0.034	FN1
Fc receptor	group	0.034	DOCK11
NCF2	enzyme	0.034	VCAM1
RRM2	enzyme	0.034	THBS1
PF-4691502	chemical drug	0.034	VIM
ZFYVE9	peptidase	0.034	ACTA2
PKIA	other	0.034	FN1
UFD1	peptidase	0.034	CCL2
miR-516a-3p (and other miRNAs w/seed GCUUCCU)	mature microRNA	0.034	SULF1
miR-1285-3p (and other miRNAs w/seed CUGGGCA)	mature microRNA	0.034	VIM
mir-138	microRNA	0.034	VIM
PDE4A	enzyme	0.034	FN1
TIAM1	other	0.034	TIMP1
COL5A1	other	0.034	FN1
NPLOC4	other	0.034	CCL2
SNAP23	transporter	0.034	TAGLN
HSPB6	other	0.034	CCL2
BAG2	other	0.034	CTSB
AP2A1	transporter	0.034	MT2A
CHRM4	G-protein coupled receptor	0.034	ITGA5
CTNNAL1	other	0.034	FN1
MED24	transcription regulator	0.034	HTRA1
MOGAT1	enzyme	0.034	TIMP1
PTCH2	transmembrane receptor	0.034	CXCL12
ARHGEF2	other	0.034	VCAM1
SERPINB7	other	0.034	CCL2
VSNL1	other	0.034	ITGA5
Hyaluronidase	biologic drug	0.034	TNFAIP6
CEBPZ	transcription regulator	0.034	COL1A2
FLLL-32	chemical reagent	0.034	CCL2
Mt3	other	0.034	MT2A
APOC3	transporter	0.034	VCAM1
PODXL	kinase	0.034	VIM
PMX 205	chemical reagent	0.034	THBS1
GR-MD-02	chemical drug	0.034	ACTA2
farnesyltransferase inhibitor	chemical drug	0.034	COL1A2
phenylacetic acid	chemical - endogenous mammalian	0.034	TIMP2
methylamine	chemical - endogenous mammalian	0.034	FN1
diethylcarbamazine	chemical drug	0.034	CCL2
verlukast	chemical drug	0.034	CCL2
1-butanol	chemical - endogenous non-mammalian	0.034	PDGFRB
NSC719239	chemical drug	0.034	ITGA5
lansoprazole	chemical drug	0.034	CD14
clobenpropit	chemical reagent	0.034	CCL2
trimetazidine	chemical drug	0.034	CCN2
cilazapril	chemical drug	0.034	COL3A1
salicylamide	chemical drug	0.034	CYP1B1
chlorophyllin	chemical toxicant	0.034	CCL2
SMAD1/5/9	group	0.034	COL10A1
AC083837.1	other	0.034	CCL2
tyrphostin AG 18	chemical - kinase inhibitor	0.034	TAGLN
procysteine	chemical drug	0.034	CCL2
oxamic acid	chemical - endogenous non-mammalian	0.034	INHBA
trehalose	chemical - endogenous mammalian	0.034	VIM
D-alpha-hydroxyglutarate	chemical - endogenous mammalian	0.034	COL10A1
NFATC2	transcription regulator	0.0343	AXL,EGR2,INHBA,MAF,RGS2
Rar	group	0.0345	SERPINF1,TGM2
SOX17	transcription regulator	0.0345	GATA6,SPARC
SKP2	other	0.0345	VIM,ZEB2
mir-126	microRNA	0.0345	CXCL12,VCAM1
SELP	transmembrane receptor	0.0345	CCL2,CYP1B1
PLAT	peptidase	0.0345	FN1,INHBA
CDC42	enzyme	0.0345	CCN2,TGM2
TET2	enzyme	0.0345	C5AR1,FN1,PDGFRB,TIMP1
atorvastatin	chemical drug	0.0349	CCL2,CCN1,CCN2,POSTN,VCAM1
GMNN	transcription regulator	0.0349	EFEMP1,INHBA,NRP1
apigenin	chemical - endogenous non-mammalian	0.0349	CCL2,TAGLN,VCAM1
MTOR	kinase	0.0358	ARL4C,CCL2,FBXO32,FN1,SERPINA1,SRPX,VCAM1
CDK4	kinase	0.0361	FGF7,GPC6,PDLIM3,RGS2
sulforafan	chemical drug	0.0361	CCL2,GATA6,VCAM1,VIM
triptolide	chemical drug	0.0361	CXCL12,FBN1,PDGFRB,POSTN
2-amino-5-phosphonovaleric acid	chemical - other	0.0361	ADAMTS2,EGR2,RGS2,TMEM200A
interferon alfacon-1	biologic drug	0.0364	ARL4C,SRGN
ZC3H12A	enzyme	0.0364	CCL2,MAF
ITGAM	transmembrane receptor	0.0364	C5AR1,TIMP1
PAK1	kinase	0.0364	FBXO32,FN1
naringenin	chemical - endogenous non-mammalian	0.0364	ACTA2,COL3A1
ACOX1	enzyme	0.0369	CXCL12,MFGE8,RGS2,SERPINA1
ITK	kinase	0.0371	FCER1G,MAF,SULF2
HMGB1	transcription regulator	0.0371	CCL2,CD163,VCAM1
HDAC1	transcription regulator	0.0378	COL1A2,CTSK,FN1,NEXN,TAGLN,TGM2
maslinic acid	chemical - endogenous non-mammalian	0.0382	ACTN1,MSN,THBS1
amphetamine	chemical drug	0.0382	FAP,INHBA,RGS2
SYK/ZAP	group	0.0383	TIMP1,VCAM1
PRDM16	transcription regulator	0.0383	DCN,DIO2
CASP1	peptidase	0.0383	ACTA2,VIM
IGFBP3	other	0.0383	TNC,VCAM1
NLRP12	other	0.0383	CXCL12,LY96
HSPG2	enzyme	0.0383	ACTA2,COL10A1
camptothecin	chemical drug	0.0389	ACTA2,CCL2,EGR2,GLIPR1,NRP1,TGFBI,TMEM158,TNFAIP6,TPM1,VCAM1
IL7	cytokine	0.0393	CCL2,CTSK,FN1,MAF
TLR7	transmembrane receptor	0.04	CCL2,CD300A,DIO2,FCER1G,GNG2
HDL-cholesterol	complex	0.0403	ALDH1L2,GPC6
RNASE2	enzyme	0.0403	CCL2,CD300A
MALAT1	other	0.0403	COL10A1,VIM
PLP1	other	0.0403	CCL2,TIMP1
KEAP1	transcription regulator	0.0403	CTSK,VCAM1
TAC1	other	0.0404	CCL2,CCN1,MAFB
GFI1	transcription regulator	0.0409	ANXA6,EGR2,MAFB,SERPINA1
Hsp90	group	0.0416	AXL,COL3A1,FN1
CBFB	transcription regulator	0.0416	ARL4C,HTRA1,NRP1
ZBTB16	transcription regulator	0.042	CD14,EGR2,LY96,MAF,TMEM176B
GATA1	transcription regulator	0.0422	ACTN1,ALOX5AP,CAVIN1,CNN3,NFIL3,TGM2
darusentan	chemical drug	0.0423	COL3A1
Nfatc	group	0.0423	ANGPTL2
L-alpha-lysophosphatidylcholine, palmitoyl	chemical - endogenous mammalian	0.0423	CCL2
dibutyryl cGMP	chemical reagent	0.0423	VCAM1
chondroitin sulfate	chemical - endogenous mammalian	0.0423	FN1
[Lys15,Arg16,Leu27]VIP(1-7)GRF(8-27)	chemical reagent	0.0423	CCL2
Hbb	other	0.0423	VCAM1
edratide	biologic drug	0.0423	EGR2
RAR-RXR	complex	0.0423	TGM2
Ho	group	0.0423	SPARC
IFN alpha receptor	complex	0.0423	COL1A2
beta-sitosterol	chemical reagent	0.0423	VCAM1
1,2,3,4,6,7,8-heptachlorodibenzofuran	chemical toxicant	0.0423	CYP1B1
SMPD3	enzyme	0.0423	VCAM1
ENTPD5	enzyme	0.0423	COL1A2
YIPF6	other	0.0423	DIO2
Laminin2	complex	0.0423	ACTA2
ZDHHC2	enzyme	0.0423	VIM
2,3-bis(3'-hydroxybenzyl)butane-1,4-diol	chemical - endogenous mammalian	0.0423	SPARC
Cathepsin	group	0.0423	ACTA2
FAF1	other	0.0423	VIM
EAF2	transcription regulator	0.0423	THBS1
mir-190	microRNA	0.0423	VIM
miR-508-3p (miRNAs w/seed GAUUGUA)	mature microRNA	0.0423	VIM
PPP1R13B	phosphatase	0.0423	LATS2
MRAS	enzyme	0.0423	VIM
ADAR	enzyme	0.0423	ADAM12
APAF1	other	0.0423	VIM
ITIH2	other	0.0423	TNFAIP6
TIMP4	other	0.0423	TIMP2
RBM14	transcription regulator	0.0423	HTRA1
NUDT21	other	0.0423	SPARC
PFN1	other	0.0423	VCAM1
VAMP3	other	0.0423	TAGLN
DCX	other	0.0423	ACTN1
VGLL4	other	0.0423	CCN2
NME3	kinase	0.0423	VIM
GCH1	enzyme	0.0423	TNC
MPO	enzyme	0.0423	VCAM1
CMA1	peptidase	0.0423	COL3A1
beta-elemene	chemical - endogenous non-mammalian	0.0423	ZEB2
SRSF6	other	0.0423	TNC
RAB7A	enzyme	0.0423	VIM
SPRY4	other	0.0423	TAGLN
Cox5b	other	0.0423	POSTN
RFXANK	transcription regulator	0.0423	COL1A2
SLC20A2	transporter	0.0423	COL10A1
CLDN2	other	0.0423	ITGA5
LGH447	chemical drug	0.0423	CTSK
2-cyclohexen-1-one	chemical - endogenous non-mammalian	0.0423	VCAM1
pyridoxal phosphate-6-azophenyl-2',4'-disulfonic acid	chemical reagent	0.0423	THBS1
phenylmethylsulfonyl fluoride	chemical - protease inhibitor	0.0423	C5AR1
2,2'-dipyridyl	chemical toxicant	0.0423	LOX
triiodothyronine, reverse	chemical - endogenous mammalian	0.0423	DIO2
2,3,7,8-tetrachlorodibenzofuran	chemical toxicant	0.0423	CYP1B1
Collagen type V	complex	0.0423	ITGA5
orantinib	chemical drug	0.0423	VCAM1
4-aminophenol	chemical - endogenous mammalian	0.0423	VIM
tazarotene	chemical drug	0.0423	RARRES2
chlorine	chemical toxicant	0.0423	ALOX5AP
dideoxyadenosine	chemical toxicant	0.0423	COL1A2
L-homocysteine	chemical - endogenous mammalian	0.0423	CCL2
allosamidin	chemical reagent	0.0423	CCL2
Cr6+	chemical reagent	0.0423	MT2A
nitrofen	chemical toxicant	0.0423	CLIC4,TIMP2
KDM2B	enzyme	0.0423	GATA6,SFRP2
CERK	kinase	0.0423	CCL2,SLIT2
SERPINE1	other	0.0423	ACTA2,FN1
SUMO3	other	0.0423	MOXD1,TNC
MMP2	peptidase	0.0423	CXCL12,FN1
ADORA2B	G-protein coupled receptor	0.0423	COL1A2,TIMP1
NR2F2	ligand-dependent nuclear receptor	0.0423	GATA6,NRP1
CIDEC	other	0.0423	CCL2,DIO2
PAK2	kinase	0.0423	TAGLN,ZEB2
thalidomide	chemical drug	0.0423	NRP1,NRP2
26s Proteasome	complex	0.0426	CCL2,CTSB,TGM2,VIM
RARG	ligand-dependent nuclear receptor	0.0428	CCN2,EGR2,MAFB
Tcf7	transcription regulator	0.0434	EGR2,GEM,MAF,PAPSS2,TMEM158
RBPJ	transcription regulator	0.0435	CXCL12,FGF7,INHBA,TNC
ZFP36	transcription regulator	0.044	COL3A1,LATS2,VCAM1
CDKN2A	transcription regulator	0.044	CCL2,CCN2,EGR2,PDGFRB,TPM1,VIM
PTGER4	G-protein coupled receptor	0.0443	ACTA2,CCL2,MAFB,SLAMF8
SAA	group	0.0443	CCL2,VCAM1
TFAP4	transcription regulator	0.0443	FN1,VIM
MEOX2	transcription regulator	0.0443	CCL2,VCAM1
sorafenib	chemical drug	0.0443	ACTA2,VIM
CGS 21680	chemical reagent	0.0443	COL3A1,RGS2
pristane	chemical toxicant	0.0443	FN1,VIM
bromocriptine	chemical drug	0.0443	ANXA5,CCL2
ethionine	chemical toxicant	0.0443	CD14,TIMP1
SLC13A1	transporter	0.0452	CD163,GPC6,KLF9
DNMT1	enzyme	0.0452	FBN1,SFRP2,SFRP4
TCF	group	0.0452	DIO2,HTRA1,SERPINA1
17-alpha-ethinylestradiol	chemical drug	0.0452	C1QC,FBLN2,TGM2,VCAM1
STAT4	transcription regulator	0.0455	CCL2,FCER1G,KLF9,RAMP1,TIMP1
mir-22	microRNA	0.0464	CCN1,RGS2
mitoxantrone	chemical drug	0.0464	COL1A2,SFRP2
carbamylcholine	chemical drug	0.0464	GEM,RGS2
histone deacetylase	complex	0.0464	CCN1,THBS1
parthenolide	chemical drug	0.0464	CCL2,VCAM1
IFNAR1	transmembrane receptor	0.047	AXL,TGM2,THBS1,VCAM1
DIO2	enzyme	0.047	COL6A1,CYP1B1,DIO2,INHBA
alitretinoin	chemical drug	0.047	ANXA5,CD14,FN1,VIM
Pam3-Cys-Ser-Lys4	chemical reagent	0.047	CCL2,CD14,FCGR2A,RGS2
tetrachlorodibenzodioxin	chemical toxicant	0.0479	ACTN1,CCN1,COL6A1,CYP1B1,EMP3,ITGA5,TNC
PP1	chemical - kinase inhibitor	0.0485	TAGLN,VCAM1
T3-TR-RXR	complex	0.0485	COL6A3,KLF9
AGTR1	G-protein coupled receptor	0.0485	COL3A1,FN1
4-methylnitrosoamino-1-(3-pyridinyl)-1-butanone	chemical toxicant	0.0485	LOX,SERPINA1
semaxinib	chemical drug	0.0485	CYP1B1,THBS1
eflornithine	chemical drug	0.0485	FN1,TGM2
FGF8	growth factor	0.0489	CCL2,SPARC,THBS1
NLRP3	other	0.0489	ACTA2,FN1,VIM
CALCA	other	0.0489	CCL2,COL3A1,CTSK
methamphetamine	chemical drug	0.0489	LGALS1,TIMP2,VCAM1

## Sheet: Diseases & Biofunctions
Categories	Diseases or Functions Annotation	p-value	Molecules	# Molecules
Cancer,Organismal Injury and Abnormalities	Invasive tumor	3.57e-36	ACTA2,ADAM12,ANGPTL2,ANTXR2,ANXA5,AXL,C1R,C5AR1,CALD1,CALU,CAVIN1,CCDC80,CCL2,CCN1,CCN2,CCN4,COL1A2,COL6A3,COLEC12,CTHRC1,CTSB,CXCL12,CYP1B1,DACT1,DCN,DPYSL2,DPYSL3,EFEMP1,FAP,FCGR2A,FERMT2,FGF7,FLNA,FN1,GATA6,GREM1,GYPC,HTRA1,INHBA,LATS2,LGALS1,LMCD1,LOX,MAFB,MFGE8,MYL9,MYLK,NID2,NRP1,NRP2,OLFML2B,OLFML3,PALLD,PAPSS2,PDGFRB,PDLIM3,PLSCR4,POSTN,PRRX1,RAB31,SERPINA1,SERPINF1,SLIT2,SRPX,SULF1,SULF2…	81
Cellular Movement	Migration of cells	6.8e-33	ACTA2,ACTN1,ADAM12,ALOX5AP,ANGPTL2,ARL4C,AXL,C5AR1,CALD1,CALU,CCL2,CCN1,CCN2,CCN4,CD14,CD300A,CDH11,CLIC4,CNN3,COL1A2,COL3A1,COL6A1,CORO1C,CTSB,CTSK,CXCL12,CYP1B1,DCN,DIO2,DPYSL2,DPYSL3,EFEMP1,EGR2,FAP,FBLN2,FCER1G,FCGR2A,FGF7,FLNA,FMOD,FN1,FSTL1,GAS6,GATA6,GREM1,GYPC,HTRA1,INHBA,ITGA5,LATS2,LGALS1,LMCD1,LOX,LY96,MAFB,MPP1,MSN,MYADM,MYLK,NEXN,NFIL3,NNMT,NRP1,NRP2,PALLD,PCSK5,PDGFC,PDGFRB,PDLIM2,P…	100
Cellular Movement	Cell movement	5.93e-32	ACTA2,ACTN1,ADAM12,ALOX5AP,ANGPTL2,ANTXR1,ARL4C,AXL,C5AR1,CALD1,CALU,CCL2,CCN1,CCN2,CCN4,CD14,CD300A,CDH11,CLIC4,CNN3,COL1A2,COL3A1,COL6A1,CORO1C,CTSB,CTSK,CXCL12,CYP1B1,DCN,DIO2,DPYSL2,DPYSL3,EFEMP1,EGR2,FAP,FBLN2,FBN1,FCER1G,FCGR2A,FERMT2,FGF7,FLNA,FMOD,FN1,FSTL1,GAS6,GATA6,GEM,GREM1,GYPC,HTRA1,INHBA,ITGA5,LATS2,LGALS1,LMCD1,LOX,LY96,MAFB,MPP1,MSN,MYADM,MYLK,NEXN,NFIL3,NNMT,NRP1,NRP2,PALLD,PCSK…	104
Cardiovascular System Development and Function,Organismal Development	Angiogenesis	1.39e-30	ADAM12,ADAMTS12,ADAMTS2,ALOX5AP,ANGPTL2,ANTXR1,ANTXR2,ATXN1,AXL,C5AR1,CCL2,CCN1,CCN2,CLIC4,COL15A1,COL1A2,COL3A1,COL5A1,COL8A2,CTSB,CXCL12,CYP1B1,DCN,EMP3,FBLN2,FERMT2,FGF7,FLNA,FN1,FSTL1,GAS6,GATA6,GEM,GREM1,HEG1,HTRA1,INHBA,ITGA5,LGALS1,LMCD1,LOX,MFGE8,NRP1,NRP2,PCSK5,PDGFC,PDGFRB,POSTN,PRRX1,RAMP1,RGS2,SERPINF1,SFRP2,SLIT2,SPARC,SRGN,SULF1,SULF2,TGFBI,TGM2,THBS1,THY1,TIMP1,TIMP2,TNC,VCAM1,VIM,…	68
Cardiovascular System Development and Function	Development of vasculature	3.48e-30	ACTA2,ADAM12,ADAMTS12,ADAMTS2,ALOX5AP,ANGPTL2,ANTXR1,ANTXR2,ATXN1,AXL,C5AR1,CCL2,CCN1,CCN2,CLIC4,COL15A1,COL1A2,COL3A1,COL5A1,COL8A2,CTSB,CXCL12,CYP1B1,DCN,EMP3,FBLN2,FBN1,FERMT2,FGF7,FLNA,FMOD,FN1,FSTL1,GAS6,GATA6,GEM,GREM1,HEG1,HTRA1,INHBA,ITGA5,LGALS1,LMCD1,LOX,MFGE8,NRP1,NRP2,PCSK5,PDGFC,PDGFRB,POSTN,PRRX1,RAMP1,RGS2,SERPINF1,SFRP2,SLIT2,SPARC,SRGN,SULF1,SULF2,TGFBI,TGM2,THBS1,THY1,TIMP1,TIMP…	71
Cancer,Organismal Injury and Abnormalities	Advanced malignant tumor	1.47e-27	ACTA2,ADAM12,ANGPTL2,ANTXR2,ANXA5,ARL4C,AXL,C1R,C5AR1,CALD1,CALU,CCDC80,CCL2,CCN1,CCN2,CCN4,COL15A1,COL6A3,COLEC12,CTHRC1,CTSB,CXCL12,CYP1B1,DPYSL2,DPYSL3,EFEMP1,FCGR2A,FLNA,FN1,GATA6,HTRA1,IFITM2,INHBA,LGALS1,LMCD1,LOX,MAFB,NID2,NRP1,NRP2,OLFML3,PALLD,PAPSS2,PDGFRB,PDLIM3,PLSCR4,POSTN,PRRX1,RAB31,SERPINA1,SERPINE2,SERPINF1,SLIT2,SRPX,SULF2,TGFBI,TGM2,THBS1,THY1,TIMP1,TMEM176B,TNC,TSPAN4,VCAM1,VC…	68
Cardiovascular System Development and Function,Organismal Development	Vasculogenesis	6.99e-27	ADAMTS2,ALOX5AP,ANGPTL2,ANTXR2,ATXN1,AXL,C5AR1,CCL2,CCN1,CCN2,CLIC4,COL15A1,COL1A2,COL8A2,CTSB,CXCL12,CYP1B1,DCN,EMP3,FERMT2,FLNA,FN1,FSTL1,GAS6,GATA6,GEM,HEG1,HTRA1,INHBA,ITGA5,LGALS1,LMCD1,LOX,MFGE8,NRP1,NRP2,PCSK5,PDGFC,PDGFRB,POSTN,PRRX1,RGS2,SERPINF1,SFRP2,SLIT2,SPARC,SULF1,SULF2,TGFBI,TGM2,THBS1,THY1,TIMP1,TIMP2,TNC,VCAM1,VIM,ZFPM2	58
Tissue Development	Organization of extracellular matrix	7.46e-27	ADAM12,CCDC80,CCN1,COL10A1,COL16A1,COL1A2,COL3A1,COL5A1,COL5A2,COL6A1,COL6A3,COL8A2,CTSK,DCN,FAP,FBN1,FMOD,FN1,HTRA1,ITGA5,LOX,NID2,OLFML2B,POSTN,SPARC,TGFBI,THBS1,TIMP1,TIMP2,TNC,VCAM1,VCAN	32
Cancer,Organismal Injury and Abnormalities	Secondary tumor	4.88e-24	ACTA2,ADAM12,ANGPTL2,ANTXR2,ANXA5,AXL,C1R,C5AR1,CALD1,CALU,CCDC80,CCL2,CCN1,CCN2,CCN4,COL6A3,COLEC12,CTHRC1,CTSB,CXCL12,CYP1B1,DPYSL2,DPYSL3,EFEMP1,FCGR2A,FLNA,FN1,GATA6,HTRA1,INHBA,LGALS1,LMCD1,LOX,MAFB,NID2,NRP1,NRP2,OLFML3,PALLD,PAPSS2,PDGFRB,PDLIM3,PLSCR4,POSTN,PRRX1,RAB31,SERPINA1,SERPINF1,SLIT2,SRPX,SULF2,TGFBI,TGM2,THBS1,THY1,TIMP1,TNC,VCAM1,VCAN,VIM,ZEB2	61
Cancer,Organismal Injury and Abnormalities	Advanced extracranial solid tumor	4.89e-24	ACTA2,ADAM12,ANGPTL2,ARL4C,AXL,C1R,C5AR1,CALU,CCL2,CCN1,CCN2,COL15A1,COL6A3,COLEC12,CTSB,CXCL12,DPYSL2,DPYSL3,EFEMP1,FCGR2A,FLNA,FN1,GATA6,HTRA1,IFITM2,LGALS1,LMCD1,MAFB,NID2,OLFML3,PAPSS2,PDGFRB,PDLIM3,PLSCR4,POSTN,PRRX1,RAB31,SERPINE2,SLIT2,SRPX,THBS1,TMEM176B,TSPAN4,VCAM1,VCAN,ZEB2,ZFPM2	47
Cellular Movement	Invasion of cells	6.29e-24	ACTA2,ADAM12,ANTXR2,AXL,CCL2,CCN1,CCN2,CCN4,CD14,CDH11,CTSB,CTSK,CXCL12,CYP1B1,DCN,DPYSL2,DPYSL3,EFEMP1,FAP,FBLN2,FERMT2,FGF7,FLNA,FMOD,FN1,FSTL1,GAS6,GEM,HTRA1,INHBA,ITGA5,LGALS1,LOX,MFGE8,MYLK,NFIL3,NRP1,NRP2,PALLD,PDLIM2,POSTN,PRRX1,SERPINA1,SERPINE2,SERPINF1,SLIT2,SPARC,SRGN,SULF1,TAGLN,TGFBI,TGM2,THBS1,TIMP1,TIMP2,TMEM176B,TNC,TNFAIP6,VCAM1,VCAN,VIM,ZEB2	62
Cancer,Organismal Injury and Abnormalities	Anogenital cancer	2.84e-23	ACTA2,ACTN1,ADAM12,ADAMTS12,ADAMTS2,ADCY7,AEBP1,ALDH1L2,ALOX5AP,ANGPTL2,ANTXR1,ANTXR2,ANXA5,ANXA6,ARL4C,ASPN,ATXN1,AXL,BNC2,C1orf162,C1QC,C1QTNF5,C1R,C1S,CALD1,CALU,CAVIN1,CCDC80,CCL2,CCN1,CCN2,CCN4,CD14,CD163,CDH11,CLIC4,COL12A1,COL15A1,COL16A1,COL1A2,COL3A1,COL5A1,COL5A2,COL6A1,COL6A3,COLEC12,CORO1C,CTSB,CTSK,CXCL12,CYP1B1,DACT1,DCN,DEGS1,DIO2,DOCK11,DPYSL2,EFEMP1,EGR2,EMP3,FAM20C,FAP,FBLN2,FBN…	167
Cancer,Organismal Injury and Abnormalities,Reproductive System Disease	Breast or gynecological cancer	5.97e-23	ACTA2,ACTN1,ADAM12,ADAMTS12,ADAMTS2,AEBP1,ALDH1L2,ANGPTL2,ANTXR1,ANTXR2,ANXA5,ARL4C,ASPN,AXL,BNC2,C1QC,C1QTNF5,C1S,CALD1,CAVIN1,CCDC80,CCL2,CCN1,CCN2,CCN4,CD14,CD163,CDH11,CLIC4,COL12A1,COL15A1,COL16A1,COL1A2,COL3A1,COL5A1,COL5A2,COL6A1,COL6A3,COLEC12,CORO1C,CTSB,CTSK,CXCL12,CYP1B1,DACT1,DCN,DIO2,DOCK11,DPYSL2,EFEMP1,EGR2,EMP3,FAM20C,FAP,FBLN2,FBN1,FCGR2A,FERMT2,FGF7,FILIP1L,FLNA,FN1,FNDC1,FSTL1,…	154
Cellular Movement	Cell movement of tumor cell lines	6.18e-23	ACTA2,ACTN1,ADAM12,ARL4C,AXL,CALD1,CALU,CCL2,CCN1,CCN2,CCN4,CDH11,CLIC4,CTSB,CXCL12,DCN,DPYSL2,DPYSL3,EFEMP1,FBLN2,FBN1,FERMT2,FGF7,FLNA,FN1,FSTL1,GAS6,HTRA1,ITGA5,LGALS1,LMCD1,LOX,MSN,MYADM,NNMT,NRP1,NRP2,PALLD,PDLIM2,POSTN,PRRX1,RARRES2,SERPINA1,SERPINF1,SFRP4,SLIT2,SPARC,SRGN,SULF1,TGFBI,TGM2,THBS1,TIMP1,TIMP2,TNC,TNFAIP6,TPM1,VCAM1,VCAN,VIM,ZEB2	61
Cancer,Organismal Injury and Abnormalities	Breast or pancreatic cancer	1.05e-21	ACTA2,ADAM12,ADAMTS12,ADAMTS2,AEBP1,ALDH1L2,ANGPTL2,ANTXR1,ARL4C,ATXN1,AXL,C1QTNF5,C5AR1,CALD1,CALU,CAVIN1,CCDC80,CCL2,CCN1,CCN2,CCN4,CD14,CD163,CDH11,CLIC4,COL12A1,COL15A1,COL16A1,COL1A2,COL3A1,COL5A1,COL5A2,COL6A1,COL6A3,COL8A2,COLEC12,CTHRC1,CTSB,CTSK,CXCL12,DACT1,DCN,DIO2,DOCK11,EFEMP1,EGR2,EMP3,EVI2B,FAP,FBLN2,FBN1,FBXO32,FERMT2,FGF7,FLNA,FN1,GALNT10,GAS1,GAS6,GATA6,GFPT2,GNB4,GPC6,GREM1,GXY…	132
Cancer,Organismal Injury and Abnormalities	Advanced malignant solid tumor	2.09e-21	ACTA2,ADAM12,ANGPTL2,ARL4C,AXL,C1R,C5AR1,CALD1,CALU,CCL2,CCN1,CCN2,COL15A1,COL6A3,COLEC12,CTSB,CXCL12,DPYSL2,DPYSL3,EFEMP1,FCGR2A,FLNA,FN1,GATA6,HTRA1,IFITM2,LGALS1,LMCD1,MAFB,NID2,OLFML3,PAPSS2,PDGFRB,PDLIM3,PLSCR4,POSTN,PRRX1,RAB31,SERPINE2,SLIT2,SRPX,THBS1,TMEM176B,TNC,TSPAN4,VCAM1,VCAN,ZEB2,ZFPM2	49
Cellular Movement	Migration of tumor cell lines	5e-21	ACTA2,ACTN1,ADAM12,ARL4C,AXL,CALD1,CALU,CCL2,CCN1,CCN2,CCN4,CDH11,CTSB,CXCL12,DCN,DPYSL2,DPYSL3,EFEMP1,FBLN2,FGF7,FLNA,FN1,FSTL1,GAS6,HTRA1,ITGA5,LGALS1,LMCD1,LOX,MSN,MYADM,NNMT,NRP1,NRP2,PALLD,PDLIM2,POSTN,PRRX1,SERPINA1,SERPINF1,SFRP4,SLIT2,SPARC,SRGN,TGFBI,TGM2,TIMP1,TIMP2,TNC,TNFAIP6,VCAM1,VCAN,VIM,ZEB2	54
Cancer,Organismal Injury and Abnormalities	Benign solid tumor	5.22e-21	ACTA2,ADAM12,AEBP1,ANGPTL2,ANTXR1,ANTXR2,ANXA5,CCDC80,CCN1,COL10A1,COL12A1,COL15A1,COL16A1,COL1A2,COL3A1,COL5A1,COL5A2,COL6A1,COL6A3,COL8A2,CTSB,CXCL12,CYP1B1,DCN,FBN1,FERMT2,FGF7,FLNA,FMOD,GNB4,INHBA,LGALS1,MAF,MSN,NRP1,NRP2,PAPSS2,PDGFC,PDGFRB,PLN,PLXNC1,SERPINE2,SLIT2,TGM2,THBS1,THY1,TIMP1,TNC,TRAM2,VCAM1,VCAN,VSIG4,ZEB2	53
Cancer,Organismal Injury and Abnormalities	Genitourinary tumor	5.92e-21	ACTA2,ACTN1,ADAM12,ADAMTS12,ADAMTS2,ADCY7,AEBP1,ALDH1L2,ALOX5AP,ANGPTL2,ANTXR1,ANTXR2,ANXA5,ANXA6,ARL4C,ASPN,ATXN1,AXL,BNC2,C1orf162,C1QC,C1QTNF5,C1R,C1S,CALD1,CALU,CAVIN1,CCDC80,CCL2,CCN1,CCN2,CCN4,CD14,CD163,CDH11,CLIC4,COL12A1,COL15A1,COL16A1,COL1A2,COL3A1,COL5A1,COL5A2,COL6A1,COL6A3,COLEC12,CORO1C,CTSB,CTSK,CXCL12,CYP1B1,DACT1,DCN,DEGS1,DIO2,DOCK11,DPYSL2,DPYSL3,EFEMP1,EGR2,EMP3,EVI2B,FAM20C,…	170
Cancer,Organismal Injury and Abnormalities,Reproductive System Disease	Invasive breast cancer	1.75e-20	ACTA2,CALD1,CAVIN1,CCDC80,CCN1,COL1A2,DACT1,DCN,EFEMP1,FAP,FERMT2,FN1,GREM1,GYPC,LATS2,LGALS1,MYL9,MYLK,NRP2,OLFML2B,PALLD,POSTN,SLIT2,SRPX,SULF1,TAGLN,TMEM158,TNC,TNFAIP6,TPM1,TPM2	31
Cancer,Organismal Injury and Abnormalities,Reproductive System Disease	Genital tumor	1.81e-20	ACTA2,ACTN1,ADAM12,ADAMTS12,ADAMTS2,ADCY7,AEBP1,ALDH1L2,ALOX5AP,ANGPTL2,ANTXR1,ANTXR2,ANXA5,ANXA6,ARL4C,ASPN,ATXN1,AXL,BNC2,C1orf162,C1QC,C1QTNF5,C1R,C1S,CALD1,CALU,CAVIN1,CCDC80,CCL2,CCN1,CCN2,CCN4,CD14,CD163,CDH11,CLIC4,COL12A1,COL15A1,COL16A1,COL1A2,COL3A1,COL5A1,COL5A2,COL6A3,COLEC12,CORO1C,CTSB,CTSK,CXCL12,CYP1B1,DACT1,DCN,DEGS1,DIO2,DOCK11,DPYSL2,DPYSL3,EFEMP1,EGR2,EMP3,FAM20C,FAP,FBLN2,FBN…	156
Cancer,Organismal Injury and Abnormalities,Reproductive System Disease	Breast or ovarian cancer	2.29e-20	ACTA2,ADAM12,ADAMTS12,ADAMTS2,AEBP1,ALDH1L2,ANGPTL2,ANTXR1,ARL4C,AXL,C1QTNF5,CALD1,CAVIN1,CCDC80,CCL2,CCN1,CCN2,CCN4,CD14,CDH11,CLIC4,COL12A1,COL15A1,COL16A1,COL1A2,COL3A1,COL5A1,COL5A2,COL6A1,COL6A3,CTSB,CTSK,CXCL12,DACT1,DCN,DIO2,DOCK11,EFEMP1,EGR2,EMP3,FAP,FBLN2,FBN1,FERMT2,FGF7,FLNA,FN1,GALNT10,GAS1,GAS6,GATA6,GFPT2,GNB4,GREM1,GXYLT2,GYPC,HTRA1,IFITM2,INHBA,ITGA5,KIRREL1,KLHL5,LATS2,LGALS1,LO…	112
Cancer,Organismal Injury and Abnormalities	Malignant genitourinary solid tumor	2.33e-20	ACTA2,ACTN1,ADAM12,ADAMTS12,ADAMTS2,ADCY7,AEBP1,ALDH1L2,ALOX5AP,ANGPTL2,ANTXR1,ANTXR2,ANXA5,ANXA6,ARL4C,ASPN,ATXN1,AXL,BNC2,C1orf162,C1QC,C1QTNF5,C1R,C1S,CALD1,CALU,CAVIN1,CCDC80,CCL2,CCN1,CCN2,CCN4,CD14,CD163,CDH11,CLIC4,COL12A1,COL15A1,COL16A1,COL1A2,COL3A1,COL5A1,COL5A2,COL6A1,COL6A3,COLEC12,CORO1C,CTSB,CTSK,CXCL12,CYP1B1,DACT1,DCN,DEGS1,DIO2,DOCK11,DPYSL2,EFEMP1,EGR2,EMP3,EVI2B,FAM20C,FAP,FBL…	168
Cancer,Organismal Injury and Abnormalities,Reproductive System Disease	Invasive breast carcinoma	2.89e-20	ACTA2,CALD1,CAVIN1,CCDC80,CCN1,COL1A2,DACT1,DCN,EFEMP1,FAP,FERMT2,FN1,GREM1,GYPC,LATS2,LGALS1,MYL9,MYLK,NRP2,OLFML2B,PALLD,POSTN,SLIT2,SRPX,TAGLN,TMEM158,TNC,TNFAIP6,TPM1,TPM2	30
Cancer,Organismal Injury and Abnormalities	Multiple cancers	3.92e-20	ACTA2,ADAM12,ADAMTS12,ADAMTS2,AEBP1,ALDH1L2,ANGPTL2,ANTXR1,ANXA5,ARL4C,AXL,C1QTNF5,CALD1,CAVIN1,CCDC80,CCL2,CCN1,CCN2,CCN4,CD14,CDH11,CLIC4,COL12A1,COL15A1,COL16A1,COL1A2,COL3A1,COL5A1,COL5A2,COL6A1,COL6A3,CTSB,CTSK,CXCL12,DACT1,DCN,DIO2,DOCK11,EFEMP1,EGR2,EMP3,FAP,FBLN2,FBN1,FERMT2,FGF7,FLNA,FN1,GALNT10,GAS1,GAS6,GATA6,GFPT2,GNB4,GREM1,GXYLT2,GYPC,HTRA1,IFITM2,INHBA,ITGA5,KIRREL1,KLHL5,LATS2,LGA…	113
Connective Tissue Disorders,Hereditary Disorder,Organismal Injury and Abnormalities	Hereditary connective tissue disorder	4.32e-20	ACTA2,ADAMTS2,AEBP1,ANTXR2,ARL4C,ASPN,C1R,C1S,CAVIN1,CCL2,CCN2,CDH11,COL10A1,COL12A1,COL1A2,COL3A1,COL5A1,COL5A2,COL6A1,COL6A3,CTSK,DCN,FAM20C,FBN1,FCER1G,FLNA,FN1,GAS1,GPC6,MAFB,MMD,MYLK,PAPSS2,POSTN,RGS2,SERPINF1,SFRP2,SPARC,TAGLN,TGFBI,TMEM176B,TPM2,TYROBP,VCAN	44
Cellular Movement,Immune Cell Trafficking	Leukocyte migration	4.52e-20	ALOX5AP,ANGPTL2,AXL,C5AR1,CCL2,CCN1,CCN2,CD14,CD300A,COL1A2,CTSB,CTSK,CXCL12,CYP1B1,DCN,DPYSL2,EGR2,FCER1G,FCGR2A,FLNA,FN1,GAS6,GREM1,GYPC,INHBA,ITGA5,LGALS1,LOX,LY96,MPP1,MSN,MYADM,MYLK,NFIL3,NRP2,PLXNC1,RAMP1,RARRES2,SERPINA1,SERPINE2,SERPINF1,SLAMF8,SLIT2,SPARC,TGM2,THBS1,THY1,TIMP1,TIMP2,TNC,TYROBP,VCAM1,VCAN,WIPF1	54
Cancer,Organismal Injury and Abnormalities	Invasive carcinoma	7.52e-20	ACTA2,CALD1,CAVIN1,CCDC80,CCN1,COL1A2,DACT1,DCN,EFEMP1,FAP,FERMT2,FN1,GREM1,GYPC,LATS2,LGALS1,MFGE8,MYL9,MYLK,NRP2,OLFML2B,PALLD,PDGFRB,POSTN,SLIT2,SRPX,TAGLN,TMEM158,TNC,TNFAIP6,TPM1,TPM2,VIM	33
Organismal Injury and Abnormalities	Benign lesion	8.24e-20	ACTA2,ADAM12,AEBP1,ANGPTL2,ANTXR1,ANTXR2,ANXA5,C5AR1,CCDC80,CCN1,COL10A1,COL12A1,COL15A1,COL16A1,COL1A2,COL3A1,COL5A1,COL5A2,COL6A1,COL6A3,COL8A2,CTSB,CXCL12,CYP1B1,DACT1,DCN,FBN1,FERMT2,FGF7,FLNA,FMOD,GNB4,INHBA,LGALS1,MAF,MSN,NRP1,NRP2,PAPSS2,PDGFC,PDGFRB,PLN,PLXNC1,SERPINA1,SERPINE2,SLIT2,TGM2,THBS1,THY1,TIMP1,TNC,TRAM2,VCAM1,VCAN,VSIG4,ZEB2	56
Cellular Movement	Invasion of tumor cell lines	8.66e-20	ACTA2,ADAM12,ANTXR2,AXL,CCL2,CCN1,CCN2,CCN4,CDH11,CTSB,CTSK,CXCL12,CYP1B1,DCN,DPYSL2,DPYSL3,EFEMP1,FAP,FBLN2,FGF7,FN1,FSTL1,GAS6,HTRA1,ITGA5,LGALS1,LOX,NRP1,NRP2,PALLD,PDLIM2,POSTN,PRRX1,SERPINA1,SERPINE2,SERPINF1,SLIT2,SPARC,SRGN,SULF1,TAGLN,TGFBI,TGM2,TIMP1,TIMP2,TNC,TNFAIP6,VCAM1,VCAN,VIM,ZEB2	51
Cancer,Organismal Injury and Abnormalities	Invasive cancer	9.58e-20	ACTA2,CALD1,CAVIN1,CCDC80,CCN1,COL1A2,DACT1,DCN,EFEMP1,FAP,FERMT2,FGF7,FN1,GREM1,GYPC,LATS2,LGALS1,MFGE8,MYL9,MYLK,NRP2,OLFML2B,PALLD,PDGFRB,POSTN,SLIT2,SRPX,SULF1,TAGLN,TMEM158,TNC,TNFAIP6,TPM1,TPM2,VIM	35
Cancer,Organismal Injury and Abnormalities	Visceral metastasis	1.19e-19	ACTA2,ADAM12,ANGPTL2,C1R,C5AR1,CALU,CCL2,CCN1,CCN2,COL6A3,COLEC12,CTSB,CXCL12,DPYSL2,DPYSL3,EFEMP1,FCGR2A,GATA6,HTRA1,LGALS1,LMCD1,MAFB,NID2,OLFML3,PAPSS2,PDGFRB,PDLIM3,PLSCR4,POSTN,PRRX1,RAB31,SRPX,THBS1,VCAM1,ZEB2	35
Cellular Movement,Hematological System Development and Function,Immune Cell Trafficking	Cell movement of leukocytes	1.25e-19	ALOX5AP,ANGPTL2,AXL,C5AR1,CCL2,CCN1,CCN2,CD14,CD300A,CTSB,CTSK,CXCL12,DCN,DPYSL2,EGR2,FCER1G,FCGR2A,FLNA,FN1,GAS6,GREM1,INHBA,ITGA5,LGALS1,LOX,MPP1,MSN,MYADM,MYLK,NFIL3,NRP2,PLXNC1,RAMP1,RARRES2,SERPINA1,SERPINE2,SERPINF1,SLAMF8,SLIT2,SPARC,TGM2,THBS1,THY1,TIMP1,TIMP2,TYROBP,VCAM1,VCAN,WIPF1	49
Developmental Disorder,Hereditary Disorder,Organismal Injury and Abnormalities,Renal and Urological Disease	Autosomal dominant polycystic kidney disease	1.65e-19	ACTA2,ADAMTS2,AEBP1,ANTXR1,C1S,CALD1,CAVIN1,DPYSL3,FILIP1L,GEM,HEPH,LOX,PALLD,PLN,RAMP1,RARRES2,SFRP4,TAGLN,TIMP2	19
Cancer,Organismal Injury and Abnormalities,Reproductive System Disease	Genital tract cancer	3.25e-19	ACTA2,ACTN1,ADAMTS12,ADAMTS2,ADCY7,AEBP1,ALDH1L2,ALOX5AP,ANGPTL2,ANTXR1,ANTXR2,ANXA5,ANXA6,ARL4C,ASPN,ATXN1,AXL,BNC2,C1orf162,C1QC,C1QTNF5,C1R,C1S,CALD1,CALU,CAVIN1,CCDC80,CCL2,CCN1,CCN2,CCN4,CD14,CD163,CDH11,CLIC4,COL12A1,COL15A1,COL16A1,COL1A2,COL3A1,COL5A1,COL5A2,COL6A3,COLEC12,CORO1C,CTSB,CTSK,CXCL12,CYP1B1,DACT1,DCN,DEGS1,DIO2,DOCK11,DPYSL2,EFEMP1,EGR2,EMP3,FAM20C,FAP,FBLN2,FBN1,FCGR2A,FERMT…	153
Cardiovascular System Development and Function,Cellular Movement	Migration of endothelial cells	4.5e-19	AXL,CCL2,CCN1,CCN2,CXCL12,CYP1B1,DCN,DIO2,FAP,FLNA,FN1,FSTL1,GAS6,GATA6,GREM1,LATS2,LGALS1,LOX,NRP1,NRP2,PDGFRB,SERPINF1,SFRP4,SLIT2,SPARC,TGFBI,THBS1,THY1,TIMP1,TIMP2,VCAM1,VIM	32
Embryonic Development,Organismal Development	Development of body trunk	1.01e-18	ADAMTS2,AEBP1,ATXN1,AXL,CCL2,CCN1,CCN2,CD14,CDH11,COL3A1,COL5A1,CTSK,CXCL12,EFEMP1,EGR2,EMP3,FBN1,FCER1G,FGF7,FILIP1L,FLNA,FN1,FSTL1,GAS1,GATA6,GEM,GREM1,HEG1,IFITM2,INHBA,LOX,MAFB,MFGE8,MSN,MYLK,NFIL3,NRP1,NRP2,PCSK5,PDGFC,PDGFRB,RGS2,SLIT2,SPARC,SULF1,SULF2,TGFBI,TGM2,THBS1,THEMIS2,TIMP1,TIMP2,TPM1,TYROBP,VCAM1,VCAN,ZEB2,ZFPM2	58
Cellular Assembly and Organization,Tissue Development	Fibrogenesis	2.8e-18	ACTA2,CALD1,CCL2,CCN2,CD14,CDH11,COL5A1,COL6A3,CTSB,CXCL12,DPYSL2,DPYSL3,FBN1,FCGR2A,FGF7,FILIP1L,FMOD,FN1,GNG2,KIRREL1,LMCD1,MYADM,MYLK,PALLD,POSTN,SERPINF1,SLIT2,SPARC,TGFBI,THBS1,THY1,TNC,TPM1,TPM2,VCAM1,VIM	36
Connective Tissue Development and Function,Skeletal and Muscular System Development and Function,Tissue Development	Morphology of bone	2.89e-18	ADAMTS2,ANTXR1,CCN2,CCN4,CD14,COL10A1,COL12A1,COL1A2,CTHRC1,CTSK,CYP1B1,DACT1,DCN,DIO2,EFEMP1,FAM20C,FBN1,FCER1G,FMOD,FSTL1,GAS1,GPC6,GREM1,HTRA1,INHBA,MFGE8,PDGFC,POSTN,PPP1R18,PRRX1,SERPINF1,SFRP2,SFRP4,SPARC,SULF1,SULF2,THBS1,TNFAIP6,TYROBP	39
Skeletal and Muscular Disorders	Abnormality of limb	2.91e-18	ADAMTS12,ADAMTS2,CCN2,COL10A1,COL12A1,COL15A1,COL16A1,COL1A2,COL3A1,COL5A1,COL5A2,COL6A1,COL6A3,COL8A2,CTSK,FAM20C,FCER1G,FMOD,FN1,FSTL1,GAS1,GPC6,LGALS1,PRRX1,SFRP2,SULF1,SULF2,THBS1,TIMP1,TIMP2,TYROBP,VCAM1	32
Cellular Assembly and Organization,Tissue Development	Formation of filaments	4.86e-18	ACTA2,CALD1,CCL2,CCN2,CDH11,COL5A1,COL6A3,CTSB,CXCL12,DPYSL2,DPYSL3,FBN1,FCGR2A,FGF7,FMOD,FN1,GNG2,KIRREL1,LMCD1,MYADM,MYLK,PALLD,POSTN,SERPINF1,SLIT2,SPARC,TGFBI,THBS1,THY1,TNC,TPM1,TPM2,VCAM1,VIM	34
Skeletal and Muscular Disorders	Limb defect	5.83e-18	ADAMTS12,ADAMTS2,CCN2,COL10A1,COL12A1,COL15A1,COL16A1,COL1A2,COL3A1,COL5A1,COL5A2,COL6A1,COL6A3,COL8A2,CTSK,DACT1,FAM20C,FCER1G,FLNA,FMOD,FSTL1,GAS1,GPC6,PRRX1,SFRP2,SULF1,SULF2,TIMP1,TIMP2,TYROBP	30
Developmental Disorder,Organismal Injury and Abnormalities,Renal and Urological Disease	Congenital anomalies of kidney and urinary tract	9.86e-18	ACTA2,ACTN1,ADAMTS2,AEBP1,ANTXR1,BNC2,C1S,CALD1,CAVIN1,CCN2,COL3A1,DACT1,DPYSL3,FGF7,FILIP1L,FLNA,FSTL1,GEM,HEPH,LOX,PALLD,PCSK5,PLN,RAMP1,RARRES2,SFRP4,TAGLN,TIMP1,TIMP2	29
Cell Death and Survival	Necrosis	1.1e-17	ADAM12,ADAMTS12,ANTXR1,ANTXR2,ANXA5,ATXN1,AXL,C5AR1,CCDC80,CCL2,CCN1,CCN2,CCN4,CD14,CD300A,CDH11,CLIC4,COL6A1,CTSB,CXCL12,CYP1B1,DCN,DPYSL3,EFEMP1,EGR2,EMP3,FAM20C,FAP,FBXO32,FCER1G,FGF7,FLNA,FMOD,FN1,FSTL1,GALNT10,GAS1,GAS6,GATA6,GEM,GLIPR1,GNG2,HTRA1,INHBA,ITGA5,KLF9,LATS2,LGALS1,LY96,MAF,MAFB,MFGE8,MSN,MT1X,MT2A,MYLK,NFIL3,NRP1,NRP2,PALLD,PDGFC,PDGFRB,POSTN,SERPINA1,SERPINE2,SERPINF1,SFRP2,SFR…	89
Cancer,Organismal Injury and Abnormalities	Pelvic tumor	1.12e-17	ACTA2,ACTN1,ADAM12,ADAMTS12,ADAMTS2,ADCY7,AEBP1,ALDH1L2,ALOX5AP,ANGPTL2,ANTXR1,ANTXR2,ANXA5,ANXA6,ARL4C,ASPN,ATXN1,AXL,BNC2,C1orf162,C1QC,C1QTNF5,C1R,C1S,CALD1,CALU,CAVIN1,CCDC80,CCL2,CCN1,CCN2,CCN4,CD14,CD163,CDH11,CLIC4,COL12A1,COL15A1,COL16A1,COL1A2,COL3A1,COL5A1,COL5A2,COL6A3,COLEC12,CORO1C,CTSB,CTSK,CXCL12,CYP1B1,DACT1,DCN,DEGS1,DIO2,DOCK11,DPYSL2,DPYSL3,EFEMP1,EGR2,EMP3,FAM20C,FAP,FBLN2,FBN…	156
Developmental Disorder,Organismal Injury and Abnormalities	Congenital malformation of genitourinary system	1.34e-17	ACTA2,ACTN1,ADAMTS2,AEBP1,ANTXR1,AXL,BNC2,C1S,CALD1,CAVIN1,CCN2,COL3A1,CYP1B1,DACT1,DPYSL3,FAM20C,FGF7,FILIP1L,FLNA,FSTL1,GEM,HEPH,LOX,PALLD,PCSK5,PLN,RAMP1,RARRES2,SFRP4,TAGLN,TIMP1,TIMP2,ZFPM2	33
Cancer,Organismal Injury and Abnormalities	Nonhematologic malignant neoplasm	2.6e-17	ACTA2,ACTN1,ADAM12,ADAMTS12,ADAMTS2,ADCY7,AEBP1,ALDH1L2,ALOX5AP,ANGPTL2,ANTXR1,ANTXR2,ANXA5,ANXA6,ARL4C,ASPN,ATXN1,AXL,BNC2,C1orf162,C1QC,C1QTNF5,C1R,C1S,C5AR1,CALD1,CALU,CAVIN1,CCDC80,CCL2,CCN1,CCN2,CCN4,CD14,CD163,CD300A,CDH11,CLIC4,CNN3,COL10A1,COL12A1,COL15A1,COL16A1,COL1A2,COL3A1,COL5A1,COL5A2,COL6A1,COL6A3,COL8A2,COLEC12,CORO1C,CTHRC1,CTSB,CTSK,CXCL12,CYBRD1,CYP1B1,DACT1,DCN,DEGS1,DIO2,DOCK…	192
Cancer,Organismal Injury and Abnormalities	Breast or colorectal cancer	2.8e-17	ACTA2,ACTN1,ADAM12,ADAMTS12,ADAMTS2,AEBP1,ALDH1L2,ANGPTL2,ANTXR1,ANTXR2,ANXA5,ARL4C,ASPN,ATXN1,AXL,BNC2,C1orf162,C1QC,C1QTNF5,C1R,CALD1,CAVIN1,CCDC80,CCL2,CCN1,CCN2,CCN4,CD14,CD163,CDH11,COL10A1,COL12A1,COL15A1,COL16A1,COL1A2,COL3A1,COL5A1,COL5A2,COL6A1,COL6A3,COL8A2,COLEC12,CORO1C,CTSB,CTSK,CXCL12,CYP1B1,DACT1,DCN,DIO2,DOCK11,DPYSL2,EFEMP1,EGR2,EMP3,FAP,FBLN2,FBN1,FCGR2A,FERMT2,FGF7,FILIP1L,FLNA…	145
Organismal Survival	Morbidity or mortality	2.89e-17	ACTA2,ADAM12,ADCY7,AEBP1,ANTXR1,ANTXR2,AXL,C5AR1,CCL2,CCN1,CCN2,CD14,CD300A,CLIC4,CNN3,COL10A1,COL12A1,COL3A1,COL5A1,COL5A2,CTSB,CXCL12,DACT1,DCN,EFEMP1,EGR2,FAM20C,FAP,FBN1,FCER1G,FERMT2,FGF7,FLNA,FN1,FSTL1,GAS1,GAS6,GATA6,GPC6,GREM1,INHBA,ITGA5,KLF9,LATS2,LOX,LY96,MAF,MAFB,MFGE8,MSN,NEXN,NFIL3,NRP1,NRP2,PALLD,PCSK5,PDGFC,PDGFRB,PLN,POSTN,PRRX1,RAB31,SERPINA1,SFRP2,SFRP4,SLIT2,SRGN,SULF1,SULF2,S…	84
Cancer,Organismal Injury and Abnormalities,Reproductive System Disease	Tumorigenesis of reproductive tract	3.28e-17	ACTN1,ADAM12,ADAMTS12,ADAMTS2,AEBP1,ALDH1L2,ANGPTL2,ANTXR1,ANTXR2,ANXA5,ARL4C,ASPN,AXL,BNC2,C1QC,C1QTNF5,C1S,CAVIN1,CCDC80,CCL2,CCN1,CCN2,CCN4,CD163,CDH11,CLIC4,COL12A1,COL15A1,COL16A1,COL1A2,COL3A1,COL5A1,COL6A3,COLEC12,CORO1C,CTSB,CXCL12,CYP1B1,DACT1,DCN,DIO2,DOCK11,DPYSL2,EGR2,EMP3,FAM20C,FAP,FBLN2,FBN1,FCGR2A,FERMT2,FGF7,FILIP1L,FLNA,FMOD,FN1,FNDC1,FSTL1,GAS1,GAS6,GATA6,GEM,GFPT2,GLIPR1,GNB4,…	132
Cancer,Organismal Injury and Abnormalities,Reproductive System Disease	Female genital neoplasm	3.7e-17	ACTN1,ADAM12,ADAMTS12,ADAMTS2,AEBP1,ALDH1L2,ANGPTL2,ANTXR1,ANTXR2,ANXA5,ARL4C,ASPN,AXL,BNC2,C1QC,C1QTNF5,C1S,CAVIN1,CCDC80,CCL2,CCN1,CCN2,CCN4,CD163,CDH11,CLIC4,COL12A1,COL15A1,COL16A1,COL1A2,COL3A1,COL5A1,COL6A3,COLEC12,CORO1C,CTSB,CXCL12,CYP1B1,DACT1,DCN,DIO2,DOCK11,DPYSL2,EGR2,EMP3,FAM20C,FAP,FBLN2,FBN1,FCGR2A,FERMT2,FGF7,FILIP1L,FLNA,FMOD,FN1,FNDC1,FSTL1,GAS1,GAS6,GATA6,GEM,GFPT2,GLIPR1,GNB4,…	132
Skeletal and Muscular Disorders	Abnormality of the upper limb	3.89e-17	ADAMTS12,ADAMTS2,CCN2,COL10A1,COL12A1,COL15A1,COL16A1,COL1A2,COL3A1,COL5A1,COL5A2,COL6A1,COL6A3,COL8A2,PRRX1,SFRP2,SULF1,SULF2,TIMP1,TIMP2	20
Cancer,Hematological Disease,Immunological Disease,Organismal Injury and Abnormalities	Peripheral T-cell lymphoma	5.38e-17	C1R,CALD1,CCN1,CDH11,COL12A1,COL15A1,COL1A2,COL3A1,COL6A1,FBN1,FERMT2,FN1,FNDC1,GAS6,ITGA5,MAF,NNMT,PDGFRB,SERPINF1,SPARC,THY1,TIMP1,TPM1,VCAM1,WIPF1	25
Cancer,Organismal Injury and Abnormalities,Reproductive System Disease	Female genital tract serous carcinoma	6.41e-17	AEBP1,ARL4C,CDH11,COL15A1,COL3A1,COL5A1,CXCL12,FGF7,FILIP1L,GAS1,GATA6,GEM,HEPH,IFITM2,LOX,MAF,MOXD1,MYLK,PAPSS2,PDLIM3,PLN,POSTN,RAMP1,RGS2,SFRP4,SLIT2,THEMIS2,TMEM176B,TSPAN4,VCAN,ZFPM2	31
Connective Tissue Disorders,Organismal Injury and Abnormalities,Skeletal and Muscular Disorders	Dupuytren contracture	6.7e-17	ADAMTS12,ADAMTS2,COL10A1,COL12A1,COL15A1,COL16A1,COL1A2,COL3A1,COL5A1,COL5A2,COL6A1,COL6A3,COL8A2,TIMP1,TIMP2	15
Immunological Disease	Systemic autoimmune syndrome	6.8e-17	ACTA2,ADAM12,ADAMTS2,ALOX5AP,ARL4C,ATXN1,C1orf162,C1R,C1S,C5AR1,CALD1,CCL2,CD14,CD163,CD300A,CDH11,COL10A1,COL12A1,COL1A2,COL3A1,COL5A1,COL5A2,COL6A1,COL6A3,CTSB,CTSK,CXCL12,DEGS1,EGR2,FCER1G,FCGR2A,FN1,ITGA5,LGALS1,MAFB,MMD,MPEG1,MT2A,MXRA7,NRP1,RAB31,RAMP1,RARRES2,RGS2,TAGLN,TGFBI,TGM2,THBS1,TIMP1,TMEM176B,TNC,TNFAIP6,TPM2,TRAM2,TYROBP,VCAM1,VIM,VSIG4	58
Cancer,Hematological Disease,Immunological Disease,Organismal Injury and Abnormalities	T-cell non-Hodgkin lymphoma	1.25e-16	ATXN1,C1R,CALD1,CCL2,CCN1,CD163,CDH11,COL12A1,COL15A1,COL1A2,COL3A1,COL6A1,CXCL12,DCN,FBN1,FERMT2,FN1,FNDC1,GAS6,ITGA5,MAF,MAFB,NNMT,PDGFC,PDGFRB,SERPINF1,SLAMF8,SPARC,SRPX,THY1,TIMP1,TIMP2,TPM1,VCAM1,WIPF1	35
Cancer,Organismal Injury and Abnormalities	Metastatic solid tumor	1.35e-16	ACTA2,ADAM12,ANGPTL2,AXL,C1R,C5AR1,CALD1,CALU,CCL2,CCN1,CCN2,COL6A3,COLEC12,CTSB,CXCL12,DPYSL2,DPYSL3,EFEMP1,FCGR2A,FLNA,FN1,GATA6,HTRA1,LGALS1,LMCD1,MAFB,NID2,OLFML3,PAPSS2,PDGFRB,PDLIM3,PLSCR4,POSTN,PRRX1,RAB31,SRPX,THBS1,TNC,VCAM1,ZEB2	40
Cellular Movement,Hematological System Development and Function,Immune Cell Trafficking,Inflammatory Response	Cell movement of phagocytes	1.41e-16	ALOX5AP,ANGPTL2,AXL,C5AR1,CCL2,CCN1,CCN2,CD14,CD300A,CTSB,CTSK,CXCL12,FCER1G,FCGR2A,FLNA,FN1,GAS6,GREM1,INHBA,ITGA5,LGALS1,LOX,MPP1,MYLK,NRP2,PLXNC1,RAMP1,RARRES2,SERPINA1,SERPINF1,SLAMF8,SLIT2,THBS1,TIMP1,TIMP2,TYROBP,VCAM1,VCAN	38
Cancer,Organismal Injury and Abnormalities	Pelvic cancer	1.77e-16	ACTA2,ACTN1,ADAMTS12,ADAMTS2,ADCY7,AEBP1,ALDH1L2,ALOX5AP,ANGPTL2,ANTXR1,ANTXR2,ANXA5,ANXA6,ARL4C,ASPN,ATXN1,AXL,BNC2,C1orf162,C1QC,C1QTNF5,C1R,C1S,CALD1,CALU,CAVIN1,CCDC80,CCL2,CCN1,CCN2,CCN4,CD14,CD163,CDH11,CLIC4,COL12A1,COL15A1,COL16A1,COL1A2,COL3A1,COL5A1,COL5A2,COL6A3,COLEC12,CORO1C,CTSB,CTSK,CXCL12,CYP1B1,DACT1,DCN,DEGS1,DIO2,DOCK11,DPYSL2,EFEMP1,EGR2,EMP3,FAM20C,FAP,FBLN2,FBN1,FCGR2A,FERMT…	153
Cellular Development,Connective Tissue Development and Function,Tissue Development	Differentiation of connective tissue cells	1.92e-16	ADAMTS12,ANXA6,C5AR1,CAVIN1,CCL2,CCN1,CCN2,CCN4,CTHRC1,DACT1,DIO2,EFEMP1,EGR2,FAM20C,FBN1,FCER1G,FN1,GREM1,HTRA1,INHBA,ITGA5,LOX,MAF,MAFB,NRP1,POSTN,RARRES2,RGS2,SERPINF1,SFRP2,SFRP4,SLIT2,THY1,TIMP1,TNC,TNFAIP6,TYROBP,VIM,ZFPM2	39
Organismal Survival	Organismal death	2.01e-16	ACTA2,ADAM12,ADCY7,AEBP1,ANTXR2,AXL,C5AR1,CCL2,CCN1,CCN2,CD14,CLIC4,CNN3,COL10A1,COL12A1,COL3A1,COL5A1,COL5A2,CTSB,CXCL12,DACT1,DCN,EFEMP1,EGR2,FAM20C,FAP,FBN1,FCER1G,FERMT2,FGF7,FLNA,FN1,FSTL1,GAS1,GAS6,GATA6,GPC6,GREM1,INHBA,ITGA5,KLF9,LATS2,LOX,LY96,MAF,MAFB,MFGE8,MSN,NEXN,NFIL3,NRP1,NRP2,PALLD,PCSK5,PDGFC,PDGFRB,PLN,POSTN,PRRX1,RAB31,SERPINA1,SFRP2,SFRP4,SLIT2,SRGN,SULF1,SULF2,SUSD6,TGFBI,TGM…	82
Cancer,Organismal Injury and Abnormalities,Reproductive System Disease	Female genital tract cancer	2.65e-16	ACTN1,ADAMTS12,ADAMTS2,AEBP1,ALDH1L2,ANGPTL2,ANTXR1,ANTXR2,ANXA5,ARL4C,ASPN,BNC2,C1QC,C1QTNF5,C1S,CAVIN1,CCDC80,CCL2,CCN1,CCN2,CCN4,CD163,CDH11,CLIC4,COL12A1,COL15A1,COL16A1,COL1A2,COL3A1,COL5A1,COL6A3,COLEC12,CORO1C,CTSB,CXCL12,CYP1B1,DACT1,DCN,DIO2,DOCK11,DPYSL2,EGR2,EMP3,FAM20C,FAP,FBLN2,FBN1,FCGR2A,FERMT2,FGF7,FILIP1L,FLNA,FN1,FNDC1,FSTL1,GAS1,GAS6,GATA6,GEM,GFPT2,GLIPR1,GNB4,GXYLT2,GYPC,HEG1…	129
Cancer,Organismal Injury and Abnormalities	Cancer of cells	4.35e-16	ACTA2,ADAM12,ADAMTS12,ANGPTL2,ANTXR1,ANTXR2,ANXA5,ANXA6,ASPN,ATXN1,AXL,BNC2,C1orf162,C1R,C1S,CALD1,CAVIN1,CCL2,CCN1,CCN2,CCN4,CD14,CD163,CDH11,COL10A1,COL12A1,COL15A1,COL1A2,COL3A1,COL5A1,COL5A2,COL6A1,COL6A3,COL8A2,CTHRC1,CTSB,CTSK,CXCL12,CYP1B1,DCN,DOCK11,DPYSL3,EFEMP1,EGR2,FAM20C,FAP,FBLN2,FBN1,FCGR2A,FERMT2,FGF7,FILIP1L,FLNA,FMOD,FN1,FNDC1,FSTL1,GAS1,GAS6,GATA6,GPC6,GYPC,HEG1,HEPH,HTRA1,IFITM…	121
Developmental Disorder,Hereditary Disorder,Organismal Injury and Abnormalities,Renal and Urological Disease	Familial congenital anomalies of the kidney and urinary tract	4.57e-16	ACTA2,ACTN1,ADAMTS2,AEBP1,ANTXR1,BNC2,C1S,CALD1,CAVIN1,CCN2,COL3A1,DPYSL3,FILIP1L,FSTL1,GEM,HEPH,LOX,PALLD,PLN,RAMP1,RARRES2,SFRP4,TAGLN,TIMP1,TIMP2	25
Cell-To-Cell Signaling and Interaction	Interaction of tumor cell lines	5.88e-16	ADAM12,ANXA5,CCL2,CCN1,CD14,CDH11,CTSB,CXCL12,DCN,EFEMP1,FCGR2A,FERMT2,FLNA,FN1,GAS6,ITGA5,NRP1,PALLD,PDLIM2,RAMP1,SERPINF1,SFRP4,SLIT2,SRGN,TGM2,THBS1,THY1,TNC,VCAM1,VCAN,ZEB2	31
Cancer,Organismal Injury and Abnormalities	Non-melanoma solid tumor	7.12e-16	ACTA2,ACTN1,ADAM12,ADAMTS12,ADAMTS2,ADCY7,AEBP1,ALDH1L2,ALOX5AP,ANGPTL2,ANTXR1,ANTXR2,ANXA5,ANXA6,ARL4C,ASPN,ATXN1,AXL,BNC2,C1orf162,C1QC,C1QTNF5,C1R,C1S,C5AR1,CALD1,CALU,CAVIN1,CCDC80,CCL2,CCN1,CCN2,CCN4,CD14,CD163,CD300A,CDH11,CLIC4,CNN3,COL10A1,COL12A1,COL15A1,COL16A1,COL1A2,COL3A1,COL5A1,COL5A2,COL6A1,COL6A3,COL8A2,COLEC12,CORO1C,CTHRC1,CTSB,CTSK,CXCL12,CYBRD1,CYP1B1,DACT1,DCN,DEGS1,DIO2,DOCK…	191
Developmental Disorder,Hereditary Disorder,Organismal Injury and Abnormalities,Renal and Urological Disease	Polycystic Kidney Disease	8.97e-16	ACTA2,ACTN1,ADAMTS2,AEBP1,ANTXR1,C1S,CALD1,CAVIN1,CCN2,COL3A1,DPYSL3,FILIP1L,FSTL1,GEM,HEPH,LOX,PALLD,PLN,RAMP1,RARRES2,SFRP4,TAGLN,TIMP1,TIMP2	24
Cancer,Organismal Injury and Abnormalities	Genitourinary carcinoma	1.25e-15	ACTA2,ACTN1,ADAMTS12,ADAMTS2,ADCY7,AEBP1,ALDH1L2,ALOX5AP,ANGPTL2,ANTXR1,ANTXR2,ANXA5,ANXA6,ARL4C,ASPN,ATXN1,AXL,BNC2,C1orf162,C1QC,C1QTNF5,C1S,CALD1,CALU,CAVIN1,CCDC80,CCL2,CCN1,CCN4,CD14,CD163,CDH11,COL12A1,COL15A1,COL16A1,COL1A2,COL3A1,COL5A1,COL5A2,COL6A1,COL6A3,COLEC12,CORO1C,CTSB,CTSK,CXCL12,CYP1B1,DACT1,DCN,DEGS1,DIO2,DOCK11,DPYSL2,EFEMP1,EGR2,EVI2B,FAM20C,FAP,FBLN2,FBN1,FCGR2A,FERMT2,FGF7,…	156
Dermatological Diseases and Conditions,Inflammatory Disease,Organismal Injury and Abnormalities,Skeletal and Muscular Disorders	Juvenile dermatomyositis	1.31e-15	ASPN,CALD1,CNN3,COL1A2,COL3A1,COL5A1,COL5A2,COL6A1,COL6A3,COLEC12,LOX,SPARC,TGFBI	13
Organismal Development	Morphology of body cavity	1.58e-15	ADAM12,AEBP1,ANTXR1,ANTXR2,ATXN1,AXL,CCN2,CD14,CDH11,COL10A1,COL3A1,CTHRC1,CTSB,CTSK,CXCL12,CYBRD1,DACT1,DCN,EFEMP1,FBN1,FBXO32,FCER1G,FGF7,FLNA,FMOD,FN1,FSTL1,GAS6,GATA6,GREM1,INHBA,KIRREL1,LATS2,LMCD1,LOX,MFGE8,MSN,MYL9,MYLK,NEXN,NFIL3,NRP1,PCSK5,PDGFC,PDGFRB,PDLIM3,PLN,POSTN,PRRX1,RGS2,SERPINE2,SLIT2,SPARC,SRPX,TGFBI,TGM2,THBS1,TIMP1,TIMP2,TPM1,VCAM1,WIPF1,ZEB2,ZFPM2	64
Skeletal and Muscular Disorders	Laminopathy	1.68e-15	ASPN,CALD1,CCN2,CNN3,COL1A2,COL3A1,COL5A1,COL5A2,COL6A1,COL6A3,COLEC12,DCN,FN1,LOX,SPARC,TGFBI	16
Cellular Assembly and Organization	Formation of cytoskeleton	1.69e-15	ACTA2,CALD1,CCL2,CCN2,CDH11,CXCL12,DPYSL2,DPYSL3,FCGR2A,FGF7,FLNA,FN1,GNG2,KIRREL1,LMCD1,MYADM,MYL9,MYLK,PALLD,SERPINF1,SLIT2,SPARC,TGFBI,THBS1,THY1,TNC,TPM1,TPM2,VCAM1,WIPF1	30
Endocrine System Disorders,Gastrointestinal Disease,Metabolic Disease,Organismal Injury and Abnormalities	Diabetes mellitus	1.7e-15	ACTA2,ADAMTS12,ADAMTS2,AEBP1,ALOX5AP,ANXA5,ATXN1,C1orf162,C1S,CAVIN1,CCL2,CCN1,CCN2,CD300A,CDH11,COL10A1,COL12A1,COL15A1,COL16A1,COL1A2,COL3A1,COL5A1,COL5A2,COL6A1,COL6A3,COL8A2,CTSB,CTSK,CXCL12,DPYSL3,FCER1G,FCGR2A,FN1,GAS1,GAS6,GATA6,GEM,GREM1,MPEG1,MT2A,NNMT,NRP2,PDGFRB,RAMP1,RARRES2,SERPINF1,SULF1,TGFBI,TGM2,THY1,TIMP1,TNC,TYROBP,VCAM1,ZEB2	55
Cancer,Organismal Injury and Abnormalities,Reproductive System Disease	Development of genital tumor	1.74e-15	ACTN1,ADAM12,ADAMTS12,ADAMTS2,AEBP1,ALDH1L2,ANGPTL2,ANTXR1,ANTXR2,ANXA5,ARL4C,ASPN,BNC2,C1QC,C1QTNF5,C1S,CAVIN1,CCDC80,CCN1,CCN4,CD163,CDH11,COL12A1,COL15A1,COL16A1,COL1A2,COL3A1,COL5A1,COL6A3,COLEC12,CORO1C,CTSB,CXCL12,CYP1B1,DACT1,DCN,DIO2,DOCK11,DPYSL2,EGR2,EMP3,FAM20C,FAP,FBLN2,FBN1,FCGR2A,FERMT2,FGF7,FILIP1L,FLNA,FMOD,FN1,FNDC1,FSTL1,GAS1,GAS6,GATA6,GEM,GFPT2,GLIPR1,GNB4,GXYLT2,GYPC,HEG1,HEP…	127
Cell-To-Cell Signaling and Interaction	Binding of tumor cell lines	1.77e-15	ADAM12,ANXA5,CCL2,CCN1,CD14,CTSB,CXCL12,DCN,EFEMP1,FCGR2A,FERMT2,FLNA,FN1,GAS6,ITGA5,NRP1,PALLD,PDLIM2,RAMP1,SERPINF1,SFRP4,SLIT2,SRGN,TGM2,THBS1,THY1,TNC,VCAM1,VCAN,ZEB2	30
Embryonic Development,Organismal Development	Development of body axis	1.81e-15	ANTXR1,ASPN,ATXN1,AXL,BNC2,C1QTNF5,C5AR1,CCL2,CLIC4,COL10A1,COL3A1,COL5A1,COL5A2,COL8A2,CTHRC1,CTSK,CXCL12,CYP1B1,DACT1,DCN,DIO2,EFEMP1,EGR2,FAM20C,FGF7,FMOD,FN1,GAS1,INHBA,ITGA5,MAF,MAFB,NRP1,NRP2,PCSK5,POSTN,PRRX1,SERPINF1,SFRP2,SLIT2,SPARC,THBS1,THY1,TIMP2,TMEM176B,TNC,TYROBP,VCAM1,VIM,ZEB2	50
Cell Death and Survival	Apoptosis	1.85e-15	ADAM12,ANTXR1,ANTXR2,ANXA5,ANXA6,ATXN1,AXL,C5AR1,CCDC80,CCL2,CCN1,CCN2,CCN4,CD14,CDH11,CLIC4,CTSB,CXCL12,CYP1B1,DCN,DEGS1,EFEMP1,EGR2,FAP,FBN1,FBXO32,FCER1G,FLNA,FMOD,FN1,FNDC1,FSTL1,GALNT10,GAS1,GAS6,GATA6,GEM,GLIPR1,GNG2,GREM1,HTRA1,INHBA,ITGA5,KLF9,LATS2,LGALS1,LOX,LY96,MAF,MAFB,MFGE8,MNDA,MSN,MSRB3,MT2A,MYLK,NFIL3,NRP1,PALLD,PDGFC,PDGFRB,SERPINA1,SERPINE2,SERPINF1,SFRP2,SFRP4,SLIT2,SPARC,SRGN…	84
Cell-To-Cell Signaling and Interaction	Binding of connective tissue cells	2.02e-15	ADAM12,CCL2,CCN1,CCN2,CDH11,CXCL12,DCN,FERMT2,FN1,ITGA5,PALLD,POSTN,SPARC,TGFBI,TGM2,THY1,TIMP2,TNC,VCAM1,VCAN	20
Cancer,Organismal Injury and Abnormalities	Tumorigenesis of tissue	2.73e-15	ACTA2,ACTN1,ADAM12,ADAMTS12,ADAMTS2,ADCY7,AEBP1,ALDH1L2,ALOX5AP,ANGPTL2,ANTXR1,ANTXR2,ANXA5,ANXA6,ARL4C,ASPN,ATXN1,AXL,BNC2,C1orf162,C1QC,C1QTNF5,C1R,C1S,C5AR1,CALD1,CALU,CAVIN1,CCDC80,CCL2,CCN1,CCN2,CCN4,CD14,CD163,CD300A,CDH11,CLIC4,CNN3,COL10A1,COL12A1,COL15A1,COL16A1,COL1A2,COL3A1,COL5A1,COL5A2,COL6A1,COL6A3,COL8A2,COLEC12,CORO1C,CTHRC1,CTSB,CTSK,CXCL12,CYBRD1,CYP1B1,DACT1,DCN,DEGS1,DIO2,DOCK…	190
Embryonic Development,Organismal Development	Development of head	3.27e-15	ANTXR1,ASPN,ATXN1,AXL,BNC2,C1QTNF5,C5AR1,CCL2,CLIC4,COL10A1,COL3A1,COL5A1,COL5A2,COL8A2,CTHRC1,CTSK,CXCL12,CYP1B1,DCN,DIO2,EFEMP1,EGR2,FAM20C,FGF7,FMOD,FN1,GAS1,INHBA,ITGA5,MAF,MAFB,NRP1,NRP2,PCSK5,POSTN,PRRX1,SERPINF1,SLIT2,SPARC,THBS1,THY1,TIMP2,TMEM176B,TNC,TYROBP,VCAM1,VIM,ZEB2	48
Developmental Disorder,Hereditary Disorder,Organismal Injury and Abnormalities,Skeletal and Muscular Disorders	Autosomal dominant Emery-Dreifuss muscular dystrophy	3.41e-15	ASPN,CALD1,CNN3,COL1A2,COL3A1,COL5A1,COL5A2,COL6A1,COL6A3,COLEC12,LOX,SPARC,TGFBI	13
Cancer,Organismal Injury and Abnormalities,Reproductive System Disease	Breast cancer	3.44e-15	ACTA2,ADAM12,ADAMTS2,AEBP1,ANGPTL2,ARL4C,AXL,C1QTNF5,CALD1,CAVIN1,CCDC80,CCL2,CCN1,CCN2,CD14,CDH11,COL12A1,COL16A1,COL1A2,COL5A2,COL6A1,CTSB,CTSK,CXCL12,DACT1,DCN,DIO2,DOCK11,EFEMP1,EMP3,FAP,FBLN2,FBN1,FERMT2,FGF7,FLNA,FN1,GALNT10,GAS1,GAS6,GFPT2,GREM1,GYPC,HTRA1,ITGA5,KIRREL1,LATS2,LGALS1,LOX,MSN,MT1X,MT2A,MYL9,MYLK,NFIL3,NID2,NRP2,OLFML2B,PALLD,PDGFRB,PIP4K2A,POSTN,PRRX1,RAB31,RARRES2,RGS2,SERP…	85
Organismal Injury and Abnormalities,Renal and Urological Disease	Cystic kidney disease	4.26e-15	ACTA2,ACTN1,ADAMTS2,AEBP1,ANTXR1,C1S,CALD1,CAVIN1,CCN2,COL3A1,DACT1,DPYSL3,FILIP1L,FSTL1,GEM,HEPH,LOX,PALLD,PLN,RAMP1,RARRES2,SFRP4,TAGLN,TIMP1,TIMP2	25
Cancer,Hematological Disease,Immunological Disease,Organismal Injury and Abnormalities	Mature T-cell neoplasm	4.3e-15	ATXN1,C1R,CALD1,CCL2,CCN1,CD163,CDH11,COL12A1,COL15A1,COL1A2,COL3A1,COL6A1,CXCL12,FBN1,FERMT2,FN1,FNDC1,GAS6,ITGA5,MAF,MAFB,NNMT,PDGFC,PDGFRB,SERPINF1,SLAMF8,SPARC,THY1,TIMP1,TIMP2,TPM1,VCAM1,WIPF1	33
Cellular Movement	Cell movement of carcinoma cell lines	4.34e-15	ACTA2,ARL4C,AXL,CCL2,CCN1,CCN2,CCN4,CTSB,CXCL12,FBLN2,FERMT2,FN1,GAS6,ITGA5,NRP1,NRP2,POSTN,SFRP4,SRGN,SULF1,TGFBI,TGM2,TNFAIP6,VCAM1,VIM,ZEB2	26
Cancer,Organismal Injury and Abnormalities	Lymphoid cancer	4.45e-15	ADAM12,ANTXR1,ANXA5,ANXA6,ATXN1,AXL,BNC2,C1R,CALD1,CCL2,CCN1,CD14,CD163,CDH11,COL12A1,COL15A1,COL1A2,COL3A1,COL6A1,COL6A3,COL8A2,CTSK,CXCL12,CYP1B1,DCN,EGR2,FAP,FBN1,FCGR2A,FERMT2,FILIP1L,FLNA,FN1,FNDC1,GAS6,INHBA,ITGA5,LATS2,LGALS1,MAF,MAFB,MPEG1,NEXN,NNMT,NRP1,PCSK5,PDGFC,PDGFRB,PDLIM3,POSTN,SERPINA1,SERPINF1,SLAMF8,SLIT2,SPARC,SRPX,TGFBI,THBS1,THY1,TIMP1,TIMP2,TNC,TPM1,TRAM2,VCAM1,VCAN,VIM,WIP…	69
Cancer,Organismal Injury and Abnormalities,Reproductive System Disease	Breast or ovarian carcinoma	4.55e-15	ACTA2,ADAMTS12,ADAMTS2,AEBP1,ALDH1L2,ANGPTL2,ANTXR1,ARL4C,AXL,C1QTNF5,CALD1,CAVIN1,CCDC80,CCL2,CCN1,CCN4,CD14,COL12A1,COL15A1,COL16A1,COL1A2,COL3A1,COL5A1,COL5A2,COL6A1,COL6A3,CTSB,CTSK,CXCL12,DACT1,DCN,DIO2,DOCK11,EFEMP1,EGR2,FAP,FBLN2,FBN1,FERMT2,FGF7,FLNA,FN1,GALNT10,GAS6,GATA6,GFPT2,GNB4,GREM1,GXYLT2,GYPC,HTRA1,IFITM2,INHBA,KIRREL1,KLHL5,LATS2,LGALS1,LOX,MSN,MSRB3,MT1X,MT2A,MYL9,MYLK,NID2,NRP…	93
Organismal Development	Abnormal morphology of body cavity	5e-15	ADAM12,AEBP1,ANTXR1,ANTXR2,ATXN1,AXL,CCN2,COL10A1,COL3A1,CTHRC1,CTSB,CTSK,CXCL12,DACT1,DCN,EFEMP1,FBN1,FBXO32,FCER1G,FGF7,FLNA,FMOD,FN1,FSTL1,GAS6,GATA6,INHBA,KIRREL1,LATS2,LMCD1,LOX,MFGE8,MSN,MYL9,MYLK,NEXN,NFIL3,NRP1,PCSK5,PDGFC,PDGFRB,PDLIM3,PLN,POSTN,PRRX1,RGS2,SERPINE2,SLIT2,SRPX,TGFBI,TGM2,THBS1,TIMP1,TIMP2,TPM1,VCAM1,WIPF1,ZEB2,ZFPM2	59
Cancer,Hematological Disease,Immunological Disease,Organismal Injury and Abnormalities	T-cell malignant neoplasm	5.68e-15	ATXN1,C1R,CALD1,CCL2,CCN1,CD14,CD163,CDH11,COL12A1,COL15A1,COL1A2,COL3A1,COL6A1,CXCL12,DCN,FBN1,FERMT2,FN1,FNDC1,GAS6,ITGA5,LATS2,MAF,MAFB,NNMT,PDGFC,PDGFRB,SERPINF1,SLAMF8,SPARC,SRPX,THY1,TIMP1,TIMP2,TPM1,VCAM1,WIPF1	37
Cancer,Organismal Injury and Abnormalities	Genitourinary adenocarcinoma	5.75e-15	ACTA2,ACTN1,ADAMTS12,ADAMTS2,ADCY7,AEBP1,ALDH1L2,ALOX5AP,ANGPTL2,ANTXR1,ANXA5,ANXA6,ARL4C,ASPN,ATXN1,AXL,BNC2,C1orf162,C1QC,C1QTNF5,C1S,CALU,CAVIN1,CCDC80,CCL2,CCN1,CCN4,CD14,CD163,CDH11,COL12A1,COL15A1,COL16A1,COL1A2,COL3A1,COL5A1,COL5A2,COL6A3,COLEC12,CORO1C,CXCL12,DACT1,DCN,DEGS1,DIO2,DOCK11,DPYSL2,EFEMP1,EGR2,EVI2B,FAM20C,FAP,FBLN2,FBN1,FCGR2A,FERMT2,FGF7,FILIP1L,FLNA,FN1,FNDC1,GALNT10,GAS1,G…	143
Cancer,Gastrointestinal Disease,Organismal Injury and Abnormalities	Metastatic gastrointestinal tract cancer	6.01e-15	ACTA2,ANGPTL2,AXL,C1R,CCL2,CCN1,CCN2,COL6A3,COLEC12,CXCL12,DPYSL2,EFEMP1,FCGR2A,GATA6,HTRA1,MAFB,OLFML3,PAPSS2,PDGFRB,PDLIM3,PLSCR4,PRRX1,RAB31,SRPX,THBS1,VCAM1	26
Cell-To-Cell Signaling and Interaction	Activation of cells	8.26e-15	ADAM12,AXL,C5AR1,CCL2,CCN1,CCN2,CD14,CD163,CD300A,COL1A2,CXCL12,EGR2,FBN1,FCER1G,FCGR2A,FERMT2,FLNA,FMOD,FN1,FSTL1,GNG2,GREM1,INHBA,ITGA5,LGALS1,LOX,LY96,MAF,NFIL3,PALLD,PDGFC,PDGFRB,PPP1R18,RARRES2,SERPINA1,SERPINE2,SERPINF1,TGM2,THBS1,THY1,TIMP1,TNC,TNFAIP6,TYROBP,VCAM1,VCAN,VIM	47
Cancer,Hematological Disease,Immunological Disease,Organismal Injury and Abnormalities	Neoplasia of leukocytes	9.93e-15	ANTXR1,ANXA5,ANXA6,ATXN1,AXL,BNC2,C1R,CALD1,CCL2,CCN1,CD14,CD163,CDH11,COL12A1,COL15A1,COL1A2,COL3A1,COL6A1,COL6A3,COL8A2,CTSK,CXCL12,CYP1B1,DCN,EGR2,FAP,FBN1,FCER1G,FCGR2A,FERMT2,FILIP1L,FLNA,FN1,FNDC1,GAS6,INHBA,ITGA5,LATS2,LGALS1,MAF,MAFB,MPEG1,NEXN,NNMT,NRP1,PCSK5,PDGFC,PDGFRB,PDLIM3,POSTN,SERPINA1,SERPINF1,SLAMF8,SPARC,SRPX,TGFBI,THBS1,THY1,TIMP1,TIMP2,TNC,TPM1,TRAM2,VCAM1,VCAN,VIM,WIPF1,ZEB2	68
Hematological Disease,Immunological Disease	Lymphoproliferative disorder	1.25e-14	ACTA2,ANTXR1,ANXA5,ANXA6,ATXN1,AXL,BNC2,C1R,CALD1,CCL2,CCN1,CD14,CD163,CDH11,COL12A1,COL15A1,COL1A2,COL3A1,COL6A1,COL6A3,COL8A2,CTSK,CXCL12,CYP1B1,DCN,EGR2,FAP,FBN1,FCGR2A,FERMT2,FILIP1L,FLNA,FN1,FNDC1,GAS6,INHBA,ITGA5,LATS2,LGALS1,MAF,MAFB,MPEG1,NEXN,NNMT,NRP1,PCSK5,PDGFC,PDGFRB,PDLIM3,POSTN,SERPINA1,SERPINF1,SLAMF8,SPARC,SRPX,TGFBI,THBS1,THY1,TIMP1,TIMP2,TNC,TPM1,TRAM2,VCAM1,VCAN,VIM,WIPF1,ZEB2	68
Tissue Development	Growth of epithelial tissue	1.25e-14	ACTA2,ADAMTS2,ANTXR2,AXL,C5AR1,CCL2,CCN1,COL1A2,COL8A2,CTSB,CXCL12,FGF7,FN1,GAS1,GAS6,GATA6,GREM1,HTRA1,INHBA,KLF9,LGALS1,MFGE8,NRP1,NRP2,PDGFC,POSTN,SERPINF1,SFRP2,SPARC,SULF1,SULF2,TGM2,THBS1,THY1,TIMP1,TIMP2,TNFAIP6,VIM,VSIG4	39
Organismal Injury and Abnormalities	Fibrosis	1.28e-14	ACTA2,C5AR1,CCL2,CCN2,CDH11,COL1A2,COL3A1,CTSB,CTSK,CXCL12,CYP1B1,DCN,DIO2,FN1,FSTL1,GREM1,INHBA,ITGA5,LATS2,LOX,MNDA,NEXN,PDGFC,PDGFRB,POSTN,SERPINA1,SFRP4,SLIT2,SPARC,THBS1,THY1,TIMP1,TIMP2,TNC,TPM1,TPM2,TRAM2,VIM,ZEB2	39
Cancer,Organismal Injury and Abnormalities	Neoplasia of cells	1.4e-14	ACTA2,ADAM12,ADAMTS12,ADCY7,ANGPTL2,ANTXR1,ANTXR2,ANXA5,ANXA6,ASPN,ATXN1,AXL,BNC2,C1orf162,C1R,C1S,CALD1,CAVIN1,CCL2,CCN1,CCN2,CCN4,CD14,CD163,CDH11,COL10A1,COL12A1,COL15A1,COL16A1,COL1A2,COL3A1,COL5A1,COL5A2,COL6A1,COL6A3,COL8A2,CTHRC1,CTSB,CTSK,CXCL12,CYP1B1,DACT1,DCN,DOCK11,DPYSL3,EFEMP1,EGR2,FAM20C,FAP,FBLN2,FBN1,FCER1G,FCGR2A,FERMT2,FGF7,FILIP1L,FLNA,FMOD,FN1,FNDC1,FSTL1,GAS1,GAS6,GATA6,GPC6…	131
Cancer,Organismal Injury and Abnormalities	Incidence of tumor	1.5e-14	ACTA2,ACTN1,ADAM12,ADAMTS12,ADAMTS2,AEBP1,ALDH1L2,ANGPTL2,ANTXR1,ANTXR2,ANXA5,ARL4C,ASPN,ATXN1,AXL,BNC2,C1orf162,C1QC,C1QTNF5,C1R,C1S,CALD1,CAVIN1,CCDC80,CCL2,CCN1,CCN4,CD163,CD300A,CDH11,CLIC4,COL12A1,COL15A1,COL16A1,COL1A2,COL3A1,COL5A1,COL5A2,COL6A1,COL6A3,COL8A2,COLEC12,CORO1C,CTHRC1,CTSB,CTSK,CXCL12,CYP1B1,DACT1,DCN,DEGS1,DIO2,DOCK11,DPYSL2,DPYSL3,EFEMP1,EGR2,EMP3,EVI2B,FAM20C,FAP,FBLN2,FBN1…	166
Connective Tissue Disorders,Organismal Injury and Abnormalities,Skeletal and Muscular Disorders	Advanced Dupuytren contracture	1.6e-14	COL10A1,COL12A1,COL15A1,COL16A1,COL1A2,COL3A1,COL5A1,COL5A2,COL6A1,COL6A3,COL8A2	11
Cancer,Organismal Injury and Abnormalities,Reproductive System Disease	Peyronie disease	1.6e-14	COL10A1,COL12A1,COL15A1,COL16A1,COL1A2,COL3A1,COL5A1,COL5A2,COL6A1,COL6A3,COL8A2	11
Cancer,Organismal Injury and Abnormalities	Carcinoma	1.71e-14	ACTA2,ACTN1,ADAM12,ADAMTS12,ADAMTS2,ADCY7,AEBP1,ALDH1L2,ALOX5AP,ANGPTL2,ANTXR1,ANTXR2,ANXA5,ANXA6,ARL4C,ASPN,ATXN1,AXL,BNC2,C1orf162,C1QC,C1QTNF5,C1R,C1S,C5AR1,CALD1,CALU,CAVIN1,CCDC80,CCL2,CCN1,CCN2,CCN4,CD14,CD163,CD300A,CDH11,CLIC4,CNN3,COL10A1,COL12A1,COL15A1,COL16A1,COL1A2,COL3A1,COL5A1,COL5A2,COL6A1,COL6A3,COL8A2,COLEC12,CORO1C,CTHRC1,CTSB,CTSK,CXCL12,CYBRD1,CYP1B1,DACT1,DCN,DEGS1,DIO2,DOCK…	189
Cell Morphology,Cellular Movement	Cell spreading	1.83e-14	ANGPTL2,ANTXR1,CCN1,CDH11,CXCL12,FBN1,FCGR2A,FERMT2,FLNA,FN1,GEM,ITGA5,LGALS1,MYADM,PALLD,PLXNC1,POSTN,SPARC,TGFBI,THBS1,TNC,TPM1,VCAM1,VIM	24
Cancer,Organismal Injury and Abnormalities	Adenocarcinoma	2.05e-14	ACTA2,ACTN1,ADAM12,ADAMTS12,ADAMTS2,ADCY7,AEBP1,ALDH1L2,ALOX5AP,ANGPTL2,ANTXR1,ANTXR2,ANXA5,ANXA6,ARL4C,ASPN,ATXN1,AXL,BNC2,C1orf162,C1QC,C1QTNF5,C1R,C1S,C5AR1,CALD1,CALU,CAVIN1,CCDC80,CCL2,CCN1,CCN2,CCN4,CD14,CD163,CD300A,CDH11,CLIC4,COL10A1,COL12A1,COL15A1,COL16A1,COL1A2,COL3A1,COL5A1,COL5A2,COL6A1,COL6A3,COL8A2,COLEC12,CORO1C,CTHRC1,CTSB,CTSK,CXCL12,CYP1B1,DACT1,DCN,DEGS1,DIO2,DOCK11,DPYSL2,DP…	179
Dermatological Diseases and Conditions,Endocrine System Disorders,Gastrointestinal Disease,Metabolic Disease,Organismal Injury and Abnormalities,Skeletal and Muscular Disorders	Diabetic foot ulcer disorder	2.35e-14	COL10A1,COL12A1,COL15A1,COL16A1,COL1A2,COL3A1,COL5A1,COL5A2,COL6A1,COL6A3,COL8A2,PDGFRB	12
Cancer,Gastrointestinal Disease,Organismal Injury and Abnormalities	Metastatic colorectal cancer	2.44e-14	ACTA2,ANGPTL2,C1R,CCL2,CCN2,COL6A3,COLEC12,CXCL12,DPYSL2,EFEMP1,FCGR2A,GATA6,HTRA1,MAFB,OLFML3,PAPSS2,PDGFRB,PDLIM3,PLSCR4,PRRX1,RAB31,SRPX,THBS1,VCAM1	24
Connective Tissue Development and Function,Tissue Development	Growth of connective tissue	2.52e-14	ACTA2,AEBP1,CCDC80,CCL2,CCN1,CCN2,CCN4,CD163,CD300A,CTHRC1,CTSB,CXCL12,DCN,FGF7,FN1,GAS6,GEM,GREM1,INHBA,ITGA5,KLF9,LATS2,LGALS1,LOX,PDGFC,PDGFRB,POSTN,SERPINF1,SPARC,SULF1,SULF2,TIMP1,TIMP2,TPM1,TYROBP,VCAN,VIM	37
Cancer,Organismal Injury and Abnormalities	Extracranial solid tumor	2.8e-14	ACTA2,ACTN1,ADAM12,ADAMTS12,ADAMTS2,ADCY7,AEBP1,ALDH1L2,ALOX5AP,ANGPTL2,ANTXR1,ANTXR2,ANXA5,ANXA6,ARL4C,ASPN,ATXN1,AXL,BNC2,C1orf162,C1QC,C1QTNF5,C1R,C1S,C5AR1,CALD1,CALU,CAVIN1,CCDC80,CCL2,CCN1,CCN2,CCN4,CD14,CD163,CD300A,CDH11,CLIC4,CNN3,COL10A1,COL12A1,COL15A1,COL16A1,COL1A2,COL3A1,COL5A1,COL5A2,COL6A1,COL6A3,COL8A2,COLEC12,CORO1C,CTHRC1,CTSB,CTSK,CXCL12,CYBRD1,CYP1B1,DACT1,DCN,DEGS1,DIO2,DOCK…	191
Tissue Development	Development of epithelial tissue	2.95e-14	ADAMTS2,ANTXR2,AXL,CCL2,CCN1,CCN2,CLIC4,COL1A2,COL8A2,CTSB,CXCL12,FGF7,FN1,GAS6,GATA6,HEG1,HTRA1,INHBA,LGALS1,NRP1,NRP2,PALLD,PDGFC,SERPINF1,SLIT2,SPARC,SULF1,SULF2,THBS1,THY1,TIMP1,TIMP2,VCAM1	33
Cancer,Hematological Disease,Immunological Disease,Organismal Injury and Abnormalities	Lymphocytic cancer	3.39e-14	ANTXR1,ANXA5,ANXA6,ATXN1,AXL,BNC2,C1R,CALD1,CCL2,CCN1,CD14,CD163,CDH11,COL12A1,COL15A1,COL1A2,COL3A1,COL6A1,COL6A3,COL8A2,CTSK,CXCL12,CYP1B1,DCN,EGR2,FAP,FBN1,FCGR2A,FERMT2,FILIP1L,FLNA,FN1,FNDC1,GAS6,INHBA,ITGA5,LATS2,LGALS1,MAF,MAFB,MPEG1,NEXN,NNMT,NRP1,PCSK5,PDGFC,PDGFRB,PDLIM3,POSTN,SERPINA1,SERPINF1,SLAMF8,SPARC,SRPX,TGFBI,THBS1,THY1,TIMP1,TIMP2,TNC,TPM1,TRAM2,VCAM1,VCAN,VIM,WIPF1,ZEB2	67
Cancer,Hematological Disease,Organismal Injury and Abnormalities	Lymphocytic neoplasm	3.67e-14	ANTXR1,ANXA5,ANXA6,ATXN1,AXL,BNC2,C1R,CALD1,CCL2,CCN1,CD14,CD163,CDH11,COL12A1,COL15A1,COL1A2,COL3A1,COL6A1,COL6A3,COL8A2,CTSK,CXCL12,CYP1B1,DCN,EGR2,FAP,FBN1,FCGR2A,FERMT2,FILIP1L,FLNA,FN1,FNDC1,GAS6,INHBA,ITGA5,LATS2,LGALS1,MAF,MAFB,MPEG1,NEXN,NNMT,NRP1,PCSK5,PDGFC,PDGFRB,PDLIM3,POSTN,SERPINA1,SERPINF1,SLAMF8,SPARC,SRPX,TGFBI,THBS1,THY1,TIMP1,TIMP2,TNC,TPM1,TRAM2,VCAM1,VCAN,VIM,WIPF1,ZEB2	67
Cancer,Gastrointestinal Disease,Organismal Injury and Abnormalities	Secondary neoplasm of digestive system	3.7e-14	ACTA2,ANGPTL2,C1R,CCL2,CCN2,COL6A3,COLEC12,CXCL12,DPYSL2,DPYSL3,EFEMP1,FCGR2A,GATA6,HTRA1,MAFB,OLFML3,PAPSS2,PDGFRB,PDLIM3,PLSCR4,PRRX1,RAB31,SRPX,THBS1,VCAM1	25
Cellular Movement	Invasion of carcinoma cell lines	4.06e-14	ACTA2,ADAM12,AXL,CCN1,CCN2,CCN4,CTSB,CXCL12,FBLN2,FGF7,FN1,HTRA1,ITGA5,NRP2,POSTN,SLIT2,SRGN,SULF1,TGFBI,TIMP1,TIMP2,TNFAIP6,VCAN,VIM	24
Cardiovascular System Development and Function	Vascularization	4.54e-14	ADAMTS12,AXL,C5AR1,CCN1,CCN2,CLIC4,CXCL12,GAS6,HTRA1,INHBA,LGALS1,MFGE8,NRP1,NRP2,PDGFC,RGS2,SERPINF1,SLIT2,THBS1,TIMP1,TIMP2,VCAM1	22
Cellular Growth and Proliferation,Connective Tissue Development and Function,Tissue Development	Proliferation of connective tissue cells	4.83e-14	ACTA2,AEBP1,CCDC80,CCL2,CCN1,CCN2,CCN4,CD300A,CTHRC1,CTSB,CXCL12,DCN,FGF7,FN1,GAS6,GEM,GREM1,INHBA,ITGA5,KLF9,LATS2,LGALS1,LOX,PDGFC,PDGFRB,POSTN,SERPINF1,SPARC,SULF1,SULF2,TIMP1,TIMP2,TPM1,VCAN,VIM	35
Cardiovascular System Development and Function	Morphology of cardiovascular system	5.32e-14	ACTA2,ADAM12,ATXN1,AXL,CCL2,CCN2,CLIC4,COL15A1,COL3A1,COL5A1,COL8A2,CTSB,CXCL12,DACT1,FBN1,FBXO32,FLNA,FMOD,FN1,GAS6,GATA6,INHBA,ITGA5,LATS2,LMCD1,LOX,MYL9,NEXN,NRP1,PDGFC,PDGFRB,PDLIM3,PLN,POSTN,PRRX1,RGS2,TGM2,THBS1,TIMP1,TIMP2,TPM1,VCAM1,VIM,ZFPM2	44
Cell-To-Cell Signaling and Interaction	Adhesion of connective tissue cells	5.64e-14	ADAM12,CCL2,CCN1,CCN2,CDH11,CXCL12,FERMT2,FN1,ITGA5,PALLD,POSTN,SPARC,TGFBI,THY1,TIMP2,TNC,VCAM1,VCAN	18
Connective Tissue Disorders,Inflammatory Disease,Organismal Injury and Abnormalities,Skeletal and Muscular Disorders	Rheumatic Disease	5.93e-14	ACTA2,ADAM12,ADAMTS12,ADAMTS2,ALOX5AP,ASPN,ATXN1,AXL,C1R,C1S,C5AR1,CALD1,CCL2,CD163,CDH11,COL10A1,COL1A2,COL3A1,CTSB,CTSK,CXCL12,EGR2,FBN1,FCER1G,FCGR2A,FMOD,FN1,FSTL1,HTRA1,ITGA5,LGALS1,MAFB,MT2A,MXRA7,NRP1,PDGFRB,POSTN,RAB31,RARRES2,TGM2,THBS1,TIMP1,TIMP2,TNC,TNFAIP6,TPM2,TRAM2,TYROBP,VCAM1,VIM,VSIG4,WIPF1	52
Tissue Development	Branching of epithelial tissue	6.13e-14	ANGPTL2,CCL2,CCN1,CLIC4,DCN,FERMT2,FGF7,FN1,GEM,GREM1,NRP2,SLIT2,TGFBI,TIMP1,TIMP2,TNC	16
Cell-To-Cell Signaling and Interaction	Adhesion of blood cells	6.5e-14	ANXA5,AXL,CCL2,CCN1,CD14,CXCL12,DCN,FCER1G,FCGR2A,FLNA,FN1,GAS6,ITGA5,LGALS1,LOX,MSN,MYADM,NRP1,PLXNC1,SERPINA1,SLIT2,TGM2,THBS1,THY1,TNC,TYROBP,VCAM1	27
Cardiovascular System Development and Function,Cellular Development,Cellular Function and Maintenance,Cellular Growth and Proliferation,Organismal Development,Tissue Development	Endothelial cell development	7.12e-14	ADAMTS2,ANTXR2,AXL,CCL2,CCN1,CLIC4,COL1A2,COL8A2,CTSB,CXCL12,FN1,GAS6,GATA6,HEG1,HTRA1,INHBA,LGALS1,NRP1,NRP2,PDGFC,SERPINF1,SPARC,SULF1,THBS1,THY1,TIMP2,VCAM1	27
Cancer,Gastrointestinal Disease,Organismal Injury and Abnormalities	Advanced malignant gastrointestinal neoplasm	8.01e-14	ACTA2,ANGPTL2,C1R,CCL2,CCN1,CCN2,COL6A3,COLEC12,CXCL12,DPYSL2,EFEMP1,FCGR2A,GATA6,HTRA1,MAFB,OLFML3,PAPSS2,PDGFRB,PDLIM3,PLSCR4,PRRX1,RAB31,SRPX,THBS1,VCAM1	25
Cancer,Organismal Injury and Abnormalities,Reproductive System Disease	Ductal carcinoma in situ	9.18e-14	CCN1,DACT1,EFEMP1,FAP,FERMT2,GREM1,LATS2,OLFML2B,POSTN,TMEM158,TNC,TNFAIP6	12
Metabolic Disease,Organismal Injury and Abnormalities	Glucose metabolism disorder	9.21e-14	ACTA2,ADAMTS12,ADAMTS2,AEBP1,ALOX5AP,ANXA5,ATXN1,C1orf162,C1S,CAVIN1,CCL2,CCN1,CCN2,CD300A,CDH11,COL10A1,COL12A1,COL15A1,COL16A1,COL1A2,COL3A1,COL5A1,COL5A2,COL6A1,COL6A3,COL8A2,CTHRC1,CTSB,CTSK,CXCL12,DEGS1,DPYSL3,FCER1G,FCGR2A,FN1,GAS1,GAS6,GATA6,GEM,GREM1,MPEG1,MT2A,NNMT,NRP2,PDGFRB,RAMP1,RARRES2,SERPINF1,SULF1,TGFBI,TGM2,THBS1,THY1,TIMP1,TNC,TYROBP,VCAM1,ZEB2	58
Cancer,Organismal Injury and Abnormalities	Growth of tumor	9.52e-14	ADAMTS12,ANTXR1,AXL,CCL2,CCN1,CCN2,CCN4,CTSB,CTSK,CXCL12,DCN,EFEMP1,FAP,FCER1G,FLNA,FSTL1,GAS6,GATA6,GREM1,INHBA,ITGA5,LATS2,LGALS1,LOX,MAFB,MFGE8,NRP1,PDGFRB,PDLIM2,POSTN,RAMP1,RARRES2,SERPINF1,SFRP2,SPARC,SRGN,SULF2,TGM2,THBS1,TIMP1,TIMP2,TNC,TPM1,VCAN,ZEB2	45
Cancer,Hematological Disease,Immunological Disease,Organismal Injury and Abnormalities	Tumorigenesis of lymphocytes	1.01e-13	ANTXR1,ANXA5,ANXA6,ATXN1,BNC2,C1R,CALD1,CCL2,CCN1,CD163,CDH11,COL12A1,COL15A1,COL1A2,COL3A1,COL6A1,COL6A3,COL8A2,CTSK,CXCL12,CYP1B1,DCN,EGR2,FAP,FBN1,FCGR2A,FERMT2,FILIP1L,FLNA,FN1,FNDC1,GAS6,INHBA,ITGA5,LGALS1,MAF,MAFB,MPEG1,NEXN,NNMT,NRP1,PCSK5,PDGFC,PDGFRB,PDLIM3,POSTN,SERPINA1,SERPINF1,SLAMF8,SPARC,SRPX,TGFBI,THBS1,THY1,TIMP1,TIMP2,TNC,TPM1,TRAM2,VCAM1,VCAN,VIM,WIPF1,ZEB2	64
Cellular Movement	Cell movement of myeloid cells	1.03e-13	ALOX5AP,ANGPTL2,C5AR1,CCL2,CCN1,CCN2,CD14,CD300A,CTSB,CTSK,CXCL12,FCER1G,FCGR2A,FLNA,FN1,GAS6,GREM1,INHBA,LGALS1,LOX,MPP1,MYLK,RARRES2,SERPINA1,SERPINF1,SLAMF8,SLIT2,TGM2,THBS1,TIMP1,TIMP2,TYROBP,VCAM1,VCAN	34
Cancer,Hematological Disease,Immunological Disease,Organismal Injury and Abnormalities	Lymphoma	1.09e-13	ANTXR1,ANXA6,ATXN1,BNC2,C1R,CALD1,CCL2,CCN1,CD163,CDH11,COL12A1,COL15A1,COL1A2,COL3A1,COL6A1,COL6A3,COL8A2,CXCL12,CYP1B1,DCN,EGR2,FAP,FBN1,FCGR2A,FERMT2,FILIP1L,FN1,FNDC1,GAS6,ITGA5,LGALS1,MAF,MAFB,MPEG1,NEXN,NNMT,PCSK5,PDGFC,PDGFRB,PDLIM3,POSTN,SERPINA1,SERPINF1,SLAMF8,SPARC,SRPX,TGFBI,THBS1,THY1,TIMP1,TIMP2,TNC,TPM1,VCAM1,WIPF1	55
Cardiovascular Disease,Organismal Injury and Abnormalities	Aortic dilatation	1.19e-13	ACTA2,ALOX5AP,COL3A1,COL5A1,COL5A2,CTSK,FBN1,FLNA,GATA6,LOX,MYLK,TIMP1,TIMP2,VCAN	14
Cancer,Organismal Injury and Abnormalities,Respiratory Disease	Lung tumor	1.22e-13	ACTA2,ACTN1,ADAM12,ADAMTS12,ADAMTS2,ALDH1L2,ANTXR1,ANTXR2,ANXA6,ARL4C,ATXN1,AXL,BNC2,C1orf162,C5AR1,CALD1,CALU,CAVIN1,CCL2,CCN1,CCN2,CD163,COL12A1,COL15A1,COL16A1,COL1A2,COL3A1,COL5A1,COL5A2,COL6A3,CORO1C,CTSB,CXCL12,CYP1B1,DCN,DEGS1,DOCK11,DPYSL3,EFEMP1,EGR2,FAM20C,FAP,FBLN2,FBN1,FCGR2A,FGF7,FLNA,FN1,FNDC1,GALNT10,GAS1,GEM,GLIPR1,GPC6,GYPC,HEG1,HEPH,HTRA1,INHBA,ITGA5,KIRREL1,KLHL5,LATS2,LGALS1,L…	108
Cardiovascular Disease,Hereditary Disorder,Organismal Injury and Abnormalities	Familial aortic aneurysm	1.34e-13	ACTA2,COL3A1,COL5A1,COL5A2,FBN1,FLNA,LOX,MYLK,VCAN	9
Cell Morphology,Cellular Development	Branching of cells	1.35e-13	ANGPTL2,ATXN1,CALD1,CCL2,CCN1,CXCL12,DACT1,DCN,DPYSL2,DPYSL3,FERMT2,FGF7,FN1,GAS6,GEM,KLF9,MFGE8,MT2A,NNMT,NRP2,PALLD,SLIT2,SULF1,SULF2,TGFBI,TIMP1,TIMP2,TNC	28
Cardiovascular Disease,Cardiovascular System Development and Function	Abnormal morphology of cardiovascular system	1.61e-13	ACTA2,ADAM12,ATXN1,AXL,CCN2,CLIC4,COL15A1,COL3A1,COL5A1,COL8A2,CTSB,CXCL12,DACT1,FBN1,FBXO32,FLNA,FMOD,FN1,GATA6,INHBA,ITGA5,LATS2,LMCD1,LOX,MYL9,NEXN,NRP1,PDGFC,PDGFRB,PDLIM3,PLN,POSTN,PRRX1,RGS2,TGM2,THBS1,TIMP1,TIMP2,TPM1,VCAM1,ZFPM2	41
Cancer,Organismal Injury and Abnormalities,Respiratory Disease	Lung cancer	1.61e-13	ACTA2,ACTN1,ADAM12,ADAMTS12,ADAMTS2,ALDH1L2,ANTXR1,ANTXR2,ANXA6,ARL4C,ATXN1,AXL,BNC2,C1orf162,C5AR1,CALD1,CALU,CAVIN1,CCL2,CCN1,CCN2,CD163,COL12A1,COL15A1,COL16A1,COL1A2,COL3A1,COL5A1,COL5A2,COL6A3,CORO1C,CTSB,CXCL12,CYP1B1,DCN,DEGS1,DOCK11,DPYSL3,EFEMP1,EGR2,FAM20C,FAP,FBLN2,FBN1,FCGR2A,FGF7,FLNA,FN1,FNDC1,GALNT10,GAS1,GEM,GLIPR1,GPC6,GYPC,HEG1,HEPH,HTRA1,INHBA,ITGA5,KIRREL1,KLHL5,LATS2,LGALS1,L…	107
Cancer,Gastrointestinal Disease,Organismal Injury and Abnormalities	Non-colon gastrointestinal cancer	1.99e-13	ADAM12,ADAMTS12,ADAMTS2,AEBP1,ALDH1L2,ANTXR1,ANTXR2,ASPN,ATXN1,AXL,BNC2,C1QC,C1QTNF5,C1R,CALD1,CAVIN1,CCDC80,CCN1,CCN2,CCN4,CD300A,CDH11,COL10A1,COL12A1,COL15A1,COL1A2,COL3A1,COL5A1,COL5A2,COL6A3,COL8A2,COLEC12,CTHRC1,CTSK,CXCL12,CYP1B1,DCN,DIO2,DOCK11,DPYSL3,EGR2,FAP,FBLN2,FBN1,FBXO32,FCGR2A,FGF7,FILIP1L,FLNA,FN1,FNDC1,GALNT10,GAS6,GATA6,GEM,GLIPR1,GPC6,GYPC,HEG1,HTRA1,INHBA,ITGA5,KLHL5,LATS2,LG…	114
Hereditary Disorder,Organismal Injury and Abnormalities,Skeletal and Muscular Disorders	Autosomal dominant myopathy	2.16e-13	ACTA2,ASPN,CALD1,CNN3,COL1A2,COL3A1,COL5A1,COL5A2,COL6A1,COL6A3,COLEC12,EGR2,GNB4,LOX,NEXN,SPARC,TGFBI,TPM1,TPM2	19
Cell-To-Cell Signaling and Interaction	Binding of blood cells	2.4e-13	ANXA5,AXL,CCL2,CCN1,CD14,CXCL12,DCN,FCER1G,FCGR2A,FLNA,FN1,GAS6,ITGA5,LGALS1,LOX,MSN,MYADM,NRP1,PLXNC1,SERPINA1,SLIT2,TGM2,THBS1,THY1,TNC,TYROBP,VCAM1,WIPF1	28
Cancer,Organismal Injury and Abnormalities,Respiratory Disease	Respiratory system tumor	2.52e-13	ACTA2,ACTN1,ADAM12,ADAMTS12,ADAMTS2,ALDH1L2,ANTXR1,ANTXR2,ANXA6,ARL4C,ATXN1,AXL,BNC2,C1orf162,C5AR1,CALD1,CALU,CAVIN1,CCL2,CCN1,CCN2,CD163,CDH11,COL12A1,COL15A1,COL16A1,COL1A2,COL3A1,COL5A1,COL5A2,COL6A3,CORO1C,CTSB,CXCL12,CYP1B1,DCN,DEGS1,DOCK11,DPYSL3,EFEMP1,EGR2,FAM20C,FAP,FBLN2,FBN1,FCGR2A,FGF7,FLNA,FN1,FNDC1,GALNT10,GAS1,GEM,GLIPR1,GPC6,GYPC,HEG1,HEPH,HTRA1,INHBA,ITGA5,KIRREL1,KLHL5,LATS2,LG…	112
Tissue Morphology	Quantity of cells	2.73e-13	ADAM12,ADAMTS12,ANGPTL2,ANTXR2,ATXN1,AXL,C5AR1,CCL2,CCN2,CD300A,CDH11,CLIC4,COL10A1,CTSB,CTSK,CXCL12,DCN,DIO2,DPYSL3,EGR2,FCER1G,FCGR2A,FGF7,FLNA,FN1,FSTL1,GATA6,GREM1,INHBA,LATS2,LGALS1,MAF,MAFB,MFGE8,MPP1,MSN,MT2A,MYL9,NFIL3,NRP1,NRP2,PDGFC,PDGFRB,POSTN,RARRES2,SERPINA1,SERPINE2,SERPINF1,SFRP4,SLIT2,SPARC,TGFBI,TGM2,THBS1,TIMP1,TIMP2,TNC,TNFAIP6,TYROBP,VCAM1,VCAN,VIM,VSIG4,WIPF1,ZEB2	65
Cellular Movement	Homing of cells	3.12e-13	ACTN1,ANGPTL2,AXL,C5AR1,CCL2,CCN1,CCN2,CXCL12,FBN1,FCER1G,FCGR2A,FGF7,FN1,GAS6,GREM1,INHBA,ITGA5,LGALS1,LOX,MPP1,MYLK,NRP1,NRP2,PDGFRB,RARRES2,SERPINA1,SERPINF1,SLAMF8,SLIT2,SPARC,THBS1,VCAM1,WIPF1	33
Cancer,Hematological Disease,Immunological Disease,Organismal Injury and Abnormalities	Non-Hodgkin lymphoma	3.74e-13	ANTXR1,ANXA6,ATXN1,BNC2,C1R,CALD1,CCL2,CCN1,CD163,CDH11,COL12A1,COL15A1,COL1A2,COL3A1,COL6A1,COL8A2,CXCL12,DCN,EGR2,FBN1,FCGR2A,FERMT2,FILIP1L,FN1,FNDC1,GAS6,ITGA5,MAF,MAFB,MPEG1,NEXN,NNMT,PCSK5,PDGFC,PDGFRB,PDLIM3,POSTN,SERPINA1,SERPINF1,SLAMF8,SPARC,SRPX,THY1,TIMP1,TIMP2,TNC,TPM1,VCAM1,WIPF1	49
Cellular Development,Cellular Growth and Proliferation	Cell proliferation of tumor cell lines	5.34e-13	ACTN1,ADAM12,ANGPTL2,ANTXR1,ANXA6,ARL4C,AXL,CCDC80,CCL2,CCN1,CCN2,CCN4,CD163,CDH11,COL6A3,CTSB,CXCL12,CYP1B1,DCN,DEGS1,DPYSL3,EFEMP1,EGR2,FBLN2,FBXO32,FCER1G,FGF7,FLNA,FN1,GALNT10,GAS6,GATA6,GLIPR1,INHBA,ITGA5,LATS2,LGALS1,LOX,MAF,MAFB,MT2A,MYL9,MYLK,NRP1,NRP2,PDGFC,PDGFRB,PDLIM2,PIP4K2A,POSTN,RAMP1,SERPINF1,SFRP4,SLIT2,SPARC,TGM2,THBS1,TIMP2,TNC,TPM1,VCAM1,VCAN,ZEB2	63
Cell-To-Cell Signaling and Interaction	Attachment of cells	5.54e-13	ANTXR1,CCN2,CXCL12,DCN,FBN1,FERMT2,FN1,ITGA5,LOX,POSTN,SPARC,TGFBI,TGM2,TIMP2,VCAM1,VCAN	16
Cellular Development,Cellular Growth and Proliferation,Connective Tissue Development and Function,Tissue Development	Cell proliferation of fibroblasts	5.7e-13	ACTA2,AEBP1,CCDC80,CCL2,CCN2,CCN4,CD300A,CTSB,CXCL12,DCN,FN1,GAS6,GEM,ITGA5,PDGFC,PDGFRB,POSTN,SERPINF1,SPARC,SULF1,SULF2,TIMP1,TPM1,VCAN,VIM	25
Cancer,Organismal Injury and Abnormalities	Abdominal cancer	5.84e-13	ACTA2,ACTN1,ADAM12,ADAMTS12,ADAMTS2,ADCY7,AEBP1,ALDH1L2,ALOX5AP,ANGPTL2,ANTXR1,ANTXR2,ANXA5,ANXA6,ARL4C,ASPN,ATXN1,AXL,BNC2,C1orf162,C1QC,C1QTNF5,C1R,C1S,C5AR1,CALD1,CALU,CAVIN1,CCDC80,CCL2,CCN1,CCN2,CCN4,CD14,CD163,CD300A,CDH11,CLIC4,COL10A1,COL12A1,COL15A1,COL16A1,COL1A2,COL3A1,COL5A1,COL5A2,COL6A1,COL6A3,COL8A2,COLEC12,CORO1C,CTHRC1,CTSB,CTSK,CXCL12,CYP1B1,DACT1,DCN,DEGS1,DIO2,DOCK11,DPYSL2,DP…	183
Cardiovascular Disease	Hypertension	5.85e-13	ANGPTL2,ASPN,C1QTNF5,C1S,CCL2,COL12A1,COL16A1,DIO2,DPYSL3,FAP,FBXO32,FLNA,FMOD,FNDC1,GYPC,IFITM2,INHBA,KLF9,LGALS1,MSRB3,MYLK,OLFML2B,PDGFRB,PDLIM3,PLSCR4,PRRX1,RARRES2,RGS2,SPARC,SRPX,SULF2,TAGLN,THBS1,TIMP1,TNC,TNFAIP6,VCAM1	37
Cancer,Hematological Disease,Organismal Injury and Abnormalities	Hematologic cancer of cells	5.97e-13	ANTXR1,ANXA6,ATXN1,AXL,BNC2,C1R,CALD1,CCL2,CCN1,CD14,CD163,CDH11,COL12A1,COL15A1,COL1A2,COL3A1,COL6A1,COL6A3,COL8A2,CXCL12,CYP1B1,DCN,EGR2,FAP,FBN1,FCGR2A,FERMT2,FILIP1L,FN1,FNDC1,GAS6,ITGA5,LATS2,LGALS1,MAF,MAFB,MPEG1,NEXN,NNMT,NRP1,PCSK5,PDGFC,PDGFRB,PDLIM3,POSTN,SERPINA1,SERPINF1,SLAMF8,SPARC,SRPX,TGFBI,THBS1,THY1,TIMP1,TIMP2,TNC,TPM1,TRAM2,VCAM1,VCAN,WIPF1,ZEB2	62
Cell Morphology	Sprouting	6.68e-13	ANGPTL2,ATXN1,CALD1,CCL2,CCN1,CXCL12,DACT1,DCN,DPYSL2,DPYSL3,FERMT2,FGF7,FN1,GEM,HTRA1,KLF9,MT2A,NNMT,NRP1,NRP2,SERPINF1,SLIT2,SULF1,SULF2,TGFBI,THBS1,TNC,VIM	28
Dermatological Diseases and Conditions,Organismal Injury and Abnormalities	Ulceration of skin	6.9e-13	CLIC4,COL10A1,COL12A1,COL15A1,COL16A1,COL1A2,COL3A1,COL5A1,COL5A2,COL6A1,COL6A3,COL8A2,PDGFRB	13
Cellular Assembly and Organization,Cellular Function and Maintenance,Tissue Development	Formation of actin filaments	7.61e-13	ACTA2,CALD1,CCL2,CCN2,CDH11,CXCL12,FCGR2A,FGF7,FN1,GNG2,KIRREL1,LMCD1,MYADM,MYLK,PALLD,SLIT2,SPARC,TGFBI,THBS1,THY1,TNC,TPM1,TPM2,VCAM1	24
Hematological System Development and Function	Hemostasis	7.61e-13	ANXA5,AXL,CALU,CCL2,COL1A2,CXCL12,DOCK11,FCER1G,FCGR2A,FLNA,FN1,GAS6,GATA6,GNG2,LOX,MFGE8,PAPSS2,SERPINE2,SERPINF1,SLIT2,THBS1,VCAN,WIPF1,ZFPM2	24
Organismal Development	Morphology of head	7.7e-13	ADAMTS2,ALOX5AP,ANTXR1,ATXN1,AXL,C5AR1,CCN2,CDH11,CLIC4,COL5A2,COL8A2,CTSB,CTSK,CXCL12,CYP1B1,DCN,DPYSL3,EFEMP1,EGR2,FAM20C,FLNA,FMOD,GAS1,GPC6,INHBA,LATS2,LGALS1,MAF,MFGE8,MSRB3,PDGFC,PDGFRB,POSTN,PRRX1,RGS2,SERPINE2,SERPINF1,SFRP2,SPARC,SULF1,SULF2,TGM2,THBS1,TMEM176B,VIM	45
Cardiovascular Disease,Organismal Injury and Abnormalities	Aortic aneurysm	7.99e-13	ACTA2,ALOX5AP,COL3A1,COL5A1,COL5A2,CTSK,FBN1,FLNA,LOX,MYLK,TIMP1,TIMP2,VCAN	13
Cardiovascular System Development and Function	Neovascularization of organ	8.97e-13	AXL,C5AR1,CCN1,CCN2,HTRA1,INHBA,LGALS1,MFGE8,NRP1,PDGFC,SERPINF1,THBS1,TIMP1,TIMP2,VCAM1	15
Cancer,Gastrointestinal Disease,Organismal Injury and Abnormalities	Colorectal cancer	1.04e-12	ACTA2,ACTN1,ADAM12,ADAMTS12,ADAMTS2,AEBP1,ALDH1L2,ANGPTL2,ANTXR1,ANTXR2,ANXA5,ARL4C,ASPN,ATXN1,AXL,BNC2,C1orf162,C1QC,C1QTNF5,C1R,CALD1,CAVIN1,CCDC80,CCL2,CCN2,CCN4,CD163,CDH11,COL10A1,COL12A1,COL15A1,COL1A2,COL3A1,COL5A1,COL5A2,COL6A1,COL6A3,COL8A2,COLEC12,CORO1C,CTSB,CXCL12,CYP1B1,DACT1,DCN,DIO2,DOCK11,DPYSL2,EFEMP1,EGR2,FAP,FBLN2,FBN1,FCGR2A,FILIP1L,FLNA,FN1,FNDC1,FSTL1,GAS6,GATA6,GLIPR1,GNB4,…	122
Organismal Injury and Abnormalities	Wound	1.07e-12	ACTA2,AEBP1,C5AR1,CLIC4,COL3A1,COL5A1,FGF7,FN1,HTRA1,INHBA,ITGA5,LOX,MT2A,PDGFRB,POSTN,RAMP1,SPARC,THBS1,TPM1,VIM	20
Cancer,Organismal Injury and Abnormalities	Abdominal carcinoma	1.1e-12	ACTA2,ACTN1,ADAM12,ADAMTS12,ADAMTS2,ADCY7,AEBP1,ALDH1L2,ALOX5AP,ANGPTL2,ANTXR1,ANTXR2,ANXA5,ANXA6,ARL4C,ASPN,ATXN1,AXL,BNC2,C1orf162,C1QC,C1QTNF5,C1R,C1S,C5AR1,CALD1,CALU,CAVIN1,CCDC80,CCL2,CCN1,CCN2,CCN4,CD14,CD163,CD300A,CDH11,CLIC4,COL10A1,COL12A1,COL15A1,COL16A1,COL1A2,COL3A1,COL5A1,COL5A2,COL6A1,COL6A3,COL8A2,COLEC12,CORO1C,CTHRC1,CTSB,CTSK,CXCL12,CYP1B1,DACT1,DCN,DEGS1,DIO2,DOCK11,DPYSL2,DP…	180
Cardiovascular Disease,Organismal Injury and Abnormalities,Reproductive System Disease	Preeclampsia	1.19e-12	ANGPTL2,ASPN,C1QTNF5,C1S,COL12A1,COL16A1,DPYSL3,FAP,FBXO32,FLNA,FMOD,FNDC1,IFITM2,INHBA,KLF9,LGALS1,MSRB3,MYLK,OLFML2B,PDLIM3,PRRX1,RARRES2,RGS2,SPARC,SRPX,SULF2,THBS1,TIMP1,TNC	29
Connective Tissue Disorders,Developmental Disorder,Organismal Injury and Abnormalities,Skeletal and Muscular Disorders	Dysplasia of skeleton	1.22e-12	ADAMTS2,AEBP1,C1R,C1S,CCN2,COL10A1,COL1A2,COL3A1,COL5A1,COL5A2,FAM20C,FBN1,FLNA,FN1,GPC6,PAPSS2,SERPINF1,SFRP4,SPARC,TYROBP	20
Cellular Movement	Migration of carcinoma cell lines	1.24e-12	ACTA2,ARL4C,AXL,CCN1,CCN2,CCN4,CTSB,CXCL12,FBLN2,FN1,GAS6,ITGA5,NRP1,NRP2,POSTN,SFRP4,SRGN,TGFBI,TGM2,TNFAIP6,VCAM1,VIM	22
Skeletal and Muscular System Development and Function	Morphology of skeleton	1.25e-12	ANTXR1,CCN2,COL10A1,COL12A1,COL1A2,CTSK,CYP1B1,DACT1,FAM20C,FBN1,FCER1G,FMOD,FSTL1,GAS1,GPC6,POSTN,PRRX1,SFRP2,SPARC,SULF1,SULF2,THBS1,TYROBP	23
Cancer,Gastrointestinal Disease,Organismal Injury and Abnormalities	Upper gastrointestinal carcinoma	1.28e-12	ADAM12,ADAMTS12,ADAMTS2,AEBP1,ALDH1L2,ANTXR1,ANTXR2,ASPN,ATXN1,AXL,BNC2,C1QC,C1QTNF5,C1R,CALD1,CCDC80,CCN1,CCN2,CCN4,CD300A,CDH11,COL10A1,COL12A1,COL15A1,COL1A2,COL3A1,COL5A1,COL5A2,COL6A3,COL8A2,COLEC12,CTHRC1,CTSK,CXCL12,CYP1B1,DCN,DIO2,DOCK11,DPYSL3,EGR2,FAP,FBLN2,FBN1,FBXO32,FCGR2A,FGF7,FILIP1L,FLNA,FN1,FNDC1,GALNT10,GAS6,GATA6,GEM,GLIPR1,GPC6,HEG1,HTRA1,INHBA,ITGA5,KLHL5,LATS2,LGALS1,MAFB,MN…	107
Cellular Movement,Hematological System Development and Function,Immune Cell Trafficking	Cell movement of antigen presenting cells	1.34e-12	ANGPTL2,AXL,C5AR1,CCL2,CCN1,CCN2,CTSK,CXCL12,FLNA,FN1,GAS6,ITGA5,LGALS1,LOX,MYLK,NRP2,PLXNC1,RAMP1,RARRES2,SLAMF8,SLIT2,THBS1,TIMP1,TYROBP,VCAM1,VCAN	26
Cancer,Organismal Injury and Abnormalities	Development of adenocarcinoma	1.34e-12	ACTA2,ACTN1,ADAMTS12,ADAMTS2,AEBP1,ALDH1L2,ANGPTL2,ANTXR1,ANXA5,ARL4C,ASPN,ATXN1,AXL,BNC2,C1QC,C1QTNF5,C1S,CALD1,CAVIN1,CCDC80,CCL2,CCN1,CCN4,CD163,CDH11,COL12A1,COL15A1,COL16A1,COL1A2,COL3A1,COL5A1,COL5A2,COL6A3,COLEC12,CORO1C,CXCL12,CYP1B1,DACT1,DCN,DEGS1,DIO2,DOCK11,DPYSL2,EGR2,EVI2B,FAM20C,FAP,FBLN2,FBN1,FCGR2A,FERMT2,FGF7,FILIP1L,FLNA,FN1,FNDC1,GAS1,GAS6,GATA6,GEM,GFPT2,GLIPR1,GNB4,GPC6,GXYL…	127
Connective Tissue Disorders,Inflammatory Disease,Inflammatory Response,Organismal Injury and Abnormalities,Skeletal and Muscular Disorders	Inflammation of joint	1.57e-12	ACTA2,ADAM12,ADAMTS12,ADAMTS2,ALOX5AP,ASPN,ATXN1,AXL,C1R,C5AR1,CALD1,CCL2,CD163,CDH11,COL10A1,COL3A1,CTSB,CXCL12,FCER1G,FCGR2A,FMOD,FN1,FSTL1,HTRA1,ITGA5,LGALS1,MAFB,NRP1,PDGFRB,POSTN,RARRES2,THBS1,TIMP1,TIMP2,TNC,TNFAIP6,TPM2,TRAM2,TYROBP,VCAM1,VIM,VSIG4,WIPF1	43
Cardiovascular Disease	Aneurysm	1.59e-12	ACTA2,ALOX5AP,COL3A1,COL5A1,COL5A2,CTSK,FBN1,FLNA,LOX,MYLK,SPARC,TIMP1,TIMP2,VCAN	14
Cancer,Organismal Injury and Abnormalities	Benign connective or soft tissue neoplasm	1.64e-12	ADAM12,ANTXR2,CCN1,COL10A1,COL12A1,COL15A1,COL16A1,COL1A2,COL3A1,COL5A1,COL5A2,COL6A1,COL6A3,COL8A2,CYP1B1,FBN1,FERMT2,FLNA,FMOD,MAF,NRP1,PDGFRB,PLXNC1,TNC,VCAN	25
Cancer,Gastrointestinal Disease,Organismal Injury and Abnormalities	Gastrointestinal tumor	1.7e-12	ACTA2,ACTN1,ADAM12,ADAMTS12,ADAMTS2,ADCY7,AEBP1,ALDH1L2,ANGPTL2,ANTXR1,ANTXR2,ANXA5,ANXA6,ARL4C,ASPN,ATXN1,AXL,BNC2,C1orf162,C1QC,C1QTNF5,C1R,C1S,C5AR1,CALD1,CALU,CAVIN1,CCDC80,CCL2,CCN1,CCN2,CCN4,CD163,CD300A,CDH11,CLIC4,COL10A1,COL12A1,COL15A1,COL16A1,COL1A2,COL3A1,COL5A1,COL5A2,COL6A1,COL6A3,COL8A2,COLEC12,CORO1C,CTHRC1,CTSB,CTSK,CXCL12,CYP1B1,DACT1,DCN,DEGS1,DIO2,DOCK11,DPYSL2,DPYSL3,EFEMP1,E…	170
Cancer,Organismal Injury and Abnormalities,Tumor Morphology	Invasion of tumor	1.75e-12	CCL2,CCN2,CD14,CTSB,CXCL12,FAP,FERMT2,FLNA,FN1,ITGA5,LGALS1,LOX,NRP1,PALLD,POSTN,SLIT2,THBS1,TIMP2,VCAN,VIM	20
Cellular Movement	Chemotaxis	2.11e-12	ACTN1,ANGPTL2,AXL,C5AR1,CCL2,CCN1,CCN2,CXCL12,FBN1,FCER1G,FCGR2A,FGF7,FN1,GAS6,GREM1,INHBA,LGALS1,LOX,MPP1,MYLK,NRP1,NRP2,PDGFRB,RARRES2,SERPINA1,SERPINF1,SLAMF8,SLIT2,THBS1,VCAM1,WIPF1	31
Developmental Disorder,Hereditary Disorder,Organismal Injury and Abnormalities,Skeletal and Muscular Disorders	Dystrophy of muscle	2.43e-12	ACTA2,ARL4C,ASPN,CALD1,CCN2,CNN3,COL12A1,COL1A2,COL3A1,COL5A1,COL5A2,COL6A1,COL6A3,COLEC12,FN1,LOX,MMD,RGS2,SPARC,TAGLN,TGFBI,TMEM176B	22
Cancer,Organismal Injury and Abnormalities,Reproductive System Disease	Female genital tract adenocarcinoma	2.58e-12	ACTN1,ADAMTS12,ADAMTS2,AEBP1,ALDH1L2,ANGPTL2,ANTXR1,ANXA5,ARL4C,ASPN,BNC2,C1QC,C1QTNF5,C1S,CAVIN1,CCDC80,CCN4,CD163,CDH11,COL12A1,COL15A1,COL16A1,COL1A2,COL3A1,COL5A1,COL6A3,COLEC12,CORO1C,CXCL12,DACT1,DCN,DIO2,DOCK11,DPYSL2,EGR2,FAM20C,FAP,FBN1,FCGR2A,FERMT2,FGF7,FILIP1L,FLNA,FN1,FNDC1,GAS1,GAS6,GATA6,GEM,GFPT2,GNB4,GXYLT2,GYPC,HEG1,HEPH,IFITM2,INHBA,KIRREL1,KLHL5,LATS2,LOX,MAF,MFGE8,MNDA,MOXD1,…	112
Connective Tissue Disorders,Developmental Disorder,Hereditary Disorder,Organismal Injury and Abnormalities,Skeletal and Muscular Disorders	Familial skeletal dysplasia	2.6e-12	ADAMTS2,AEBP1,C1R,C1S,CCN2,COL10A1,COL1A2,COL3A1,COL5A1,COL5A2,FAM20C,FBN1,FLNA,FN1,GPC6,PAPSS2,SERPINF1,SPARC,TYROBP	19
Cell-To-Cell Signaling and Interaction	Binding of carcinoma cell lines	2.92e-12	ADAM12,CTSB,CXCL12,FCGR2A,FN1,ITGA5,NRP1,SFRP4,TGM2,THBS1,VCAM1,ZEB2	12
Cancer,Gastrointestinal Disease,Organismal Injury and Abnormalities	Upper gastrointestinal tract cancer	3.07e-12	ADAM12,ADAMTS12,ADAMTS2,AEBP1,ALDH1L2,ANTXR1,ANTXR2,ASPN,ATXN1,AXL,BNC2,C1QC,C1QTNF5,C1R,CALD1,CCDC80,CCN1,CCN2,CCN4,CD300A,CDH11,COL10A1,COL12A1,COL15A1,COL1A2,COL3A1,COL5A1,COL5A2,COL6A3,COL8A2,COLEC12,CTHRC1,CTSK,CXCL12,CYP1B1,DCN,DIO2,DOCK11,DPYSL3,EGR2,FAP,FBLN2,FBN1,FBXO32,FCGR2A,FGF7,FILIP1L,FLNA,FN1,FNDC1,GALNT10,GAS6,GATA6,GEM,GLIPR1,GPC6,HEG1,HTRA1,INHBA,ITGA5,KLHL5,LATS2,LGALS1,MAFB,MN…	108
Cardiovascular System Development and Function,Organismal Development,Visual System Development and Function	Neovascularization of eye	3.53e-12	AXL,C5AR1,CCN1,CCN2,HTRA1,INHBA,LGALS1,NRP1,PDGFC,SERPINF1,THBS1,TIMP1,TIMP2,VCAM1	14
Cardiovascular System Development and Function	Neovascularization	3.67e-12	AXL,C5AR1,CCN1,CCN2,CLIC4,CXCL12,HTRA1,INHBA,LGALS1,MFGE8,NRP1,PDGFC,SERPINF1,THBS1,TIMP1,TIMP2,VCAM1	17
Cancer,Organismal Injury and Abnormalities	Pelvic adenocarcinoma	3.93e-12	ACTN1,ADAMTS12,ADAMTS2,ADCY7,AEBP1,ALDH1L2,ALOX5AP,ANGPTL2,ANTXR1,ANXA5,ANXA6,ARL4C,ASPN,AXL,BNC2,C1orf162,C1QC,C1QTNF5,C1S,CALU,CAVIN1,CCDC80,CCN4,CD14,CD163,CDH11,COL12A1,COL15A1,COL16A1,COL1A2,COL3A1,COL5A1,COL5A2,COL6A3,COLEC12,CORO1C,CXCL12,DACT1,DCN,DEGS1,DIO2,DOCK11,DPYSL2,EFEMP1,EGR2,FAM20C,FAP,FBLN2,FBN1,FCGR2A,FERMT2,FGF7,FILIP1L,FLNA,FN1,FNDC1,GALNT10,GAS1,GAS6,GATA6,GEM,GFPT2,GNB4,GXY…	130
Dermatological Diseases and Conditions,Inflammatory Disease,Organismal Injury and Abnormalities,Skeletal and Muscular Disorders	Dermatomyositis	3.93e-12	ASPN,CALD1,CNN3,COL1A2,COL3A1,COL5A1,COL5A2,COL6A1,COL6A3,COLEC12,FCGR2A,LOX,SPARC,TGFBI	14
Cancer,Gastrointestinal Disease,Organismal Injury and Abnormalities	Gastrointestinal tract cancer	4e-12	ACTA2,ACTN1,ADAM12,ADAMTS12,ADAMTS2,ADCY7,AEBP1,ALDH1L2,ANGPTL2,ANTXR1,ANTXR2,ANXA5,ANXA6,ARL4C,ASPN,ATXN1,AXL,BNC2,C1orf162,C1QC,C1QTNF5,C1R,C1S,C5AR1,CALD1,CALU,CAVIN1,CCDC80,CCL2,CCN1,CCN2,CCN4,CD163,CD300A,CDH11,CLIC4,COL10A1,COL12A1,COL15A1,COL16A1,COL1A2,COL3A1,COL5A1,COL5A2,COL6A1,COL6A3,COL8A2,COLEC12,CORO1C,CTHRC1,CTSB,CTSK,CXCL12,CYP1B1,DACT1,DCN,DEGS1,DIO2,DOCK11,DPYSL2,DPYSL3,EFEMP1,E…	169
Connective Tissue Disorders,Dermatological Diseases and Conditions,Developmental Disorder,Hereditary Disorder,Metabolic Disease,Organismal Injury and Abnormalities,Skeletal and Muscular Disorders	Ehlers-Danlos syndrome	4.3e-12	ADAMTS2,AEBP1,C1R,C1S,COL1A2,COL3A1,COL5A1,COL5A2,FLNA	9
Cellular Movement	Cell movement of lung cancer cell lines	4.59e-12	ACTA2,ARL4C,AXL,CCN1,CCN4,CXCL12,FN1,FSTL1,ITGA5,NRP1,POSTN,SLIT2,SPARC,SRGN,TGM2,TNFAIP6,VIM	17
Cell-To-Cell Signaling and Interaction,Hematological System Development and Function,Immune Cell Trafficking	Adhesion of immune cells	4.84e-12	AXL,CCL2,CCN1,CD14,CXCL12,DCN,FCGR2A,FLNA,FN1,GAS6,ITGA5,LGALS1,MSN,MYADM,NRP1,PLXNC1,SERPINA1,SLIT2,TGM2,THBS1,THY1,TNC,TYROBP,VCAM1	24
Cellular Movement,Hematological System Development and Function,Immune Cell Trafficking	Cell movement of mononuclear leukocytes	4.86e-12	CCL2,CCN1,CCN2,CD300A,CXCL12,DPYSL2,EGR2,FN1,GAS6,GREM1,INHBA,ITGA5,LGALS1,MSN,MYADM,MYLK,NFIL3,RARRES2,SERPINE2,SERPINF1,SLAMF8,SLIT2,SPARC,TGM2,THBS1,TIMP1,TIMP2,VCAM1,WIPF1	29
Organismal Injury and Abnormalities	Ulcer	4.88e-12	CLIC4,COL10A1,COL12A1,COL15A1,COL16A1,COL1A2,COL3A1,COL5A1,COL5A2,COL6A1,COL6A3,COL8A2,CTSK,NFIL3,PDGFRB	15
Inflammatory Response	Inflammatory response	5.36e-12	ADAMTS12,ALOX5AP,ANGPTL2,AXL,C5AR1,CCL2,CCN4,CD14,CD163,CTSB,CXCL12,FCER1G,FCGR2A,FN1,GAS6,GREM1,INHBA,ITGA5,LGALS1,LY96,MAF,MFGE8,MPP1,MYLK,NFIL3,NRP2,RARRES2,SERPINA1,SERPINF1,SLAMF8,SLIT2,TGM2,THBS1,TNC,TNFAIP6,TYROBP,VCAM1,WIPF1	38
Dermatological Diseases and Conditions,Organismal Injury and Abnormalities	Burn	5.36e-12	COL10A1,COL12A1,COL15A1,COL16A1,COL1A2,COL3A1,COL5A1,COL5A2,COL6A1,COL6A3,COL8A2,CXCL12	12
Cellular Assembly and Organization,Cellular Function and Maintenance	Organization of collagen fibrils	5.77e-12	ADAMTS2,COL1A2,COL3A1,COL5A1,COL5A2,CYP1B1,DCN,GREM1,LOX,SFRP2	10
Cardiovascular System Development and Function,Cell-To-Cell Signaling and Interaction	Binding of endothelial cells	5.79e-12	ANXA5,AXL,CCL2,CCN1,CXCL12,DCN,FERMT2,FN1,GAS6,MYADM,NRP1,SPARC,SULF2,TGFBI,THBS1,THY1,VCAM1,VIM	18
Cardiovascular System Development and Function,Cell-To-Cell Signaling and Interaction	Adhesion of endothelial cells	6.09e-12	ANXA5,AXL,CCL2,CCN1,CXCL12,FERMT2,FN1,GAS6,MYADM,SPARC,SULF2,TGFBI,THBS1,THY1,VCAM1,VIM	16
Cancer,Gastrointestinal Disease,Organismal Injury and Abnormalities	Digestive system cancer	6.63e-12	ACTA2,ACTN1,ADAM12,ADAMTS12,ADAMTS2,ADCY7,AEBP1,ALDH1L2,ANGPTL2,ANTXR1,ANTXR2,ANXA5,ANXA6,ARL4C,ASPN,ATXN1,AXL,BNC2,C1orf162,C1QC,C1QTNF5,C1R,C1S,C5AR1,CALD1,CALU,CAVIN1,CCDC80,CCL2,CCN1,CCN2,CCN4,CD14,CD163,CD300A,CDH11,CLIC4,COL10A1,COL12A1,COL15A1,COL16A1,COL1A2,COL3A1,COL5A1,COL5A2,COL6A1,COL6A3,COL8A2,COLEC12,CORO1C,CTHRC1,CTSB,CTSK,CXCL12,CYP1B1,DACT1,DCN,DEGS1,DIO2,DOCK11,DPYSL2,DPYSL3,EFE…	176
Cardiovascular System Development and Function,Cell-To-Cell Signaling and Interaction	Binding of vascular endothelial cells	7.06e-12	ANXA5,AXL,CCL2,CCN1,CXCL12,DCN,FERMT2,FN1,SPARC,SULF2,TGFBI,THBS1,THY1,VCAM1,VIM	15
Cellular Movement	Migration of tumor cells	7.88e-12	CCL2,CCN2,CCN4,CTSB,CXCL12,FN1,ITGA5,NRP1,PLXNC1,POSTN,SFRP2,SLIT2,SPARC,THBS1,TIMP1,TNC,VCAM1,VCAN,VIM	19
Cardiovascular System Development and Function,Cellular Development,Cellular Function and Maintenance,Cellular Growth and Proliferation,Organismal Development,Tissue Development	Proliferation of endothelial cells	8.06e-12	ADAMTS2,ANTXR2,AXL,CCL2,COL1A2,COL8A2,CTSB,CXCL12,FN1,GAS6,GATA6,HTRA1,INHBA,LGALS1,NRP1,NRP2,PDGFC,SERPINF1,SPARC,SULF1,THBS1,THY1,TIMP2	23
Organismal Development,Organismal Injury and Abnormalities	Abnormal morphology of thoracic cavity	8.41e-12	ADAM12,ATXN1,CCN2,COL10A1,COL3A1,CTSB,CTSK,CXCL12,DACT1,DCN,FBN1,FBXO32,FLNA,FMOD,FN1,FSTL1,GATA6,INHBA,LATS2,LMCD1,LOX,MSN,MYL9,NEXN,NRP1,PDGFC,PDLIM3,PLN,POSTN,PRRX1,RGS2,TGFBI,TGM2,THBS1,TIMP1,TIMP2,TPM1,VCAM1,WIPF1,ZFPM2	40
Endocrine System Disorders,Gastrointestinal Disease,Metabolic Disease,Organismal Injury and Abnormalities	Diabetic complication	8.84e-12	ADAMTS12,CCN1,CDH11,COL10A1,COL12A1,COL15A1,COL16A1,COL1A2,COL3A1,COL5A1,COL5A2,COL6A1,COL6A3,COL8A2,DPYSL3,FN1,GAS1,GAS6,GEM,GREM1,MT2A,NRP2,PDGFRB,RAMP1,SERPINF1,SULF1,VCAM1,ZEB2	28
Cell-To-Cell Signaling and Interaction	Activation of connective tissue cells	9.09e-12	ADAM12,CCN2,CXCL12,FMOD,FN1,FSTL1,GREM1,LOX,PALLD,PDGFC,PDGFRB,PPP1R18,TIMP1,TNFAIP6,TYROBP,VCAM1	16
Cancer,Organismal Injury and Abnormalities	Frequency of tumor	9.18e-12	ACTA2,ACTN1,ADAM12,ADAMTS12,ADAMTS2,AEBP1,ALDH1L2,ANGPTL2,ANTXR1,ANTXR2,ANXA5,ARL4C,ASPN,ATXN1,AXL,BNC2,C1orf162,C1QC,C1QTNF5,C1R,C1S,CALD1,CAVIN1,CCDC80,CCL2,CCN1,CCN4,CD163,CD300A,CDH11,COL12A1,COL15A1,COL16A1,COL1A2,COL3A1,COL5A1,COL5A2,COL6A1,COL6A3,COL8A2,COLEC12,CORO1C,CTHRC1,CTSB,CTSK,CXCL12,CYP1B1,DACT1,DCN,DEGS1,DIO2,DOCK11,DPYSL2,DPYSL3,EFEMP1,EGR2,EVI2B,FAM20C,FAP,FBLN2,FBN1,FBXO32,FCG…	159
Cancer,Organismal Injury and Abnormalities	Lymphohematopoietic neoplasia	9.8e-12	ADAM12,ADAMTS12,ADCY7,ANTXR1,ANXA5,ANXA6,ATXN1,AXL,BNC2,C1R,C1S,CALD1,CCL2,CCN1,CD14,CD163,CDH11,COL12A1,COL15A1,COL16A1,COL1A2,COL3A1,COL5A2,COL6A1,COL6A3,COL8A2,CTSK,CXCL12,CYP1B1,DACT1,DCN,DOCK11,EGR2,FAP,FBN1,FCER1G,FCGR2A,FERMT2,FILIP1L,FLNA,FN1,FNDC1,GAS6,GPC6,GREM1,INHBA,ITGA5,KIRREL1,LATS2,LGALS1,MAF,MAFB,MNDA,MPEG1,MYL9,NEXN,NNMT,NRP1,NRP2,PCSK5,PDGFC,PDGFRB,PDLIM2,PDLIM3,PLXNC1,POSTN,SE…	89
Cancer,Organismal Injury and Abnormalities,Reproductive System Disease	Uterine tumor	1e-11	ACTN1,ADAM12,ADAMTS12,ADAMTS2,ALDH1L2,ANGPTL2,ANTXR2,ANXA5,ASPN,BNC2,C1QC,C1QTNF5,C1S,CAVIN1,CCDC80,CCN1,CCN4,CD163,CDH11,COL12A1,COL15A1,COL16A1,COL3A1,COL5A1,COL6A3,COLEC12,CORO1C,CTSB,CXCL12,CYP1B1,DACT1,DCN,DOCK11,DPYSL2,EGR2,EMP3,FAM20C,FAP,FBLN2,FBN1,FCGR2A,FERMT2,FGF7,FILIP1L,FLNA,FMOD,FN1,FNDC1,FSTL1,GAS1,GAS6,GATA6,GEM,GFPT2,GLIPR1,GYPC,HEG1,HEPH,HTRA1,IFITM2,KIRREL1,KLF9,LATS2,MAF,MFGE8…	110
Organismal Injury and Abnormalities,Reproductive System Disease	Benign pelvic disease	1e-11	ACTA2,ADAM12,C1S,CCL2,CCN1,CCN2,CD163,COL6A1,COL6A3,CYP1B1,DCN,FBN1,FGF7,FMOD,FN1,GAS6,GREM1,INHBA,MAF,MT1X,NFIL3,PDGFRB,PLXNC1,SFRP4,TGFBI,THY1,TIMP2,TNC,VCAN,VIM	30
Cancer,Organismal Injury and Abnormalities	Pelvic carcinoma	1.01e-11	ACTN1,ADAMTS12,ADAMTS2,ADCY7,AEBP1,ALDH1L2,ALOX5AP,ANGPTL2,ANTXR1,ANTXR2,ANXA5,ANXA6,ARL4C,ASPN,ATXN1,AXL,BNC2,C1orf162,C1QC,C1QTNF5,C1S,CALD1,CALU,CAVIN1,CCDC80,CCL2,CCN1,CCN4,CD14,CD163,CDH11,COL12A1,COL15A1,COL16A1,COL1A2,COL3A1,COL5A1,COL5A2,COL6A3,COLEC12,CORO1C,CTSB,CTSK,CXCL12,CYP1B1,DACT1,DCN,DEGS1,DIO2,DOCK11,DPYSL2,EFEMP1,EGR2,FAM20C,FAP,FBLN2,FBN1,FCGR2A,FERMT2,FGF7,FILIP1L,FLNA,FN1,FN…	140
Cancer,Organismal Injury and Abnormalities	Fibroma	1.01e-11	ANTXR2,COL10A1,COL12A1,COL15A1,COL16A1,COL1A2,COL3A1,COL5A1,COL5A2,COL6A1,COL6A3,COL8A2,NRP1,PDGFRB	14
Cancer,Organismal Injury and Abnormalities	Papillary adenocarcinoma	1.07e-11	ARL4C,AXL,COL15A1,DCN,FN1,GATA6,IFITM2,ITGA5,LOX,PAPSS2,PDGFRB,SERPINA1,SERPINF1,SLIT2,SRPX,TGM2,THBS1,TIMP1,TIMP2,TMEM176B,TPM2,TRAM2,TSPAN4,VIM,ZFPM2	25
Cancer,Hematological Disease,Organismal Injury and Abnormalities	Mature lymphocytic neoplasm	1.1e-11	ANTXR1,ANXA5,ANXA6,ATXN1,BNC2,C1R,CALD1,CCL2,CCN1,CD163,CDH11,COL12A1,COL15A1,COL1A2,COL3A1,COL6A1,COL8A2,CTSK,CXCL12,EGR2,FBN1,FCGR2A,FERMT2,FILIP1L,FLNA,FN1,FNDC1,GAS6,INHBA,ITGA5,MAF,MAFB,MPEG1,NEXN,NNMT,NRP1,PCSK5,PDGFC,PDGFRB,PDLIM3,POSTN,SERPINA1,SERPINF1,SLAMF8,SPARC,THY1,TIMP1,TIMP2,TNC,TPM1,TRAM2,VCAM1,VCAN,VIM,WIPF1	55
Cancer,Hematological Disease,Organismal Injury and Abnormalities	Neoplasia of blood cells	1.14e-11	ADAMTS12,ADCY7,ANTXR1,ANXA5,ANXA6,ATXN1,AXL,BNC2,C1R,C1S,CALD1,CCL2,CCN1,CD14,CD163,CDH11,COL12A1,COL15A1,COL16A1,COL1A2,COL3A1,COL5A2,COL6A1,COL6A3,COL8A2,CTSK,CXCL12,CYP1B1,DACT1,DCN,DOCK11,EGR2,FAP,FBN1,FCER1G,FCGR2A,FERMT2,FILIP1L,FLNA,FN1,FNDC1,GAS6,GPC6,GREM1,INHBA,ITGA5,KIRREL1,LATS2,LGALS1,MAF,MAFB,MNDA,MPEG1,MYL9,NEXN,NNMT,NRP1,NRP2,PCSK5,PDGFC,PDGFRB,PDLIM2,PDLIM3,PLXNC1,POSTN,SERPINA1,…	88
Cellular Assembly and Organization,Cellular Function and Maintenance,Tissue Development	Formation of actin stress fibers	1.2e-11	ACTA2,CALD1,CCL2,CCN2,CDH11,CXCL12,FGF7,FN1,GNG2,LMCD1,MYLK,PALLD,SPARC,TGFBI,THBS1,THY1,TNC,TPM1,TPM2,VCAM1	20
Cancer,Hematological Disease,Organismal Injury and Abnormalities	Myeloid or lymphoid neoplasm	1.21e-11	ADAMTS12,ADCY7,ANTXR1,ANXA5,ANXA6,ATXN1,AXL,BNC2,C1R,C1S,CALD1,CCL2,CCN1,CD14,CD163,CDH11,COL12A1,COL15A1,COL16A1,COL1A2,COL3A1,COL5A2,COL6A1,COL6A3,COL8A2,CTSK,CXCL12,CYP1B1,DACT1,DCN,DOCK11,EGR2,FAP,FBN1,FCER1G,FCGR2A,FERMT2,FILIP1L,FLNA,FN1,FNDC1,GAS6,GPC6,GREM1,INHBA,ITGA5,KIRREL1,LATS2,LGALS1,MAF,MAFB,MNDA,MPEG1,MYL9,NEXN,NNMT,NRP1,NRP2,PCSK5,PDGFC,PDGFRB,PDLIM2,PDLIM3,PLXNC1,POSTN,SERPINA1,…	88
Hematological System Development and Function,Inflammatory Response,Tissue Morphology	Quantity of phagocytes	1.3e-11	ADAM12,ADAMTS12,C5AR1,CCL2,CD300A,CLIC4,COL10A1,CTSB,DCN,FCER1G,FCGR2A,FGF7,GREM1,LGALS1,MPP1,MSN,PDGFC,RARRES2,SERPINA1,TGM2,THBS1,TIMP1,TIMP2,TYROBP,VCAM1,WIPF1,ZEB2	27
Cancer,Organismal Injury and Abnormalities	Lymphohematopoietic cancer	1.35e-11	ADAM12,ADAMTS12,ADCY7,ANTXR1,ANXA5,ANXA6,ATXN1,AXL,BNC2,C1R,C1S,CALD1,CCL2,CCN1,CD14,CD163,CDH11,COL12A1,COL15A1,COL16A1,COL1A2,COL3A1,COL5A2,COL6A1,COL6A3,COL8A2,CTSK,CXCL12,CYP1B1,DACT1,DCN,DOCK11,EGR2,FAP,FBN1,FCER1G,FCGR2A,FERMT2,FILIP1L,FLNA,FN1,FNDC1,GAS6,GPC6,INHBA,ITGA5,KIRREL1,LATS2,LGALS1,MAF,MAFB,MNDA,MPEG1,MYL9,NEXN,NNMT,NRP1,NRP2,PCSK5,PDGFC,PDGFRB,PDLIM2,PDLIM3,PLXNC1,POSTN,SERPINA1…	88
Cardiovascular Disease,Organismal Injury and Abnormalities	Peripheral arterial disease	1.41e-11	ARL4C,C5AR1,CD163,COL1A2,COL6A1,CTSB,CXCL12,EGR2,EVI2B,FCGR2A,FERMT2,LMCD1,MAFB,NNMT,PLXNC1,THBS1,THY1,TMEM176B,VSIG4	19
Cellular Movement	Cell movement of muscle cells	1.44e-11	ALOX5AP,CCL2,CCN1,CCN4,CLIC4,CYP1B1,FBN1,FN1,LOX,PCSK5,PDGFRB,POSTN,SERPINA1,SLIT2,THBS1,TIMP1,VCAN	17
Cancer,Organismal Injury and Abnormalities,Reproductive System Disease	Uterine serous papillary cancer	1.52e-11	CDH11,COL15A1,COL3A1,CXCL12,FGF7,FILIP1L,GAS1,GEM,HEPH,MAF,MOXD1,MYLK,PDLIM3,PLN,RAMP1,RGS2,SFRP4,THEMIS2	18
Connective Tissue Disorders,Organismal Injury and Abnormalities,Skeletal and Muscular Disorders	Abnormality of cartilage tissue	1.54e-11	ASPN,C5AR1,CCN2,CCN4,COL10A1,CTSK,CXCL12,FCGR2A,FMOD,FN1,FSTL1,HTRA1,PRRX1,SPARC,SULF1,SULF2,TNFAIP6	17
Cancer,Organismal Injury and Abnormalities	Subcutaneous tumor	1.54e-11	ADAM12,ANTXR2,CCN1,COL10A1,COL12A1,COL15A1,COL16A1,COL1A2,COL3A1,COL5A1,COL5A2,COL6A1,COL6A3,COL8A2,CYP1B1,FBN1,FERMT2,FMOD,MAF,NRP1,PDGFRB,PLXNC1,TNC,VCAN	24
Connective Tissue Development and Function,Organ Morphology,Organismal Development,Skeletal and Muscular System Development and Function,Tissue Development	Morphology of limb bone	1.56e-11	CCN2,COL10A1,COL12A1,COL1A2,CTSK,FAM20C,FCER1G,FMOD,FSTL1,GPC6,POSTN,PRRX1,SFRP2,SULF1,SULF2,TYROBP	16
Connective Tissue Disorders,Developmental Disorder,Hereditary Disorder,Immunological Disease,Organismal Injury and Abnormalities,Skeletal and Muscular Disorders	Ullrich congenital muscular dystrophy	1.65e-11	ARL4C,COL12A1,COL1A2,COL3A1,COL5A1,COL5A2,COL6A1,COL6A3,MMD,RGS2,TAGLN,TMEM176B	12
Tissue Morphology	Degradation of connective tissue	1.71e-11	C5AR1,CCN2,CCN4,CTSK,CXCL12,FCGR2A,FN1,HTRA1,SERPINA1,SPARC,SULF1,SULF2,TNFAIP6	13
Developmental Disorder,Hereditary Disorder,Organismal Injury and Abnormalities,Skeletal and Muscular Disorders	Duchenne muscular dystrophy	1.82e-11	ASPN,CALD1,CCN2,CNN3,COL1A2,COL3A1,COL5A1,COL5A2,COL6A1,COL6A3,COLEC12,LOX,SPARC,TGFBI	14
Cancer,Organismal Injury and Abnormalities,Reproductive System Disease	Breast carcinoma	1.93e-11	ACTA2,AEBP1,ANGPTL2,ARL4C,AXL,C1QTNF5,CALD1,CAVIN1,CCDC80,CCL2,CCN1,CD14,COL12A1,COL16A1,COL1A2,COL5A2,COL6A1,CTSB,CTSK,CXCL12,DACT1,DCN,DIO2,DOCK11,EFEMP1,FAP,FBLN2,FBN1,FERMT2,FGF7,FLNA,FN1,GALNT10,GAS6,GFPT2,GREM1,GYPC,HTRA1,KIRREL1,LATS2,LGALS1,MSN,MT1X,MT2A,MYL9,MYLK,NID2,NRP2,OLFML2B,PALLD,PDGFRB,PIP4K2A,POSTN,PRRX1,SERPINF1,SLIT2,SRPX,SUSD6,TAGLN,TGFBI,THBS1,TMEM158,TNC,TNFAIP6,TPM1,TPM2,Z…	67
Organismal Injury and Abnormalities	Angiogenesis of lesion	2.01e-11	ANGPTL2,CCN1,CCN4,CTSB,CXCL12,FBLN2,FLNA,LGALS1,NRP1,RAMP1,TGFBI,TGM2,THBS1,TIMP1,TIMP2	15
Connective Tissue Development and Function,Connective Tissue Disorders,Organismal Injury and Abnormalities,Skeletal and Muscular Disorders,Skeletal and Muscular System Development and Function,Tissue Development	Abnormal morphology of bone	2.01e-11	ADAMTS2,ANTXR1,CCN2,COL10A1,COL12A1,CTSK,DACT1,DCN,EFEMP1,FAM20C,FBN1,FCER1G,FMOD,FSTL1,GAS1,GPC6,INHBA,MFGE8,PDGFC,PRRX1,SFRP2,SFRP4,SPARC,SULF1,SULF2,TYROBP	26
Cancer,Organismal Injury and Abnormalities	Fibrous tissue tumor	2.11e-11	ANTXR2,COL10A1,COL12A1,COL15A1,COL16A1,COL1A2,COL3A1,COL5A1,COL5A2,COL6A1,COL6A3,COL8A2,FLNA,NRP1,PDGFRB,THBS1	16
Cardiovascular Disease,Hereditary Disorder,Organismal Injury and Abnormalities	Familial cardiovascular disease	2.21e-11	ACTA2,ANTXR2,ATXN1,CCN2,COL1A2,COL3A1,COL5A1,COL5A2,DCN,FBN1,FLNA,GATA6,HTRA1,LOX,LY96,MYLK,NEXN,NNMT,NRP1,PDGFRB,PDLIM3,PLN,SERPINA1,THBS1,TPM1,VCAN,VIM,ZFPM2	28
Cardiovascular System Development and Function,Organismal Development	Vascularization of absolute anatomical region	2.37e-11	AXL,C5AR1,CCN1,CCN2,HTRA1,INHBA,LGALS1,MFGE8,NRP1,PDGFC,SERPINF1,THBS1,TIMP1,TIMP2,VCAM1	15
Cardiovascular Disease,Organismal Injury and Abnormalities	Peripheral vascular disease	2.39e-11	ACTA2,ARL4C,C5AR1,CD163,COL1A2,COL6A1,CTSB,CXCL12,EGR2,EVI2B,FCGR2A,FERMT2,FN1,HTRA1,LMCD1,LY96,MAFB,NNMT,NRP1,PLXNC1,SERPINA1,THBS1,THY1,TMEM176B,VCAM1,VIM,VSIG4	27
Cellular Movement,Skeletal and Muscular System Development and Function	Cell movement of smooth muscle cells	2.44e-11	ALOX5AP,CCL2,CCN1,CCN4,CLIC4,CYP1B1,FBN1,FN1,LOX,PCSK5,PDGFRB,POSTN,SLIT2,THBS1,TIMP1,VCAN	16
Cancer,Organismal Injury and Abnormalities	Lymphoreticular neoplasm	2.47e-11	ADAMTS12,ADCY7,ANTXR1,ANXA6,ATXN1,AXL,BNC2,C1R,C1S,CALD1,CCL2,CCN1,CD14,CD163,CDH11,COL12A1,COL15A1,COL16A1,COL1A2,COL3A1,COL5A2,COL6A1,COL6A3,COL8A2,CXCL12,CYP1B1,DACT1,DCN,DOCK11,EGR2,FAP,FBN1,FCER1G,FCGR2A,FERMT2,FILIP1L,FLNA,FN1,FNDC1,GAS6,GPC6,GREM1,ITGA5,KIRREL1,LGALS1,MAF,MAFB,MNDA,MPEG1,MYL9,NEXN,NNMT,NRP1,NRP2,PCSK5,PDGFC,PDGFRB,PDLIM2,PDLIM3,PLXNC1,POSTN,SERPINA1,SERPINF1,SLAMF8,SLIT2,S…	81
Cardiovascular System Development and Function,Cellular Movement	Movement of vascular endothelial cells	2.62e-11	CCN1,CXCL12,DIO2,FN1,FSTL1,GAS6,GATA6,LATS2,LGALS1,LOX,NRP1,SLIT2,SPARC,TGFBI,THBS1,THY1,TIMP1,TIMP2	18
Cellular Development,Connective Tissue Development and Function,Tissue Development	Differentiation of bone cells	2.68e-11	C5AR1,CCL2,CCN1,CCN4,CTHRC1,FAM20C,FBN1,FCER1G,FN1,GREM1,HTRA1,INHBA,ITGA5,LOX,MAFB,NRP1,POSTN,SERPINF1,SFRP2,SFRP4,TNC,TNFAIP6,TYROBP,VIM	24
Cancer,Hematological Disease,Organismal Injury and Abnormalities	Hematologic cancer	2.77e-11	ADAMTS12,ADCY7,ANTXR1,ANXA5,ANXA6,ATXN1,AXL,BNC2,C1R,C1S,CALD1,CCL2,CCN1,CD14,CD163,CDH11,COL12A1,COL15A1,COL16A1,COL1A2,COL3A1,COL5A2,COL6A1,COL6A3,COL8A2,CTSK,CXCL12,CYP1B1,DACT1,DCN,DOCK11,EGR2,FAP,FBN1,FCER1G,FCGR2A,FERMT2,FILIP1L,FLNA,FN1,FNDC1,GAS6,GPC6,INHBA,ITGA5,KIRREL1,LATS2,LGALS1,MAF,MAFB,MNDA,MPEG1,MYL9,NEXN,NNMT,NRP1,NRP2,PCSK5,PDGFC,PDGFRB,PDLIM2,PDLIM3,PLXNC1,POSTN,SERPINA1,SERPIN…	87
Cell-To-Cell Signaling and Interaction	Aggregation of cells	2.94e-11	ANGPTL2,AXL,CDH11,CXCL12,FCER1G,FCGR2A,FN1,GAS6,ITGA5,LGALS1,LOX,MYLK,NRP1,PDGFRB,SERPINE2,SERPINF1,SLIT2,THBS1,TIMP1,TIMP2,VCAM1,VCAN	22
Cardiovascular Disease,Connective Tissue Disorders,Developmental Disorder,Hereditary Disorder,Organismal Injury and Abnormalities,Skeletal and Muscular Disorders	Loeys-Dietz syndrome	2.95e-11	ACTA2,COL3A1,COL5A1,COL5A2,FBN1,MYLK,VCAN	7
Cellular Assembly and Organization,Cellular Function and Maintenance	Organization of cytoskeleton	3.23e-11	ACTN1,ADAM12,ANTXR1,ATXN1,AXL,CALD1,CALU,CCL2,CCN1,CCN2,CORO1C,CXCL12,DACT1,DOCK11,DPYSL2,DPYSL3,FCGR2A,FGF7,FLNA,FN1,GAS6,GEM,INHBA,KIRREL1,KLF9,LMCD1,LOX,MPP1,MSN,MT2A,MYLK,NNMT,NRP1,NRP2,PALLD,PDGFRB,RAB31,SERPINF1,SLIT2,SPARC,SULF1,SULF2,TGM2,THBS1,THY1,TNC,TPM1,TYROBP,VIM,WIPF1,ZEB2	51
Connective Tissue Development and Function,Nervous System Development and Function,Organ Morphology,Organismal Development,Skeletal and Muscular System Development and Function,Tissue Development	Morphology of vertebrae	3.28e-11	ANTXR1,CCN2,COL10A1,COL12A1,COL1A2,CTSK,CYP1B1,DACT1,FAM20C,FSTL1,PRRX1,SFRP2,SULF1,SULF2,THBS1	15
Organismal Injury and Abnormalities,Reproductive System Disease	Disorder of pregnancy	3.49e-11	ANGPTL2,ANTXR2,ANXA5,ASPN,C1QTNF5,C1S,COL12A1,COL16A1,DPYSL3,FAP,FBXO32,FCER1G,FCGR2A,FLNA,FMOD,FNDC1,IFITM2,INHBA,KLF9,LGALS1,MSRB3,MYLK,OLFML2B,PDLIM3,PRRX1,RARRES2,RGS2,SPARC,SRPX,SULF2,THBS1,TIMP1,TNC	33
Connective Tissue Development and Function,Skeletal and Muscular System Development and Function,Tissue Development	Size of bone	3.65e-11	CCN2,CD14,COL10A1,COL1A2,CTHRC1,CTSK,CYP1B1,DCN,DIO2,FAM20C,FCER1G,GAS1,GPC6,GREM1,HTRA1,POSTN,PPP1R18,SFRP2,SFRP4,TNFAIP6,TYROBP	21
Connective Tissue Disorders,Developmental Disorder,Hereditary Disorder,Organismal Injury and Abnormalities,Skeletal and Muscular Disorders	Marfan syndrome	3.96e-11	ACTA2,COL1A2,COL3A1,COL5A1,COL5A2,FBN1,FLNA,MYLK,TAGLN	9
Cancer,Organismal Injury and Abnormalities,Respiratory Disease	Non-small cell lung carcinoma	4.01e-11	ACTA2,ACTN1,ADAM12,ADAMTS12,ADAMTS2,ANXA6,ARL4C,ATXN1,AXL,BNC2,CALD1,CAVIN1,CCN2,COL12A1,COL1A2,COL3A1,COL5A1,COL5A2,COL6A3,CORO1C,CYP1B1,DCN,DEGS1,FAP,FBLN2,FBN1,FCGR2A,FGF7,FLNA,FN1,GAS1,GEM,GLIPR1,GPC6,GYPC,HEG1,HEPH,INHBA,ITGA5,KIRREL1,KLHL5,LATS2,LMCD1,LOX,MAFB,MNDA,MPEG1,MSN,MYL9,PAPSS2,PDGFRB,PLN,PLXNC1,PPP1R18,SFRP4,SLIT2,SPARC,SRGN,SRPX,SULF2,TGFBI,THBS1,THEMIS2,TIMP1,TMEM200A,TNC,TPM1,V…	70
Connective Tissue Disorders,Organismal Injury and Abnormalities,Tissue Morphology	Deterioration of connective tissue	4.41e-11	C5AR1,CCN2,CCN4,CD14,CTSK,CXCL12,FCER1G,FCGR2A,FN1,GAS1,HTRA1,MFGE8,POSTN,SPARC,SULF1,SULF2,TNFAIP6	17
Cellular Movement	Cell movement of connective tissue cells	4.47e-11	ACTA2,CCL2,CCN1,CCN2,CORO1C,CXCL12,FBN1,FN1,ITGA5,LGALS1,PALLD,POSTN,SERPINF1,SPARC,THBS1,TIMP2,TPM1,TPM2,VIM	19
Cellular Movement,Hematological System Development and Function,Immune Cell Trafficking,Inflammatory Response	Migration of phagocytes	4.59e-11	CCL2,CCN2,CD300A,CXCL12,FLNA,FN1,GREM1,ITGA5,LGALS1,MYLK,NRP2,PLXNC1,RAMP1,RARRES2,SERPINF1,SLIT2,TIMP1,TIMP2,TYROBP,VCAM1,VCAN	21
Organismal Functions,Organismal Injury and Abnormalities,Tissue Morphology	Healing of wound	4.65e-11	AEBP1,C5AR1,CLIC4,COL3A1,COL5A1,FGF7,FN1,INHBA,LOX,MT2A,POSTN,RAMP1,SPARC,THBS1,TPM1,VIM	16
Cancer,Organismal Injury and Abnormalities	Abdominal adenocarcinoma	4.66e-11	ACTA2,ACTN1,ADAM12,ADAMTS12,ADAMTS2,ADCY7,AEBP1,ALDH1L2,ALOX5AP,ANGPTL2,ANTXR1,ANTXR2,ANXA5,ANXA6,ARL4C,ASPN,ATXN1,AXL,BNC2,C1orf162,C1QC,C1QTNF5,C1R,C1S,C5AR1,CALD1,CALU,CAVIN1,CCDC80,CCL2,CCN1,CCN2,CCN4,CD14,CD163,CD300A,CDH11,CLIC4,COL10A1,COL12A1,COL15A1,COL16A1,COL1A2,COL3A1,COL5A1,COL5A2,COL6A1,COL6A3,COL8A2,COLEC12,CORO1C,CTHRC1,CTSB,CTSK,CXCL12,CYP1B1,DACT1,DCN,DEGS1,DIO2,DOCK11,DPYSL2,DP…	172
Cancer,Organismal Injury and Abnormalities,Reproductive System Disease	Uterine cancer	4.7e-11	ACTN1,ADAMTS12,ADAMTS2,ALDH1L2,ANGPTL2,ANTXR2,ANXA5,ASPN,BNC2,C1QC,C1QTNF5,C1S,CAVIN1,CCDC80,CCN4,CD163,CDH11,COL12A1,COL15A1,COL16A1,COL3A1,COL5A1,COL6A3,COLEC12,CORO1C,CTSB,CXCL12,CYP1B1,DACT1,DCN,DOCK11,DPYSL2,EGR2,EMP3,FAM20C,FAP,FBLN2,FBN1,FCGR2A,FERMT2,FGF7,FILIP1L,FLNA,FN1,FNDC1,FSTL1,GAS1,GAS6,GATA6,GEM,GFPT2,GLIPR1,GYPC,HEG1,HEPH,HTRA1,IFITM2,KIRREL1,KLF9,LATS2,MAF,MFGE8,MNDA,MOXD1,MPP1,…	107
Cardiovascular System Development and Function,Cellular Movement	Migration of vascular endothelial cells	4.7e-11	CCN1,CXCL12,DIO2,FN1,FSTL1,GAS6,GATA6,LATS2,LGALS1,LOX,NRP1,SLIT2,TGFBI,THBS1,THY1,TIMP1,TIMP2	17
Connective Tissue Disorders,Organismal Injury and Abnormalities	Damage of connective tissue	4.97e-11	C5AR1,CCN2,CCN4,CTSK,CXCL12,FCGR2A,FN1,HTRA1,SPARC,SULF1,SULF2,TNFAIP6,VCAN	13
Cellular Movement	Migration of cancer cells	5e-11	CCL2,CCN2,CCN4,CTSB,CXCL12,FN1,ITGA5,NRP1,PLXNC1,SFRP2,SLIT2,SPARC,THBS1,TNC,VCAM1,VCAN,VIM	17
Cancer,Organismal Injury and Abnormalities	Head and neck tumor	5.35e-11	ACTA2,ACTN1,ADAM12,ADAMTS12,ADAMTS2,ADCY7,AEBP1,ALDH1L2,ALOX5AP,ANGPTL2,ANTXR1,ANTXR2,ANXA5,ANXA6,ARL4C,ASPN,ATXN1,AXL,BNC2,C1orf162,C1QTNF5,C1R,C1S,CALD1,CALU,CAVIN1,CCDC80,CCL2,CCN1,CCN2,CCN4,CD163,CD300A,CDH11,CLIC4,CNN3,COL10A1,COL12A1,COL15A1,COL16A1,COL1A2,COL3A1,COL5A1,COL5A2,COL6A1,COL6A3,COL8A2,COLEC12,CTHRC1,CTSB,CTSK,CXCL12,CYBRD1,CYP1B1,DACT1,DCN,DEGS1,DIO2,DOCK11,DPYSL2,DPYSL3,EFEMP1…	174
Inflammatory Response	Immune response of cells	5.69e-11	ANXA5,AXL,C5AR1,CCL2,CD14,CLIC4,COLEC12,CORO1C,CTSB,CYP1B1,DIO2,FBXO32,FCER1G,FCGR2A,FGF7,FLNA,FN1,FSTL1,GAS6,LGALS1,LY96,MFGE8,NFIL3,PALLD,POSTN,RAB31,TGM2,THBS1,TYROBP,VCAM1,VIM	31
Cellular Movement	Cell movement of cancer cells	5.69e-11	CCL2,CCN2,CCN4,CTSB,CXCL12,FN1,NRP1,PLXNC1,SFRP2,SPARC,THBS1,TNC,VCAM1,VCAN,VIM	15
Cardiovascular Disease,Hereditary Disorder,Organismal Injury and Abnormalities	Familial thoracic aortic aneurysms and dissections	6.03e-11	ACTA2,COL3A1,COL5A1,COL5A2,FBN1,FLNA,LOX,MYLK	8
Organismal Development,Organismal Injury and Abnormalities	Abnormal morphology of head	6.2e-11	ADAMTS2,ANTXR1,ATXN1,AXL,C5AR1,CCN2,CDH11,COL5A2,COL8A2,CTSB,CTSK,CXCL12,CYP1B1,DCN,EFEMP1,EGR2,FAM20C,FMOD,GAS1,GPC6,INHBA,LATS2,LGALS1,MAF,MFGE8,MSRB3,PDGFC,PDGFRB,POSTN,PRRX1,RGS2,SERPINE2,SERPINF1,SFRP2,SPARC,SULF1,SULF2,THBS1,TMEM176B	39
Cell Death and Survival	Cell death of tumor cell lines	6.46e-11	ADAMTS12,ANTXR2,ANXA5,ATXN1,AXL,C5AR1,CCDC80,CCL2,CCN1,CCN2,CD14,CTSB,CXCL12,CYP1B1,EFEMP1,EGR2,FAP,FBXO32,FCER1G,FGF7,FN1,GALNT10,GAS1,GATA6,GEM,GLIPR1,HTRA1,INHBA,ITGA5,KLF9,LATS2,LGALS1,MAF,MSN,MT1X,MT2A,NFIL3,NRP1,NRP2,PDGFC,SERPINF1,SFRP2,SFRP4,SPARC,SRGN,SRPX,SULF1,SULF2,TGM2,THBS1,THY1,TIMP1,TNC,VCAM1,VCAN	55
Cancer,Organismal Injury and Abnormalities	Cancer of secretory structure	6.93e-11	ACTA2,ACTN1,ADAM12,ADAMTS12,ADAMTS2,ADCY7,AEBP1,ALDH1L2,ALOX5AP,ANGPTL2,ANTXR1,ANTXR2,ANXA5,ANXA6,ARL4C,ASPN,ATXN1,AXL,BNC2,C1orf162,C1QTNF5,C1R,C1S,C5AR1,CALD1,CALU,CAVIN1,CCDC80,CCL2,CCN1,CCN2,CCN4,CD14,CD163,CD300A,CDH11,CLIC4,CNN3,COL10A1,COL12A1,COL15A1,COL16A1,COL1A2,COL3A1,COL5A1,COL5A2,COL6A1,COL6A3,COL8A2,COLEC12,CTHRC1,CTSB,CTSK,CXCL12,CYBRD1,CYP1B1,DACT1,DCN,DEGS1,DIO2,DOCK11,DPYSL2,DP…	168
Cardiovascular System Development and Function	Morphology of vessel	8.09e-11	ACTA2,AXL,CCL2,COL15A1,COL3A1,COL5A1,CXCL12,FBN1,FLNA,FMOD,FN1,GATA6,ITGA5,LOX,NRP1,PDGFRB,PRRX1,RGS2,THBS1,TIMP2,VCAM1,VIM	22
Cellular Movement,Connective Tissue Development and Function	Cell movement of fibroblast cell lines	8.69e-11	CLIC4,CNN3,COL6A1,CXCL12,EFEMP1,FLNA,FN1,GAS6,ITGA5,LOX,MYLK,PALLD,PDGFRB,TGM2,THBS1,TNC,VIM	17
Protein Synthesis	Metabolism of cellular protein	9.18e-11	CALU,CCN1,FAM20C,FBN1,FN1,FSTL1,GAS6,GATA6,LGALS1,LMCD1,MFGE8,SERPINA1,TGFBI,TIMP1,TNC,VCAN	16
Cancer,Organismal Injury and Abnormalities	Tumorigenesis of epithelial neoplasm	9.5e-11	ACTA2,ACTN1,ADAM12,ADAMTS12,ADAMTS2,AEBP1,ALDH1L2,ANGPTL2,ANTXR1,ANTXR2,ANXA5,ARL4C,ASPN,ATXN1,AXL,BNC2,C1orf162,C1QC,C1QTNF5,C1R,C1S,CALD1,CAVIN1,CCDC80,CCL2,CCN1,CCN4,CD163,CD300A,CDH11,COL12A1,COL15A1,COL16A1,COL1A2,COL3A1,COL5A1,COL5A2,COL6A1,COL6A3,COL8A2,COLEC12,CORO1C,CTSB,CTSK,CXCL12,CYP1B1,DACT1,DCN,DEGS1,DIO2,DOCK11,DPYSL2,DPYSL3,EFEMP1,EGR2,EVI2B,FAM20C,FAP,FBLN2,FBN1,FBXO32,FCGR2A,FER…	156
Cancer,Organismal Injury and Abnormalities	Angiogenesis of tumor	9.97e-11	ANGPTL2,CCN1,CCN4,CTSB,CXCL12,FBLN2,FLNA,LGALS1,NRP1,TGFBI,TGM2,THBS1,TIMP1,TIMP2	14
Connective Tissue Disorders,Organismal Injury and Abnormalities,Skeletal and Muscular Disorders,Tissue Morphology	Damage of cartilage tissue	1.03e-10	C5AR1,CCN2,CCN4,CTSK,CXCL12,FCGR2A,FN1,HTRA1,SPARC,SULF1,SULF2,TNFAIP6	12
Cell-To-Cell Signaling and Interaction,Inflammatory Response	Response of phagocytes	1.07e-10	ANXA5,AXL,C5AR1,CCL2,CD14,CLIC4,CXCL12,DIO2,FCER1G,FCGR2A,FN1,LY96,MFGE8,PALLD,TGM2,THBS1,TYROBP,VCAM1,ZEB2	19
Cell-To-Cell Signaling and Interaction,Tissue Development	Binding of extracellular matrix	1.09e-10	ADAMTS12,CCN2,COL3A1,CXCL12,FERMT2,FN1,ITGA5,NID2,POSTN,SERPINE2,THBS1,VCAM1,VCAN	13
Connective Tissue Development and Function,Connective Tissue Disorders,Organ Morphology,Organismal Development,Organismal Injury and Abnormalities,Skeletal and Muscular Disorders,Skeletal and Muscular System Development and Function,Tissue Development	Abnormal morphology of limb bone	1.18e-10	CCN2,COL10A1,COL12A1,CTSK,FAM20C,FCER1G,FMOD,FSTL1,GPC6,PRRX1,SFRP2,SULF1,SULF2,TYROBP	14
Cancer,Organismal Injury and Abnormalities	Connective or soft tissue tumor	1.19e-10	ACTA2,ADAM12,ALOX5AP,ANTXR2,ASPN,ATXN1,CCN1,CD163,CDH11,COL10A1,COL12A1,COL15A1,COL16A1,COL1A2,COL3A1,COL5A1,COL5A2,COL6A1,COL6A3,COL8A2,CORO1C,CYP1B1,DCN,FAM20C,FAP,FBLN2,FBN1,FERMT2,FLNA,FMOD,FN1,GATA6,IFITM2,LOX,MAF,MAFB,MFGE8,NRP1,PDGFC,PDGFRB,PLXNC1,SERPINA1,SFRP2,SLIT2,SPARC,SRPX,TAGLN,THBS1,TIMP1,TNC,TYROBP,VCAN,ZFPM2	53
Cancer,Organismal Injury and Abnormalities,Reproductive System Disease	Invasive ductal breast carcinoma	1.2e-10	ACTA2,CCN1,DACT1,EFEMP1,FAP,FERMT2,FN1,GREM1,LATS2,LGALS1,OLFML2B,POSTN,TMEM158,TNC,TNFAIP6	15
Digestive System Development and Function	Development of digestive system	1.23e-10	ANTXR1,ASPN,BNC2,CD14,COL10A1,COL3A1,CTSK,DACT1,DCN,FAM20C,FN1,GAS1,GATA6,INHBA,ITGA5,NFIL3,NRP1,PDGFC,POSTN,PRRX1,SFRP2,THBS1,VCAM1,VIM	24
Cellular Movement,Embryonic Development	Cell movement of embryonic cell lines	1.27e-10	ANTXR1,CCN1,CDH11,CLIC4,CNN3,CXCL12,EFEMP1,FBLN2,FLNA,FN1,LOX,MYLK,PALLD,POSTN,TNC,VIM	16
Hematological System Development and Function,Tissue Morphology	Quantity of myeloid cells	1.29e-10	ADAM12,ADAMTS12,C5AR1,CCL2,CD300A,CLIC4,CTSB,CXCL12,DCN,FCGR2A,FGF7,FLNA,GREM1,INHBA,LGALS1,MAF,MPP1,MSN,PDGFC,RARRES2,SERPINA1,TGM2,THBS1,TIMP1,TIMP2,TYROBP,VCAM1,WIPF1,ZEB2	29
Cancer,Organismal Injury and Abnormalities	Carcinoma in situ	1.39e-10	CCN1,DACT1,EFEMP1,FAM20C,FAP,FERMT2,GREM1,LATS2,OLFML2B,POSTN,TMEM158,TNC,TNFAIP6,TRAM2	14
Cardiovascular Disease,Organismal Injury and Abnormalities	Advanced stage peripheral arterial disease	1.39e-10	ARL4C,CD163,COL1A2,COL6A1,CTSB,CXCL12,EVI2B,FERMT2,LMCD1,MAFB,PLXNC1,THBS1,THY1,VSIG4	14
Cancer,Organismal Injury and Abnormalities,Reproductive System Disease	Male genital neoplasm	1.65e-10	ACTA2,ADAMTS2,ADCY7,AEBP1,ALOX5AP,ANTXR1,ANTXR2,ANXA6,ASPN,ATXN1,AXL,BNC2,C1orf162,C1QTNF5,C1R,C1S,CALD1,CALU,CCDC80,CCL2,CD14,CD163,CDH11,COL12A1,COL15A1,COL3A1,COL5A1,COL5A2,COL6A3,CTSK,CYP1B1,DACT1,DEGS1,DPYSL3,EFEMP1,FAM20C,FAP,FBLN2,FBN1,FERMT2,FILIP1L,FLNA,FN1,FNDC1,GALNT10,GLIPR1,GNB4,GXYLT2,GYPC,HEG1,HEPH,ITGA5,KIRREL1,KLF9,LGALS1,LY96,MFGE8,MMD,MNDA,MOXD1,MYADM,MYL9,MYLK,NEXN,NRP1,NRP2,O…	91
Respiratory System Development and Function	Respiratory system development	1.66e-10	ADAMTS2,ATXN1,CCL2,CCN2,CDH11,COL3A1,CTSK,CXCL12,FBN1,FGF7,FSTL1,GAS1,GATA6,GREM1,HEG1,LOX,MSN,PCSK5,SPARC,TGFBI,THBS1,ZFPM2	22
Cell-To-Cell Signaling and Interaction,Cellular Assembly and Organization,Cellular Function and Maintenance	Formation of focal adhesions	1.84e-10	ACTA2,ACTN1,CALD1,CCN2,COL16A1,CORO1C,FERMT2,FN1,GNG2,GREM1,NRP1,TGM2,THBS1,THY1,VIM	15
Cancer,Organismal Injury and Abnormalities	Squamous-cell carcinoma	1.9e-10	ACTA2,ADAM12,ADAMTS12,ANGPTL2,ANXA6,ASPN,ATXN1,AXL,BNC2,C1orf162,C1S,CAVIN1,CCN1,CCN2,CD163,CDH11,COL10A1,COL12A1,COL15A1,COL1A2,COL5A1,COL5A2,COL6A3,CTHRC1,CXCL12,CYP1B1,DCN,DOCK11,DPYSL3,FAM20C,FAP,FBLN2,FBN1,FCGR2A,FGF7,FILIP1L,FLNA,FMOD,FN1,FNDC1,FSTL1,GAS1,GAS6,GATA6,GPC6,GYPC,HEG1,HEPH,HTRA1,IFITM2,INHBA,LATS2,LGALS1,MAFB,MNDA,MPEG1,MSN,MYL9,MYLK,NEXN,NRP1,NRP2,PAPSS2,PCSK5,PDGFRB,PIP4K2A,P…	92
Cardiovascular Disease	Vascular lesion	1.91e-10	ACTA2,ALOX5AP,CCL2,COL3A1,COL5A1,COL5A2,CTSK,FBN1,FLNA,FN1,LOX,MYL9,MYLK,PCSK5,SPARC,THBS1,TIMP1,TIMP2,VCAM1,VCAN	20
Cellular Assembly and Organization,Cellular Function and Maintenance	Organization of filaments	1.97e-10	ACTN1,ADAM12,ADAMTS2,COL1A2,COL3A1,COL5A1,COL5A2,CYP1B1,DCN,DPYSL2,FLNA,FN1,GREM1,LOX,MSN,SFRP2,VIM	17
Cellular Movement,Hematological System Development and Function,Immune Cell Trafficking	Cellular infiltration by leukocytes	1.97e-10	ALOX5AP,C5AR1,CCL2,CCN1,CCN2,CD14,CTSB,CTSK,CXCL12,DCN,FCER1G,FN1,GAS6,LGALS1,LOX,MYLK,RARRES2,SERPINA1,SERPINE2,SLIT2,SPARC,TGM2,THBS1,TIMP1,VCAM1	25
Connective Tissue Disorders,Organismal Injury and Abnormalities,Skeletal and Muscular Disorders	Non-traumatic arthropathy	1.98e-10	ACTA2,ADAM12,ADAMTS12,ADAMTS2,ASPN,ATXN1,C1R,C5AR1,CALD1,CCL2,CD163,CDH11,COL10A1,COL3A1,CTSB,CXCL12,FCGR2A,FMOD,FN1,HTRA1,ITGA5,LGALS1,MAFB,NRP1,POSTN,RARRES2,THBS1,TIMP1,TIMP2,TNC,TNFAIP6,TPM2,TRAM2,VCAM1,VIM,VSIG4	36
Organismal Development,Skeletal and Muscular System Development and Function	Morphology of limb	2e-10	ANGPTL2,CCN2,COL10A1,COL12A1,COL1A2,CTSK,FAM20C,FCER1G,FMOD,FSTL1,GAS1,GPC6,INHBA,POSTN,PRRX1,SFRP2,SULF1,SULF2,THBS1,TYROBP	20
Cardiovascular System Development and Function,Organismal Development	Growth of blood vessel	2.08e-10	ALOX5AP,CCL2,CCN2,CTSB,CXCL12,CYP1B1,FN1,GAS6,ITGA5,LGALS1,LMCD1,NRP1,PDGFRB,POSTN,SERPINF1,TIMP1,TIMP2	17
Cancer,Organismal Injury and Abnormalities	Carcinoma in situ of breast and genitourinary system	2.09e-10	CCN1,DACT1,EFEMP1,FAM20C,FAP,FERMT2,GREM1,LATS2,OLFML2B,POSTN,TMEM158,TNC,TNFAIP6	13
Cellular Movement	Cell movement of tumor cells	2.11e-10	CCL2,CCN2,CCN4,CTSB,CXCL12,FN1,NRP1,PLXNC1,SFRP2,SLIT2,SPARC,THBS1,TNC,VCAM1,VCAN,VIM	16
Cancer,Organismal Injury and Abnormalities,Reproductive System Disease	Prostatic tumor	2.22e-10	ACTA2,ADAMTS2,ADCY7,AEBP1,ALOX5AP,ANTXR1,ANTXR2,ANXA6,ASPN,ATXN1,AXL,BNC2,C1orf162,C1QTNF5,C1R,C1S,CALD1,CALU,CCDC80,CCL2,CD14,CD163,CDH11,COL12A1,COL15A1,COL3A1,COL5A1,COL5A2,COL6A3,CTSK,CYP1B1,DACT1,DEGS1,DPYSL3,EFEMP1,FAP,FBLN2,FBN1,FERMT2,FILIP1L,FLNA,FN1,FNDC1,GALNT10,GLIPR1,GNB4,GXYLT2,GYPC,HEG1,HEPH,ITGA5,KIRREL1,LGALS1,LY96,MFGE8,MMD,MNDA,MOXD1,MYADM,MYL9,MYLK,NEXN,NRP1,NRP2,OLFML2B,OLFML…	89
Cell-To-Cell Signaling and Interaction	Adhesion of tumor cell lines	2.35e-10	ADAM12,CCL2,CCN1,CTSB,CXCL12,DCN,EFEMP1,FLNA,FN1,ITGA5,NRP1,PDLIM2,SFRP4,SLIT2,SRGN,TGM2,THBS1,TNC,VCAM1,VCAN,ZEB2	21
Cancer,Gastrointestinal Disease,Organismal Injury and Abnormalities	Gastrointestinal carcinoma	2.35e-10	ACTA2,ACTN1,ADAM12,ADAMTS12,ADAMTS2,ADCY7,AEBP1,ALDH1L2,ANGPTL2,ANTXR1,ANTXR2,ANXA6,ASPN,ATXN1,AXL,BNC2,C1orf162,C1QC,C1QTNF5,C1R,C1S,C5AR1,CALD1,CALU,CAVIN1,CCDC80,CCL2,CCN1,CCN2,CCN4,CD163,CD300A,CDH11,CLIC4,COL10A1,COL12A1,COL15A1,COL16A1,COL1A2,COL3A1,COL5A1,COL5A2,COL6A1,COL6A3,COL8A2,COLEC12,CORO1C,CTHRC1,CTSB,CTSK,CXCL12,CYP1B1,DACT1,DCN,DEGS1,DIO2,DOCK11,DPYSL2,DPYSL3,EFEMP1,EGR2,EMP3,FAM…	162
Cancer,Organismal Injury and Abnormalities	Development of malignant tumor	2.54e-10	ACTA2,ACTN1,ADAM12,ADAMTS12,ADAMTS2,AEBP1,ALDH1L2,ANGPTL2,ANTXR1,ANTXR2,ANXA5,ARL4C,ASPN,ATXN1,AXL,BNC2,C1orf162,C1QC,C1QTNF5,C1R,C1S,CALD1,CAVIN1,CCDC80,CCL2,CCN1,CCN4,CD163,CD300A,CDH11,COL12A1,COL15A1,COL16A1,COL1A2,COL3A1,COL5A1,COL5A2,COL6A1,COL6A3,COL8A2,COLEC12,CORO1C,CTHRC1,CTSB,CTSK,CXCL12,CYP1B1,DACT1,DCN,DEGS1,DIO2,DOCK11,DPYSL2,DPYSL3,EFEMP1,EGR2,EVI2B,FAM20C,FAP,FBLN2,FBN1,FBXO32,FCG…	155
Cancer,Organismal Injury and Abnormalities	Serous adenocarcinoma	2.88e-10	AEBP1,ALDH1L2,ANTXR1,ARL4C,ATXN1,CDH11,COL15A1,COL3A1,COL5A1,CXCL12,FGF7,FILIP1L,GAS1,GATA6,GEM,GXYLT2,HEPH,IFITM2,KLHL5,LOX,MAF,MOXD1,MYLK,PAPSS2,PDGFRB,PDLIM3,PLN,POSTN,RAMP1,RGS2,SFRP4,SLIT2,THEMIS2,TMEM176B,TRAM2,TSPAN4,VCAN,ZFPM2	38
Connective Tissue Disorders,Developmental Disorder,Hereditary Disorder,Organismal Injury and Abnormalities,Skeletal and Muscular Disorders	Classic Marfan syndrome	2.98e-10	COL3A1,COL5A1,COL5A2,FBN1,FLNA,MYLK	6
Cancer,Organismal Injury and Abnormalities,Respiratory Disease	Pulmonary metastasis	2.98e-10	ADAM12,C5AR1,CALU,CCL2,CCN1,CTSB,CXCL12,DPYSL3,HTRA1,LGALS1,LMCD1,NID2,PDGFRB,POSTN,ZEB2	15
Cancer,Organismal Injury and Abnormalities	Invasive adenocarcinoma	3.05e-10	ACTA2,CCN1,DACT1,EFEMP1,FAP,FERMT2,FN1,GREM1,LATS2,LGALS1,OLFML2B,POSTN,TMEM158,TNC,TNFAIP6,VIM	16
Connective Tissue Disorders,Organismal Injury and Abnormalities,Skeletal and Muscular Disorders,Skeletal and Muscular System Development and Function	Abnormal morphology of skeleton	3.07e-10	ANTXR1,CCN2,COL10A1,COL12A1,CTSK,DACT1,FAM20C,FBN1,FCER1G,FMOD,FSTL1,GAS1,GPC6,PRRX1,SFRP2,SPARC,SULF1,SULF2,TYROBP	19
Cell Morphology	Shape change of tumor cell lines	3.19e-10	ANXA5,CDH11,CXCL12,DPYSL2,FERMT2,FLNA,FN1,GEM,ITGA5,MYADM,SPARC,THBS1,TNC,TPM1,VCAM1	15
Cardiovascular System Development and Function	Morphology of vasculature	3.29e-10	ACTA2,ANTXR2,AXL,CCL2,CLIC4,COL15A1,COL3A1,COL5A1,CXCL12,FBN1,FLNA,FMOD,FN1,GATA6,ITGA5,LOX,NRP1,PDGFRB,PRRX1,RGS2,THBS1,TIMP2,VIM	23
Cancer,Organismal Injury and Abnormalities,Reproductive System Disease	Endometrial cancer	3.31e-10	ACTN1,ADAMTS12,ADAMTS2,ALDH1L2,ANGPTL2,ANTXR2,ANXA5,ASPN,BNC2,C1QC,C1QTNF5,C1S,CAVIN1,CCDC80,CCN4,CD163,CDH11,COL12A1,COL15A1,COL16A1,COL3A1,COL5A1,COL6A3,COLEC12,CORO1C,CXCL12,CYP1B1,DACT1,DCN,DOCK11,DPYSL2,EGR2,EMP3,FAM20C,FAP,FBLN2,FBN1,FCGR2A,FERMT2,FGF7,FILIP1L,FLNA,FN1,FNDC1,GAS1,GAS6,GATA6,GEM,GFPT2,GLIPR1,GYPC,HEG1,HEPH,HTRA1,KIRREL1,KLF9,LATS2,MAF,MFGE8,MNDA,MOXD1,MPP1,MSN,MXRA7,MYADM,MY…	101
Cancer,Organismal Injury and Abnormalities	Head and neck carcinoma	3.6e-10	ACTA2,ACTN1,ADAM12,ADAMTS12,ADAMTS2,ADCY7,AEBP1,ALDH1L2,ALOX5AP,ANGPTL2,ANTXR2,ANXA5,ANXA6,ARL4C,ASPN,ATXN1,AXL,BNC2,C1orf162,C1QTNF5,C1S,CALD1,CALU,CAVIN1,CCDC80,CCN1,CCN2,CCN4,CD163,CD300A,CDH11,CLIC4,CNN3,COL10A1,COL12A1,COL15A1,COL16A1,COL1A2,COL3A1,COL5A1,COL5A2,COL6A1,COL6A3,COL8A2,COLEC12,CTHRC1,CTSB,CTSK,CXCL12,CYBRD1,CYP1B1,DACT1,DCN,DEGS1,DIO2,DOCK11,DPYSL2,DPYSL3,EFEMP1,EVI2B,FAM20C,FA…	162
Digestive System Development and Function	Development of gastrointestinal tract	4.04e-10	ANTXR1,ASPN,BNC2,COL10A1,COL3A1,CTSK,DCN,FAM20C,FN1,GAS1,INHBA,ITGA5,NFIL3,NRP1,PDGFC,PRRX1,SFRP2,VCAM1,VIM	19
Cell-To-Cell Signaling and Interaction,Cellular Compromise,Tumor Morphology	Adhesion of tumor cells	4.07e-10	CCL2,CXCL12,FN1,ITGA5,SLIT2,TGFBI,THBS1,THY1,VCAM1	9
Cancer,Organismal Injury and Abnormalities,Reproductive System Disease	Prostate cancer	4.27e-10	ACTA2,ADAMTS2,ADCY7,AEBP1,ALOX5AP,ANTXR1,ANTXR2,ANXA6,ASPN,ATXN1,AXL,BNC2,C1orf162,C1QTNF5,C1R,C1S,CALD1,CALU,CCDC80,CCL2,CD14,CD163,CDH11,COL12A1,COL15A1,COL3A1,COL5A1,COL5A2,COL6A3,CTSK,CYP1B1,DACT1,DEGS1,EFEMP1,FAP,FBLN2,FBN1,FERMT2,FILIP1L,FLNA,FN1,FNDC1,GALNT10,GLIPR1,GNB4,GXYLT2,GYPC,HEG1,HEPH,ITGA5,KIRREL1,LGALS1,LY96,MFGE8,MMD,MNDA,MOXD1,MYADM,MYL9,MYLK,NEXN,NRP1,NRP2,OLFML2B,OLFML3,PCSK5…	88
Cell-To-Cell Signaling and Interaction,Connective Tissue Development and Function	Binding of fibroblast cell lines	4.45e-10	ADAM12,CCN1,CCN2,CDH11,COLEC12,FCGR2A,FN1,ITGA5,LOX,PALLD,RAMP1,TGM2	12
Cellular Movement,Hematological System Development and Function,Immune Cell Trafficking,Inflammatory Response	Chemotaxis of leukocytes	4.62e-10	ANGPTL2,AXL,C5AR1,CCL2,CXCL12,FCER1G,FCGR2A,FN1,GAS6,GREM1,INHBA,LGALS1,MPP1,MYLK,NRP2,RARRES2,SERPINA1,SLAMF8,SLIT2,THBS1,VCAM1,WIPF1	22
Cellular Movement	Migration of connective tissue cells	4.9e-10	ACTA2,CCL2,CCN1,CCN2,CORO1C,CXCL12,FN1,ITGA5,LGALS1,PALLD,POSTN,SERPINF1,THBS1,TIMP2,TPM1,TPM2	16
Connective Tissue Disorders,Developmental Disorder,Hereditary Disorder,Organismal Injury and Abnormalities,Skeletal and Muscular Disorders	Autosomal skeletal dysplasia	4.94e-10	C1R,C1S,COL10A1,COL1A2,COL3A1,COL5A1,COL5A2,FBN1,FN1,GPC6,SERPINF1	11
Cellular Movement	Cellular infiltration	5.05e-10	ALOX5AP,C5AR1,CCL2,CCN1,CCN2,CD14,CTSB,CTSK,CXCL12,DCN,FCER1G,FN1,GAS6,LGALS1,LOX,MYLK,NRP1,RARRES2,SERPINA1,SERPINE2,SLIT2,SPARC,TGM2,THBS1,TIMP1,VCAM1	26
Cancer,Organismal Injury and Abnormalities,Reproductive System Disease	Malignant neoplasm of male genital organ	5.26e-10	ACTA2,ADAMTS2,ADCY7,AEBP1,ALOX5AP,ANTXR1,ANTXR2,ANXA6,ASPN,ATXN1,AXL,BNC2,C1orf162,C1QTNF5,C1R,C1S,CALD1,CALU,CCDC80,CCL2,CD14,CD163,CDH11,COL12A1,COL15A1,COL3A1,COL5A1,COL5A2,COL6A3,CTSK,CYP1B1,DACT1,DEGS1,EFEMP1,FAM20C,FAP,FBLN2,FBN1,FERMT2,FILIP1L,FLNA,FN1,FNDC1,GALNT10,GLIPR1,GNB4,GXYLT2,GYPC,HEG1,HEPH,ITGA5,KIRREL1,LGALS1,LY96,MFGE8,MMD,MNDA,MOXD1,MYADM,MYL9,MYLK,NEXN,NRP1,NRP2,OLFML2B,OLFML…	89
Cell-To-Cell Signaling and Interaction,Tissue Development	Adhesion of extracellular matrix	5.4e-10	ADAMTS12,CCN2,COL3A1,CXCL12,FERMT2,FN1,ITGA5,NID2,POSTN,THBS1,VCAM1,VCAN	12
Cellular Movement	Cell movement of glioma cells	5.54e-10	CCN2,CTSB,CXCL12,NRP1,PLXNC1,SFRP2,THBS1,VCAN	8
Hematological System Development and Function,Tissue Morphology	Quantity of leukocytes	5.79e-10	ADAM12,ADAMTS12,AXL,C5AR1,CCL2,CD300A,CLIC4,COL10A1,CTSB,CTSK,CXCL12,DCN,EGR2,FCER1G,FCGR2A,FGF7,FLNA,GREM1,INHBA,LGALS1,MAF,MPP1,MSN,NFIL3,PDGFC,RARRES2,SERPINA1,TGFBI,TGM2,THBS1,TIMP1,TIMP2,TYROBP,VCAM1,VCAN,VSIG4,WIPF1,ZEB2	38
Cardiovascular System Development and Function,Cell Morphology,Cellular Development,Organismal Development,Tissue Development	Tubulation of endothelial cells	5.83e-10	ANTXR2,AXL,CCN1,CXCL12,FLNA,GAS6,NRP1,SERPINF1,SLIT2,SULF2,TGFBI,THY1,VIM	13
Cardiovascular System Development and Function,Cell-To-Cell Signaling and Interaction	Adhesion of vascular endothelial cells	5.94e-10	ANXA5,CCL2,CCN1,CXCL12,FERMT2,SPARC,SULF2,TGFBI,THBS1,THY1,VCAM1,VIM	12
Hematological System Development and Function,Organismal Functions	Coagulation of blood	6.04e-10	ANXA5,AXL,CALU,COL1A2,CXCL12,DOCK11,FCER1G,FCGR2A,FLNA,GAS6,GATA6,GNG2,MFGE8,PAPSS2,SERPINE2,SERPINF1,THBS1,VCAN,ZFPM2	19
Connective Tissue Disorders,Metabolic Disease,Organismal Injury and Abnormalities,Skeletal and Muscular Disorders	Metabolic bone disease	6.2e-10	ADAMTS2,AEBP1,C1R,C1S,COL1A2,COL3A1,COL5A1,COL5A2,FLNA,SERPINF1,SPARC	11
Embryonic Development,Organ Development,Organismal Development,Respiratory System Development and Function,Tissue Development	Formation of lung	6.28e-10	ADAMTS2,ATXN1,CCL2,CCN2,CDH11,COL3A1,CTSK,CXCL12,FBN1,FGF7,FSTL1,GATA6,GREM1,HEG1,LOX,MSN,SPARC,TGFBI,THBS1,ZFPM2	20
Cardiovascular System Development and Function,Tissue Morphology	Morphology of blood vessel	6.54e-10	ACTA2,AXL,CCL2,COL15A1,COL3A1,COL5A1,CXCL12,FBN1,FLNA,FMOD,FN1,GATA6,ITGA5,LOX,NRP1,PDGFRB,PRRX1,RGS2,TIMP2,VIM	20
Cellular Function and Maintenance	Endocytosis	6.69e-10	ANTXR1,ANXA5,ANXA6,AXL,CD14,CD163,CD300A,CLIC4,COLEC12,CORO1C,CXCL12,DIO2,DPYSL2,FCER1G,FCGR2A,FGF7,FLNA,GAS6,MFGE8,MYLK,PALLD,RAB31,RAMP1,SPARC,TGM2,THBS1,TYROBP,VIM,WIPF1	29
Cellular Movement,Hematological System Development and Function,Immune Cell Trafficking	Migration of mononuclear leukocytes	7.01e-10	CCL2,CCN2,CD300A,CXCL12,DPYSL2,EGR2,FN1,GREM1,ITGA5,LGALS1,MSN,MYADM,MYLK,NFIL3,RARRES2,SERPINE2,SERPINF1,SPARC,TGM2,THBS1,TIMP1,TIMP2,VCAM1	23
Cancer,Hematological Disease,Immunological Disease,Organismal Injury and Abnormalities	Angioimmunoblastic T-cell lymphoma	7.28e-10	C1R,CALD1,CCN1,CDH11,COL15A1,COL6A1,FERMT2,FNDC1,GAS6,ITGA5,SERPINF1,THY1,TIMP1,VCAM1	14
Cell-To-Cell Signaling and Interaction,Hematological System Development and Function,Inflammatory Response	Binding of professional phagocytic cells	7.73e-10	AXL,CCL2,CD14,CXCL12,DCN,FCGR2A,FLNA,FN1,GAS6,ITGA5,MSN,PLXNC1,SERPINA1,SLIT2,THY1,VCAM1	16
Connective Tissue Disorders,Organismal Injury and Abnormalities,Skeletal and Muscular Disorders	Bone deformity	7.86e-10	CCN2,COL10A1,COL12A1,CTSK,FAM20C,FCER1G,FMOD,FSTL1,GAS1,GPC6,PRRX1,SFRP2,SULF1,SULF2,TYROBP	15
Cardiovascular Disease,Organismal Injury and Abnormalities	Thoracic aortic aneurysms and dissections	8.26e-10	ACTA2,ADAMTS2,COL3A1,COL5A1,COL5A2,FBN1,FLNA,LOX,MYLK	9
Organismal Injury and Abnormalities,Reproductive System Disease	Endometriosis	8.49e-10	ACTA2,C1S,CCL2,CCN1,CCN2,CD163,COL6A1,DCN,FBN1,FGF7,FN1,GAS6,GREM1,INHBA,MT1X,NFIL3,PDGFRB,SFRP4,TGFBI,THY1,TIMP2,VIM	22
Cancer,Organismal Injury and Abnormalities	Head and neck cancer	8.76e-10	ACTA2,ACTN1,ADAM12,ADAMTS12,ADAMTS2,ADCY7,AEBP1,ALDH1L2,ALOX5AP,ANGPTL2,ANTXR2,ANXA5,ANXA6,ARL4C,ASPN,ATXN1,AXL,BNC2,C1orf162,C1QTNF5,C1R,C1S,CALD1,CALU,CAVIN1,CCDC80,CCN1,CCN2,CCN4,CD163,CD300A,CDH11,CLIC4,CNN3,COL10A1,COL12A1,COL15A1,COL16A1,COL1A2,COL3A1,COL5A1,COL5A2,COL6A1,COL6A3,COL8A2,COLEC12,CTHRC1,CTSB,CTSK,CXCL12,CYBRD1,CYP1B1,DACT1,DCN,DEGS1,DIO2,DOCK11,DPYSL2,DPYSL3,EFEMP1,EMP3,EVI2B,…	165
Organismal Development	Growth of vessel	8.86e-10	ALOX5AP,CCL2,CCN2,CTSB,CXCL12,CYP1B1,FN1,GAS6,INHBA,ITGA5,LGALS1,LMCD1,NRP1,PDGFRB,POSTN,SERPINF1,TIMP1,TIMP2	18
Cancer,Cellular Movement,Organismal Injury and Abnormalities,Tumor Morphology	Invasion of tumor cells	8.89e-10	CD14,CTSB,CXCL12,FAP,FERMT2,FLNA,FN1,LGALS1,LOX,NRP1,PALLD,POSTN,SLIT2,THBS1,VCAN	15
Cancer,Organismal Injury and Abnormalities,Respiratory Disease	Lung carcinoma	9.41e-10	ACTA2,ACTN1,ADAM12,ADAMTS12,ADAMTS2,ALDH1L2,ANTXR1,ANTXR2,ANXA6,ARL4C,ATXN1,AXL,BNC2,C1orf162,CALD1,CALU,CAVIN1,CCN2,CD163,COL12A1,COL15A1,COL16A1,COL1A2,COL3A1,COL5A1,COL5A2,COL6A3,CORO1C,CYP1B1,DCN,DEGS1,DOCK11,EFEMP1,EGR2,FAM20C,FAP,FBLN2,FBN1,FCGR2A,FGF7,FLNA,FN1,FNDC1,GALNT10,GAS1,GEM,GLIPR1,GPC6,GYPC,HEG1,HEPH,INHBA,ITGA5,KIRREL1,KLHL5,LATS2,LMCD1,LOX,MAFB,MFGE8,MNDA,MOXD1,MPEG1,MSN,MYL9,OL…	96
Cardiovascular Disease,Hereditary Disorder,Organismal Injury and Abnormalities	Familial vascular disease	1.02e-09	ACTA2,CCN2,COL3A1,COL5A1,COL5A2,DCN,FBN1,FLNA,GATA6,HTRA1,LOX,LY96,MYLK,NRP1,PDGFRB,SERPINA1,THBS1,VCAN	18
Cell-To-Cell Signaling and Interaction,Cellular Compromise,Tumor Morphology	Adhesion of cancer cells	1.1e-09	CCL2,CXCL12,FN1,ITGA5,TGFBI,THBS1,THY1,VCAM1	8
Hereditary Disorder,Organismal Injury and Abnormalities,Skeletal and Muscular Disorders	Hereditary myopathy	1.16e-09	ACTA2,ARL4C,ASPN,CALD1,CCN2,CNN3,COL12A1,COL1A2,COL3A1,COL5A1,COL5A2,COL6A1,COL6A3,COLEC12,EGR2,FN1,GNB4,LOX,MMD,NEXN,PDLIM3,PLN,RGS2,SPARC,TAGLN,TGFBI,TMEM176B,TPM1,TPM2	29
Cancer,Organismal Injury and Abnormalities,Respiratory Disease	Advanced lung cancer	1.17e-09	ADAM12,AXL,C5AR1,CALU,CCL2,CCN1,CTSB,CXCL12,DPYSL3,FN1,HTRA1,LGALS1,LMCD1,MAFB,NID2,PDGFRB,POSTN,ZEB2	18
Skeletal and Muscular System Development and Function	Morphology of axial skeleton	1.2e-09	ANTXR1,CCN2,COL10A1,COL12A1,COL1A2,CTSK,CYP1B1,DACT1,FAM20C,FBN1,FSTL1,PRRX1,SFRP2,SULF1,SULF2,THBS1	16
Cancer,Organismal Injury and Abnormalities	Extraadrenal retroperitoneal tumor	1.22e-09	ADAM12,ADAMTS12,ADAMTS2,ANXA5,ASPN,ATXN1,AXL,BNC2,C1S,C5AR1,CALD1,CALU,CAVIN1,CCDC80,CCL2,CCN1,CCN2,CD163,CDH11,COL12A1,COL15A1,COL1A2,COL5A1,COL6A1,COL6A3,COL8A2,COLEC12,CTHRC1,CTSB,CTSK,CXCL12,DCN,EVI2B,FAP,FBLN2,FBN1,FBXO32,FLNA,FN1,GAS6,GATA6,GPC6,GXYLT2,GYPC,HEPH,ITGA5,KLF9,LATS2,LGALS1,MAFB,MNDA,MPP1,MYADM,MYL9,NID2,NNMT,NRP1,OLFML3,PALLD,PCSK5,PDGFRB,PIP4K2A,POSTN,SERPINE2,SLIT2,SPARC,SRPX…	84
Cellular Function and Maintenance	Engulfment of cells	1.23e-09	ANTXR1,ANXA5,AXL,CD14,CD163,CLIC4,COLEC12,CORO1C,CXCL12,DIO2,DPYSL2,FCER1G,FCGR2A,FGF7,FLNA,FN1,GAS6,MFGE8,PALLD,RAB31,RAMP1,TGM2,THBS1,TYROBP,VIM,WIPF1	26
Cancer,Organismal Injury and Abnormalities	Metastasis of cells	1.29e-09	ADAM12,ANTXR2,AXL,CCL2,CCN1,CCN4,CTHRC1,CTSB,EFEMP1,FN1,HTRA1,INHBA,LOX,NID2,PDGFRB,SERPINA1,SERPINF1,THBS1,THY1,TIMP1,VIM,ZEB2	22
Carbohydrate Metabolism	Interaction of carbohydrate	1.32e-09	ANXA5,CD14,CXCL12,FN1,GAS6,LY96,SULF1,SULF2,THBS1,TNC,TNFAIP6	11
Cancer,Organismal Injury and Abnormalities	Upper aerodigestive tract carcinoma	1.32e-09	ADAM12,ADAMTS12,ADAMTS2,ALDH1L2,ASPN,ATXN1,AXL,BNC2,C1orf162,CCN2,CDH11,COL10A1,COL12A1,COL15A1,COL1A2,COL5A1,CTHRC1,CXCL12,DCN,DIO2,DOCK11,DPYSL3,FBLN2,FGF7,FN1,FNDC1,GAS6,GATA6,GPC6,HEG1,HTRA1,INHBA,KLHL5,LGALS1,MAFB,MSN,NRP1,PAPSS2,PCSK5,PDGFC,PDGFRB,PIP4K2A,PLXNC1,POSTN,RGS2,SLIT2,SRGN,SULF1,TAGLN,TGM2,THY1,TIMP1,TMEM176B,TMEM200A,TNC,TNFAIP6,TPM1,TRAM2,TYROBP,VCAN,ZEB2	61
Hematological System Development and Function,Tissue Morphology	Quantity of blood cells	1.36e-09	ADAM12,ADAMTS12,AXL,C5AR1,CCL2,CD300A,CLIC4,COL10A1,CTSB,CTSK,CXCL12,DCN,EGR2,FCER1G,FCGR2A,FGF7,FLNA,GATA6,GREM1,INHBA,LGALS1,MAF,MPP1,MSN,NFIL3,PDGFC,PDGFRB,RARRES2,SERPINA1,TGFBI,TGM2,THBS1,TIMP1,TIMP2,TYROBP,VCAM1,VCAN,VSIG4,WIPF1,ZEB2	40
Cellular Function and Maintenance	Endocytosis by eukaryotic cells	1.38e-09	ANTXR1,ANXA5,AXL,CD14,CD163,CLIC4,CXCL12,DIO2,DPYSL2,FCER1G,FCGR2A,FGF7,FLNA,GAS6,MFGE8,PALLD,RAB31,RAMP1,TGM2,THBS1,TYROBP,VIM	22
Cellular Movement,Hematological System Development and Function,Immune Cell Trafficking	Migration of antigen presenting cells	1.44e-09	CCL2,CXCL12,FLNA,FN1,ITGA5,LGALS1,MYLK,NRP2,PLXNC1,RAMP1,RARRES2,SLIT2,TIMP1,TYROBP,VCAN	15
Connective Tissue Development and Function,Skeletal and Muscular System Development and Function,Tissue Development	Morphology of trabecular bone	1.53e-09	CCN2,COL10A1,CTHRC1,CTSK,DCN,DIO2,FAM20C,FCER1G,GREM1,HTRA1,SERPINF1,SFRP4,SPARC,TNFAIP6,TYROBP	15
Cell Morphology,Cellular Assembly and Organization	Abnormal morphology of collagen fibrils	1.58e-09	ADAMTS2,COL3A1,COL5A1,COL5A2,DCN,LOX	6
Cardiovascular Disease,Hereditary Disorder,Organismal Injury and Abnormalities	Familial thoracic aortic aneurysm	1.58e-09	ACTA2,COL3A1,FBN1,FLNA,LOX,MYLK	6
Cancer,Endocrine System Disorders,Organismal Injury and Abnormalities,Reproductive System Disease	Gonadal tumor	1.62e-09	ADAMTS12,ADAMTS2,AEBP1,ALDH1L2,ANTXR1,ARL4C,AXL,CCDC80,CCL2,CCN1,CCN2,CCN4,CLIC4,COL15A1,COL1A2,COL3A1,COL5A1,COL6A3,CXCL12,CYP1B1,DIO2,DOCK11,EGR2,FAM20C,FAP,FN1,GATA6,GNB4,GXYLT2,IFITM2,INHBA,KLF9,KLHL5,LOX,MSRB3,NRP1,NRP2,PAPSS2,PDGFRB,PIP4K2A,POSTN,SERPINA1,SLIT2,TGM2,THBS1,TIMP1,TMEM176B,TNFAIP6,TPM1,TPM2,TSPAN4,VCAM1,VCAN,VIM,WIPF1,ZEB2,ZFPM2	57
Connective Tissue Disorders,Developmental Disorder,Hereditary Disorder,Organismal Injury and Abnormalities,Skeletal and Muscular Disorders	Autosomal dominant skeletal dysplasia	1.63e-09	C1R,C1S,COL10A1,COL1A2,COL3A1,COL5A1,COL5A2,FBN1,FN1,SERPINF1	10
Cellular Development,Cellular Growth and Proliferation	Proliferation of blood cells	1.64e-09	AXL,C5AR1,CCL2,CCN2,CD14,CD163,CD300A,CXCL12,DCN,EGR2,FCER1G,FCGR2A,FN1,HTRA1,INHBA,ITGA5,KLF9,LGALS1,LOX,LY96,MAFB,MNDA,MSN,NFIL3,RGS2,SERPINA1,SFRP2,THBS1,THY1,TYROBP,VCAM1,VIM,VSIG4,WIPF1,ZEB2	35
Dermatological Diseases and Conditions,Developmental Disorder,Hereditary Disorder,Metabolic Disease,Organismal Injury and Abnormalities	Premature aging	1.73e-09	ACTA2,CALD1,CCL2,COL10A1,COL8A2,COLEC12,EFEMP1,FBN1,GATA6,KLF9,NID2,PDGFRB,TNC	13
Cellular Movement,Skeletal and Muscular System Development and Function	Cell movement of vascular smooth muscle cells	1.75e-09	ALOX5AP,CCL2,CCN4,CLIC4,CYP1B1,FN1,PCSK5,PDGFRB,POSTN,SLIT2,THBS1,TIMP1	12
Cell Morphology,Cellular Assembly and Organization,Cellular Function and Maintenance	Formation of cellular protrusions	1.78e-09	ATXN1,CALD1,CALU,CCL2,CCN1,CCN2,CXCL12,DACT1,DOCK11,DPYSL2,DPYSL3,FGF7,FLNA,FN1,GEM,INHBA,KLF9,LOX,MPP1,MSN,MT2A,NNMT,NRP1,NRP2,PALLD,RAB31,SERPINF1,SLIT2,SPARC,SULF1,SULF2,THBS1,THY1,TNC,VIM,WIPF1,ZEB2	37
Cellular Compromise,Inflammatory Response	Degranulation of cells	1.86e-09	ACTN1,ANXA5,C5AR1,CCL2,CD14,CD300A,CTSB,DEGS1,FCER1G,FCGR2A,FLNA,FN1,GAS6,GLIPR1,MNDA,RAB31,RARRES2,SERPINA1,SPARC,SRGN,THBS1,TIMP1,TIMP2,TNFAIP6,TYROBP,WIPF1,ZEB2	27
Cellular Growth and Proliferation,Lymphoid Tissue Structure and Development	Proliferation of lymphatic system cells	1.92e-09	AXL,C5AR1,CCL2,CCN2,CCN4,CD14,CD300A,CXCL12,EGR2,FCER1G,FCGR2A,FN1,INHBA,ITGA5,KLF9,LGALS1,LOX,LY96,MAFB,MNDA,MSN,NFIL3,RARRES2,RGS2,SERPINA1,THBS1,THY1,TYROBP,VCAM1,VIM,VSIG4,WIPF1,ZEB2	33
Developmental Disorder,Hereditary Disorder,Organismal Injury and Abnormalities,Skeletal and Muscular Disorders	Progressive muscular dystrophy	1.93e-09	ACTA2,ASPN,CALD1,CCN2,CNN3,COL1A2,COL3A1,COL5A1,COL5A2,COL6A1,COL6A3,COLEC12,LOX,SPARC,TGFBI	15
Gastrointestinal Disease,Hepatic System Disease,Organismal Injury and Abnormalities	Fibrosis of liver	1.97e-09	ACTA2,C5AR1,CCL2,CCN2,COL1A2,COL3A1,CTSB,FN1,ITGA5,LATS2,MNDA,PDGFC,PDGFRB,POSTN,SERPINA1,SPARC,TIMP1,TIMP2,TRAM2	19
Cancer,Endocrine System Disorders,Organismal Injury and Abnormalities,Reproductive System Disease	Ovarian tumor	2.04e-09	ADAMTS12,ADAMTS2,AEBP1,ALDH1L2,ANTXR1,ARL4C,AXL,CCDC80,CCL2,CCN1,CCN2,CCN4,CLIC4,COL15A1,COL1A2,COL3A1,COL5A1,COL6A3,CXCL12,CYP1B1,DIO2,DOCK11,EGR2,FAP,FN1,GATA6,GNB4,GXYLT2,IFITM2,INHBA,KLHL5,LOX,MSRB3,NRP1,NRP2,PAPSS2,PDGFRB,PIP4K2A,POSTN,SERPINA1,SLIT2,TGM2,THBS1,TIMP1,TMEM176B,TNFAIP6,TPM1,TPM2,TSPAN4,VCAM1,VCAN,VIM,WIPF1,ZEB2,ZFPM2	55
Cell Morphology,Tissue Development	Tubulation of cells	2.13e-09	ANTXR2,AXL,CCN1,CLIC4,CXCL12,FLNA,GAS6,NRP1,SERPINF1,SLIT2,SULF2,TGFBI,THY1,VIM	14
Cancer,Organismal Injury and Abnormalities	Upper aero-digestive squamous cell carcinoma	2.13e-09	ADAM12,ADAMTS12,ASPN,ATXN1,AXL,BNC2,C1orf162,CCN2,CDH11,COL10A1,COL12A1,COL15A1,COL1A2,COL5A1,CTHRC1,CXCL12,DCN,DOCK11,DPYSL3,FGF7,FN1,FNDC1,GAS6,GATA6,GPC6,HEG1,HTRA1,INHBA,LGALS1,MAFB,MSN,NRP1,PAPSS2,PCSK5,PDGFRB,PIP4K2A,POSTN,RGS2,SLIT2,SRGN,SULF1,TAGLN,TGM2,THY1,TMEM176B,TMEM200A,TNC,TNFAIP6,TPM1,TRAM2,VCAN,ZEB2	52
Cell-To-Cell Signaling and Interaction	Binding of myeloid cells	2.15e-09	AXL,CCL2,CD14,CXCL12,DCN,FCGR2A,FLNA,FN1,GAS6,ITGA5,LGALS1,MSN,SERPINA1,SLIT2,THY1,VCAM1	16
Cell-To-Cell Signaling and Interaction	Adhesion of carcinoma cell lines	2.16e-09	ADAM12,CTSB,CXCL12,FN1,ITGA5,SFRP4,THBS1,VCAM1,ZEB2	9
Cell-To-Cell Signaling and Interaction,Inflammatory Response	Immune response of leukocytes	2.19e-09	ANXA5,AXL,C5AR1,CCL2,CD14,CLIC4,DIO2,FCER1G,FCGR2A,FN1,FSTL1,LGALS1,LY96,MFGE8,PALLD,POSTN,TGM2,THBS1,TYROBP,VCAM1	20
Cardiovascular System Development and Function,Cell Morphology,Cellular Development,Organismal Development,Tissue Development	Branching of endothelial cells	2.35e-09	ANGPTL2,CCL2,CCN1,DCN,FERMT2,FN1,GEM,NRP2,TGFBI,TNC	10
Cancer,Organismal Injury and Abnormalities	Development of carcinoma	2.46e-09	ACTA2,ACTN1,ADAM12,ADAMTS12,ADAMTS2,AEBP1,ALDH1L2,ANGPTL2,ANTXR1,ANTXR2,ANXA5,ARL4C,ASPN,ATXN1,AXL,BNC2,C1orf162,C1QC,C1QTNF5,C1R,C1S,CALD1,CAVIN1,CCDC80,CCL2,CCN1,CCN4,CD163,CD300A,CDH11,COL12A1,COL15A1,COL16A1,COL1A2,COL3A1,COL5A1,COL5A2,COL6A1,COL6A3,COL8A2,COLEC12,CORO1C,CTSB,CTSK,CXCL12,CYP1B1,DACT1,DCN,DEGS1,DIO2,DOCK11,DPYSL2,DPYSL3,EFEMP1,EGR2,EVI2B,FAM20C,FAP,FBLN2,FBN1,FBXO32,FCGR2A,FER…	152
Cellular Movement,Hematological System Development and Function,Immune Cell Trafficking,Inflammatory Response	Chemotaxis of phagocytes	2.5e-09	ANGPTL2,AXL,C5AR1,CCL2,CXCL12,FCER1G,FCGR2A,GAS6,GREM1,INHBA,LGALS1,MPP1,NRP2,RARRES2,SERPINA1,SLAMF8,SLIT2,THBS1,VCAM1	19
Cellular Movement,Skeletal and Muscular System Development and Function	Migration of muscle cells	2.57e-09	ALOX5AP,CCL2,CCN1,CCN4,CLIC4,CYP1B1,FN1,PCSK5,PDGFRB,POSTN,SERPINA1,THBS1,TIMP1,VCAN	14
Embryonic Development,Organ Development,Organismal Development,Tissue Development	Development of sensory organ	2.6e-09	BNC2,C1QTNF5,C5AR1,CCL2,CLIC4,COL5A1,COL5A2,COL8A2,CTHRC1,CXCL12,CYP1B1,DIO2,EFEMP1,FGF7,FMOD,GAS1,MAF,MAFB,PCSK5,PRRX1,SERPINF1,SLIT2,SPARC,THBS1,THY1,TIMP2,VCAM1	27
Cardiovascular Disease,Cardiovascular System Development and Function,Organismal Injury and Abnormalities	Abnormal morphology of vasculature	2.84e-09	ACTA2,ANTXR2,AXL,CLIC4,COL15A1,COL3A1,COL5A1,CXCL12,FBN1,FLNA,FMOD,FN1,GATA6,ITGA5,LOX,NRP1,PDGFRB,PRRX1,RGS2,THBS1	20
Cancer,Organismal Injury and Abnormalities	Malignant neoplasm of retroperitoneum	2.9e-09	ADAM12,ADAMTS2,ANXA5,ATXN1,AXL,C1S,C5AR1,CALD1,CALU,CAVIN1,CCDC80,CCL2,CCN1,CCN2,CD163,CDH11,COL12A1,COL15A1,COL1A2,COL5A1,COL6A1,COL6A3,COL8A2,COLEC12,CTHRC1,CTSK,CXCL12,DCN,EVI2B,FAP,FBLN2,FBN1,FBXO32,FLNA,FN1,GAS6,GATA6,GPC6,GXYLT2,GYPC,HEPH,ITGA5,KLF9,LATS2,LGALS1,MAFB,MNDA,MPP1,MYADM,MYL9,NID2,NNMT,OLFML3,PALLD,PCSK5,PDGFRB,PIP4K2A,POSTN,SERPINE2,SLIT2,SPARC,SRPX,TGFBI,TGM2,THBS1,THEMIS2,TIM…	78
Skeletal and Muscular System Development and Function	Morphology of muscle	2.92e-09	ADAM12,ANGPTL2,CCN2,COL12A1,COL15A1,COL6A1,CXCL12,CYP1B1,DACT1,DCN,EFEMP1,FBN1,FBXO32,FMOD,FN1,GATA6,INHBA,LMCD1,LOX,MYL9,RGS2,TGM2,THBS1,TIMP1,VCAM1,ZFPM2	26
Cellular Movement,Hematological System Development and Function,Immune Cell Trafficking,Inflammatory Response	Cell movement of macrophages	3.05e-09	ANGPTL2,C5AR1,CCL2,CCN1,CCN2,CTSK,CXCL12,FLNA,FN1,GAS6,LOX,MYLK,RARRES2,SLAMF8,SLIT2,THBS1,TYROBP,VCAM1,VCAN	19
Cardiovascular Disease,Organismal Injury and Abnormalities	Intermediate disease stage peripheral arterial disease	3.08e-09	ARL4C,C5AR1,CD163,CTSB,CXCL12,EGR2,EVI2B,FCGR2A,MAFB,PLXNC1,THBS1,TMEM176B,VSIG4	13
Cell Morphology,Cellular Movement	Cell spreading of tumor cell lines	3.13e-09	CDH11,CXCL12,FERMT2,FLNA,FN1,ITGA5,MYADM,SPARC,THBS1,TNC,TPM1,VCAM1	12
Cardiovascular System Development and Function,Embryonic Development,Organ Development,Organismal Development,Tissue Development	Cardiogenesis	3.24e-09	CCN1,COL3A1,COL5A1,CXCL12,EMP3,FBN1,FILIP1L,FLNA,FN1,GAS1,GATA6,HEG1,LOX,MYLK,NRP1,NRP2,PCSK5,PDGFC,PDGFRB,RGS2,SLIT2,THBS1,TPM1,VCAM1,VCAN,ZFPM2	26
Cardiovascular System Development and Function	Morphogenesis of cardiovascular system	3.36e-09	CCN1,CLIC4,COL5A1,CYP1B1,FLNA,GAS6,HEG1,LOX,NRP1,PRRX1,SFRP2,SLIT2,THBS1,TIMP2,TPM1,VCAM1,ZFPM2	17
Metabolic Disease,Organismal Injury and Abnormalities	Amyloidosis	3.5e-09	ACTA2,ADAM12,ATXN1,C1R,CCL2,CCN2,CD14,CTSB,CTSK,CXCL12,DCN,DPYSL2,FCGR2A,HTRA1,LGALS1,MFGE8,PDGFRB,SERPINA1,SERPINE2,SPARC,TAGLN,TGFBI,TGM2,THY1,TIMP1,TRAM2,TYROBP,VIM	28
Cellular Development,Cellular Growth and Proliferation,Connective Tissue Development and Function,Tissue Development	Development of connective tissue cells	3.61e-09	ADAM12,CALD1,CCL2,CDH11,CYP1B1,EGR2,FLNA,INHBA,ITGA5,MFGE8,SFRP2,SFRP4,SPARC,SULF1,SULF2,VCAM1,VCAN,WIPF1	18
Cancer,Gastrointestinal Disease,Organismal Injury and Abnormalities	Intestinal tumor	3.76e-09	ACTA2,ACTN1,ADAM12,ADAMTS12,ADAMTS2,ADCY7,AEBP1,ALDH1L2,ANGPTL2,ANTXR1,ANTXR2,ANXA5,ANXA6,ARL4C,ASPN,ATXN1,AXL,BNC2,C1orf162,C1QC,C1QTNF5,C1R,C1S,C5AR1,CALD1,CALU,CAVIN1,CCDC80,CCL2,CCN1,CCN2,CCN4,CD163,CDH11,CLIC4,COL10A1,COL12A1,COL15A1,COL16A1,COL1A2,COL3A1,COL5A1,COL5A2,COL6A1,COL6A3,COL8A2,COLEC12,CORO1C,CTSB,CTSK,CXCL12,CYP1B1,DACT1,DCN,DEGS1,DIO2,DOCK11,DPYSL2,DPYSL3,EFEMP1,EGR2,EMP3,FAM20…	157
Cellular Development,Cellular Growth and Proliferation,Hematological System Development and Function,Hematopoiesis,Lymphoid Tissue Structure and Development,Tissue Development	Leukopoiesis	3.99e-09	ADAM12,ADCY7,AXL,C1QC,C5AR1,CCL2,CCN1,CD14,COL10A1,CXCL12,EGR2,EVI2B,FCER1G,FCGR2A,FN1,GAS6,GREM1,INHBA,LGALS1,MAF,MAFB,MFGE8,MSN,NFIL3,NRP1,SFRP4,SLAMF8,SLIT2,THEMIS2,TIMP1,TYROBP,WIPF1,ZEB2	33
Inflammatory Disease,Organismal Injury and Abnormalities,Respiratory Disease	Fibrosis of lung	4.21e-09	C5AR1,CCN2,CDH11,COL3A1,CTSK,CXCL12,DIO2,FN1,FSTL1,ITGA5,LOX,PDGFRB,SLIT2,SPARC,THY1,TNC,VIM	17
Cardiovascular Disease,Cardiovascular System Development and Function,Organismal Injury and Abnormalities,Tissue Morphology	Abnormal morphology of aorta	4.44e-09	ACTA2,COL3A1,COL5A1,FBN1,FLNA,GATA6,LOX,NRP1,PRRX1	9
Cell-To-Cell Signaling and Interaction,Hematological System Development and Function	Activation of myeloid cells	4.71e-09	C5AR1,CCL2,CD14,CD163,CD300A,FCER1G,FCGR2A,FN1,INHBA,ITGA5,LY96,MAF,NFIL3,RARRES2,SERPINF1,TGM2,THBS1,THY1,TYROBP,VCAM1	20
Cellular Movement,Hematological System Development and Function,Immune Cell Trafficking,Inflammatory Response	Cell movement of dendritic cells	4.74e-09	AXL,C5AR1,CCL2,CXCL12,GAS6,ITGA5,LGALS1,NRP2,PLXNC1,RAMP1,RARRES2,SLAMF8,SLIT2,TIMP1	14
Cellular Development,Connective Tissue Development and Function,Skeletal and Muscular System Development and Function,Tissue Development	Differentiation of osteoblasts	4.81e-09	CCN1,CCN4,CTHRC1,FAM20C,FN1,GREM1,HTRA1,INHBA,ITGA5,LOX,NRP1,POSTN,SERPINF1,SFRP2,SFRP4,TNFAIP6,VIM	17
Inflammatory Response,Organismal Injury and Abnormalities	Inflammation of organ	4.84e-09	ACTA2,ADAMTS12,ANXA5,ATXN1,AXL,C5AR1,CCL2,CCN1,CD14,CDH11,CNN3,COL1A2,COL3A1,CTSB,CXCL12,DCN,DPYSL2,EGR2,FBXO32,FCER1G,FCGR2A,FLNA,FN1,GAS6,IFITM2,LATS2,LGALS1,LY96,MFGE8,MPEG1,MSN,MYL9,MYLK,NFIL3,POSTN,SPARC,TGM2,THBS1,TIMP1,TNFAIP6,TPM1,TRAM2,TYROBP,VCAM1,VIM,VSIG4,WIPF1	47
Hereditary Disorder,Immunological Disease,Organismal Injury and Abnormalities	Familial autoimmune disease	5.03e-09	ACTA2,ARL4C,C1S,COL12A1,COL1A2,COL3A1,COL5A1,COL5A2,COL6A1,COL6A3,MMD,RGS2,TAGLN,TMEM176B	14
Cellular Movement,Connective Tissue Development and Function	Cell movement of fibroblasts	5.49e-09	ACTA2,CCL2,CCN1,CORO1C,FBN1,FN1,PALLD,POSTN,SERPINF1,SPARC,THBS1,TIMP2,TPM1,TPM2,VIM	15
Cellular Development,Cellular Growth and Proliferation,Hematological System Development and Function,Lymphoid Tissue Structure and Development	Proliferation of immune cells	5.53e-09	AXL,C5AR1,CCL2,CCN2,CD14,CD300A,CXCL12,DCN,EGR2,FCER1G,FCGR2A,FN1,HTRA1,INHBA,ITGA5,KLF9,LGALS1,LY96,MAFB,MNDA,MSN,NFIL3,RGS2,SERPINA1,THBS1,THY1,TYROBP,VCAM1,VIM,VSIG4,WIPF1,ZEB2	32
Cardiovascular System Development and Function,Cell Morphology,Cellular Development,Organismal Development,Tissue Development	Tubulation of vascular endothelial cells	5.6e-09	ANTXR2,AXL,CCN1,CXCL12,GAS6,NRP1,SERPINF1,SLIT2,SULF2,TGFBI,THY1	11
Cellular Movement	Migration of glioma cells	6.09e-09	CCN2,CTSB,CXCL12,NRP1,PLXNC1,THBS1,VCAN	7
Cancer,Gastrointestinal Disease,Organismal Injury and Abnormalities	Malignant neoplasm of large intestine	6.1e-09	ACTA2,ACTN1,ADAM12,ADAMTS12,ADAMTS2,ADCY7,AEBP1,ALDH1L2,ANGPTL2,ANTXR1,ANTXR2,ANXA5,ANXA6,ARL4C,ASPN,ATXN1,AXL,BNC2,C1orf162,C1QC,C1QTNF5,C1R,C1S,C5AR1,CALD1,CALU,CAVIN1,CCDC80,CCL2,CCN1,CCN2,CCN4,CD163,CDH11,CLIC4,COL10A1,COL12A1,COL15A1,COL16A1,COL1A2,COL3A1,COL5A1,COL5A2,COL6A1,COL6A3,COL8A2,COLEC12,CORO1C,CTSB,CTSK,CXCL12,CYP1B1,DACT1,DCN,DEGS1,DIO2,DOCK11,DPYSL2,DPYSL3,EFEMP1,EGR2,EMP3,FAM20…	156
Cellular Function and Maintenance	Internalization of leukemia cell lines	6.33e-09	AXL,CXCL12,FCER1G,FCGR2A,PALLD,TGM2,TYROBP,VIM	8
Cellular Movement	Migration of lung cancer cell lines	6.48e-09	ACTA2,ARL4C,AXL,CCN1,CXCL12,FSTL1,NRP1,POSTN,SLIT2,SRGN,TGM2,TNFAIP6,VIM	13
Cellular Movement,Skeletal and Muscular System Development and Function	Migration of smooth muscle cells	6.48e-09	ALOX5AP,CCL2,CCN1,CCN4,CLIC4,CYP1B1,FN1,PCSK5,PDGFRB,POSTN,THBS1,TIMP1,VCAN	13
Cell Death and Survival	Apoptosis of tumor cell lines	6.92e-09	ANXA5,C5AR1,CCDC80,CCN1,CCN2,CD14,CTSB,CXCL12,CYP1B1,EFEMP1,EGR2,FAP,FBXO32,FN1,GALNT10,GAS1,GATA6,GEM,GLIPR1,HTRA1,INHBA,KLF9,LATS2,LGALS1,MAF,MSN,MT2A,NFIL3,NRP1,PDGFC,SERPINF1,SFRP2,SFRP4,SPARC,SRGN,SRPX,SULF1,SULF2,TGM2,THBS1,THY1,TIMP1,TNC,VCAN	44
Organismal Development,Skeletal and Muscular Disorders,Skeletal and Muscular System Development and Function	Abnormal morphology of limb	6.99e-09	CCN2,COL10A1,COL12A1,CTSK,FAM20C,FCER1G,FMOD,FSTL1,GAS1,GPC6,PRRX1,SFRP2,SULF1,SULF2,THBS1,TYROBP	16
Cancer,Endocrine System Disorders,Organismal Injury and Abnormalities,Reproductive System Disease	Ovarian cancer	7.21e-09	ADAMTS12,ADAMTS2,AEBP1,ALDH1L2,ANTXR1,ARL4C,CCDC80,CCL2,CCN1,CCN2,CCN4,CLIC4,COL15A1,COL1A2,COL3A1,COL5A1,COL6A3,CXCL12,DIO2,DOCK11,EGR2,FAP,FN1,GATA6,GNB4,GXYLT2,IFITM2,INHBA,KLHL5,LOX,MSRB3,NRP1,NRP2,PAPSS2,PDGFRB,PIP4K2A,POSTN,SERPINA1,SLIT2,TGM2,THBS1,TIMP1,TMEM176B,TNFAIP6,TPM1,TPM2,TSPAN4,VCAM1,VCAN,VIM,WIPF1,ZEB2,ZFPM2	53
Cellular Movement,Skeletal and Muscular System Development and Function	Migration of vascular smooth muscle cells	7.29e-09	ALOX5AP,CCL2,CCN4,CLIC4,CYP1B1,FN1,PCSK5,PDGFRB,POSTN,THBS1,TIMP1	11
Cell Morphology,Cellular Assembly and Organization,Cellular Development,Cellular Function and Maintenance,Cellular Growth and Proliferation,Nervous System Development and Function,Organismal Development,Tissue Development	Neuritogenesis	7.4e-09	ATXN1,CALD1,CCN1,CCN2,CXCL12,DACT1,DPYSL2,DPYSL3,FGF7,FLNA,GEM,INHBA,KLF9,LOX,MSN,MT2A,NNMT,NRP1,NRP2,PALLD,SERPINF1,SLIT2,SULF1,SULF2,THY1,TNC,VIM,ZEB2	28
Cellular Assembly and Organization,Cellular Function and Maintenance	Microtubule dynamics	8.38e-09	ATXN1,AXL,CALD1,CALU,CCL2,CCN1,CCN2,CXCL12,DACT1,DOCK11,DPYSL2,DPYSL3,FGF7,FLNA,FN1,GAS6,GEM,INHBA,KLF9,LMCD1,LOX,MPP1,MSN,MT2A,MYLK,NNMT,NRP1,NRP2,PALLD,PDGFRB,RAB31,SERPINF1,SLIT2,SPARC,SULF1,SULF2,THBS1,THY1,TNC,VIM,WIPF1,ZEB2	42
Cancer,Hematological Disease,Immunological Disease,Organismal Injury and Abnormalities	Natural killer/T-cell lymphoma	8.39e-09	CCL2,CD163,COL1A2,COL3A1,CXCL12,FN1,MAFB,PDGFC,PDGFRB,SLAMF8,TIMP1,TIMP2,VCAM1	13
Cellular Movement,Hematological System Development and Function,Immune Cell Trafficking,Inflammatory Response	Cell movement of monocytes	8.46e-09	CCL2,CCN1,CCN2,CD300A,CXCL12,FN1,GREM1,INHBA,LGALS1,SERPINF1,SLAMF8,SLIT2,TIMP2,VCAM1	14
Cancer,Hematological Disease,Immunological Disease,Organismal Injury and Abnormalities	Nasal type extranodal NK-/T-cell lymphoma	8.47e-09	CCL2,CD163,COL1A2,COL3A1,CXCL12,FN1,MAFB,PDGFC,SLAMF8,TIMP1,TIMP2,VCAM1	12
Cell-To-Cell Signaling and Interaction	Binding of epithelial cells	9.11e-09	ANTXR1,CCN2,CLIC4,CXCL12,FCGR2A,FN1,ITGA5,MFGE8,POSTN,SLIT2,TIMP1,VCAM1	12
Connective Tissue Disorders,Inflammatory Disease,Inflammatory Response,Organismal Injury and Abnormalities,Skeletal and Muscular Disorders	Osteoarthritis	9.65e-09	ADAM12,ADAMTS12,ADAMTS2,ASPN,CCL2,CD163,CDH11,FMOD,HTRA1,POSTN,RARRES2,TIMP1,TIMP2,TNC,VCAM1,VSIG4	16
Skeletal and Muscular Disorders	Progressive myopathy	9.98e-09	ACTA2,ASPN,CALD1,CCN2,CNN3,COL1A2,COL3A1,COL5A1,COL5A2,COL6A1,COL6A3,COLEC12,LOX,PDGFRB,SPARC,TGFBI,TGM2	17
Cardiovascular System Development and Function,Cellular Movement	Cell movement of microvascular endothelial cells	1.05e-08	CXCL12,GAS6,GATA6,NRP1,SLIT2,THBS1,TIMP1,TIMP2	8
Cell-To-Cell Signaling and Interaction	Response of myeloid cells	1.06e-08	AXL,C5AR1,CCL2,CD14,CLIC4,DIO2,FCER1G,FCGR2A,FN1,LY96,MFGE8,TGM2,THBS1,TYROBP,VCAM1,ZEB2	16
Connective Tissue Development and Function,Tissue Morphology	Quantity of connective tissue	1.06e-08	ADAM12,AEBP1,ANGPTL2,C5AR1,CCDC80,CCL2,CCN2,CD14,CDH11,CTSK,DCN,EFEMP1,EGR2,FN1,FSTL1,GATA6,INHBA,MAF,MFGE8,NFIL3,PDGFRB,POSTN,SFRP4,SPARC,TGM2,TYROBP,ZEB2	27
Cancer,Endocrine System Disorders,Organismal Injury and Abnormalities	Thyroid carcinoma	1.09e-08	ACTA2,ACTN1,ADAM12,ADAMTS12,ADAMTS2,ADCY7,AEBP1,ALDH1L2,ALOX5AP,ANGPTL2,ANTXR2,ANXA5,ANXA6,ARL4C,ASPN,ATXN1,AXL,BNC2,C1orf162,C1QTNF5,C1S,CALD1,CALU,CAVIN1,CCDC80,CCN1,CCN2,CCN4,CD163,CD300A,CDH11,CLIC4,CNN3,COL10A1,COL12A1,COL15A1,COL16A1,COL1A2,COL3A1,COL5A1,COL5A2,COL6A1,COL6A3,COL8A2,COLEC12,CTSB,CTSK,CXCL12,CYBRD1,CYP1B1,DACT1,DCN,DEGS1,DIO2,DOCK11,DPYSL2,DPYSL3,EFEMP1,EVI2B,FAM20C,FAP,FBLN2…	153
Cell-To-Cell Signaling and Interaction,Inflammatory Response	Immune response of phagocytes	1.11e-08	ANXA5,AXL,CCL2,CD14,CLIC4,DIO2,FCER1G,FCGR2A,FN1,LY96,MFGE8,PALLD,TGM2,THBS1,TYROBP,VCAM1	16
Connective Tissue Development and Function,Connective Tissue Disorders,Nervous System Development and Function,Organ Morphology,Organismal Development,Organismal Injury and Abnormalities,Skeletal and Muscular Disorders,Skeletal and Muscular System Development and Function,Tissue Development	Abnormal morphology of vertebrae	1.13e-08	ANTXR1,CCN2,COL10A1,COL12A1,CTSK,DACT1,FAM20C,FSTL1,PRRX1,SFRP2,SULF1,SULF2	12
Cell Morphology,Cellular Movement,Hair and Skin Development and Function	Cell spreading of epithelial cell lines	1.18e-08	ANTXR1,CCN1,FLNA,FN1,TGFBI,VIM	6
Cancer,Neurological Disease,Organismal Injury and Abnormalities	Glioblastoma	1.22e-08	ACTN1,ARL4C,ATXN1,C5AR1,CCL2,CD14,COL1A2,COL3A1,EFEMP1,FLNA,FN1,GLIPR1,PALLD,PDGFC,PDGFRB,SERPINA1,TGFBI,TIMP1,TNC,TRAM2,VCAM1,ZEB2	22
Cell-To-Cell Signaling and Interaction	Binding of hematopoietic cell lines	1.25e-08	ANXA5,CCL2,CCN1,CXCL12,FN1,ITGA5,TGM2,TNC,VCAM1	9
Inflammatory Response	Inflammation of absolute anatomical region	1.25e-08	ACTA2,ADAMTS12,ANXA5,ATXN1,AXL,C5AR1,CCL2,CCN1,CD14,CDH11,COL1A2,COL3A1,CTSB,CXCL12,DCN,EGR2,FBXO32,FCER1G,FCGR2A,FN1,GAS6,IFITM2,LATS2,LGALS1,LY96,MFGE8,MPEG1,MYLK,NFIL3,POSTN,RARRES2,SPARC,TGM2,THBS1,TIMP1,TNFAIP6,TRAM2,TYROBP,VCAM1,VIM,VSIG4,WIPF1	42
Carbohydrate Metabolism	Binding of carbohydrate	1.31e-08	CD14,CXCL12,FN1,GAS6,LY96,SULF1,SULF2,THBS1,TNC,TNFAIP6	10
Cancer,Organismal Injury and Abnormalities	Ductal carcinoma	1.32e-08	ACTA2,ADAM12,ADAMTS2,ANTXR2,ARL4C,ATXN1,AXL,C1S,C5AR1,CALD1,CCN1,CCN2,CD14,CD163,CDH11,COL12A1,COL15A1,COL1A2,COL5A1,COL6A1,COL6A3,COL8A2,COLEC12,CTHRC1,CTSK,CXCL12,DACT1,EFEMP1,EVI2B,FAM20C,FAP,FBLN2,FCGR2A,FERMT2,FLNA,FN1,FNDC1,GATA6,GPC6,GREM1,GXYLT2,HEPH,ITGA5,LATS2,LGALS1,MAFB,MNDA,MSN,MT1X,MT2A,MYADM,MYLK,NID2,NNMT,OLFML2B,PALLD,PCSK5,PDGFC,PDGFRB,PIP4K2A,POSTN,SERPINF1,SLIT2,TGFBI,THBS1,TH…	74
Organ Development,Skeletal and Muscular System Development and Function,Tissue Development	Growth of muscle tissue	1.37e-08	ALOX5AP,CCL2,CCN4,CTSB,CXCL12,CYP1B1,FN1,GATA6,HEG1,INHBA,ITGA5,LMCD1,PDGFRB,POSTN,PRRX1,SPARC,TGM2,THBS1,TIMP1,TNC,VCAN	21
Cell-To-Cell Signaling and Interaction,Cellular Movement	Recruitment of cells	1.4e-08	ALOX5AP,C5AR1,CCL2,CCN1,CD14,CXCL12,CYP1B1,FCGR2A,FN1,LGALS1,LY96,PDGFRB,RARRES2,SLIT2,THBS1,THY1,TIMP1,TNC,VCAM1,VIM	20
Cellular Compromise,Inflammatory Response	Degranulation of blood platelets	1.42e-08	ACTN1,ANXA5,FLNA,FN1,GAS6,RARRES2,SERPINA1,SPARC,SRGN,THBS1,TIMP1	11
Cellular Movement,Embryonic Development	Migration of embryonic cells	1.54e-08	CCL2,CORO1C,CXCL12,FN1,ITGA5,NRP2,PDGFRB,SLIT2,TIMP2,VCAN,ZEB2	11
Cellular Assembly and Organization,Cellular Function and Maintenance	Organization of actin cytoskeleton	1.67e-08	ACTN1,ADAM12,ANTXR1,AXL,CORO1C,CXCL12,DPYSL2,FGF7,FLNA,FN1,GAS6,MSN,NRP1,PALLD,PDGFRB,TGM2,TYROBP,WIPF1	18
Cell Morphology,Cellular Assembly and Organization,Cellular Function and Maintenance	Reorganization of cytoskeleton	1.82e-08	ADAM12,ANTXR1,AXL,CCL2,CXCL12,DPYSL2,FGF7,FLNA,FN1,GAS6,MSN,NRP1,TPM1,VIM	14
Cellular Function and Maintenance	Internalization by tumor cell lines	1.96e-08	ANXA6,AXL,CXCL12,FCER1G,FCGR2A,FGF7,NRP1,PALLD,TGM2,TYROBP,VCAN,VIM	12
Cell-To-Cell Signaling and Interaction,Reproductive System Development and Function	Binding of gonadal cell lines	2e-08	ANXA5,CXCL12,FERMT2,FN1,ITGA5,PDGFRB,SULF1,SULF2,VCAM1	9
Cellular Movement	Cell movement of breast cancer cell lines	2.05e-08	ACTN1,ADAM12,AXL,CCL2,CCN2,CXCL12,DPYSL3,FGF7,FLNA,FN1,NRP1,PALLD,PDLIM2,SERPINA1,SLIT2,SPARC,TGM2,TIMP1,TIMP2,VIM	20
Cell-To-Cell Signaling and Interaction,Hematological System Development and Function,Immune Cell Trafficking	Binding of granulocytes	2.1e-08	AXL,CXCL12,FCGR2A,FLNA,FN1,GAS6,ITGA5,LGALS1,SERPINA1,SLIT2,THY1,VCAM1	12
Cell-To-Cell Signaling and Interaction,Hematological System Development and Function,Immune Cell Trafficking,Inflammatory Response	Activation of phagocytes	2.19e-08	AXL,C5AR1,CCL2,CD14,CD163,CD300A,FCER1G,FCGR2A,FN1,INHBA,ITGA5,LY96,MAF,NFIL3,RARRES2,SERPINF1,TGM2,THBS1,THY1,TYROBP	20
Cell-To-Cell Signaling and Interaction,Cellular Assembly and Organization	Cell-cell contact	2.23e-08	ACTN1,ADAM12,ANXA5,CCL2,CCN1,CDH11,CLIC4,CTSB,CXCL12,DACT1,FN1,GAS6,INHBA,ITGA5,KIRREL1,LGALS1,MAFB,MSN,MYLK,RGS2,SERPINF1,SLIT2,THBS1,THY1,TIMP1,TNC,TNFAIP6,TYROBP,VCAM1,VIM,ZEB2	31
Hair and Skin Development and Function	Tensile strength of skin	2.24e-08	COL5A1,COL5A2,DCN,FBN1,FMOD,LOX	6
Cancer,Organismal Injury and Abnormalities	Malignant solid organ tumor	2.24e-08	ACTN1,ADAM12,ADAMTS12,ADAMTS2,ADCY7,AEBP1,ALOX5AP,ANGPTL2,ANTXR1,ANTXR2,ANXA5,ASPN,ATXN1,AXL,BNC2,C1QC,C1R,C1S,C5AR1,CALD1,CALU,CAVIN1,CCDC80,CCN2,CCN4,CD14,CD163,CD300A,CDH11,CLIC4,COL10A1,COL12A1,COL15A1,COL16A1,COL1A2,COL3A1,COL5A1,COL5A2,COL6A1,COL6A3,COL8A2,COLEC12,CORO1C,CXCL12,CYBRD1,CYP1B1,DACT1,DCN,DIO2,DOCK11,DPYSL2,DPYSL3,EFEMP1,EGR2,EMP3,FAM20C,FAP,FBLN2,FBN1,FBXO32,FCGR2A,FERMT2,FGF7…	141
Cellular Movement	Cell movement of epithelial cells	2.35e-08	ACTA2,CCN2,CDH11,CXCL12,FBN1,FERMT2,FGF7,FSTL1,ITGA5,POSTN,SERPINF1,SPARC,TIMP1	13
Cellular Development,Cellular Growth and Proliferation,Nervous System Development and Function,Tissue Development	Development of neurons	2.4e-08	ATXN1,CALD1,CCN1,CCN2,CXCL12,DACT1,DPYSL2,DPYSL3,EGR2,FGF7,FLNA,GEM,INHBA,KLF9,LOX,MAFB,MSN,MT2A,NNMT,NRP1,NRP2,PALLD,RGS2,SERPINF1,SLIT2,SULF1,SULF2,THBS1,THY1,TNC,VIM,ZEB2	32
Embryonic Development,Organismal Development	Development of abdomen	2.54e-08	AEBP1,AXL,CCN2,CD14,EFEMP1,FBN1,FCER1G,FGF7,FLNA,FSTL1,GATA6,GEM,GREM1,INHBA,MAFB,NFIL3,PCSK5,PDGFRB,SLIT2,SULF1,SULF2,THBS1,TIMP1,TIMP2,VCAM1,ZEB2	26
Organismal Injury and Abnormalities	Pulmonary fibrosis or aplastic anemia	2.77e-08	C5AR1,CCN2,CDH11,COL3A1,CTSK,CXCL12,DIO2,FCGR2A,FN1,FSTL1,ITGA5,LOX,PDGFRB,SLIT2,SPARC,THY1,TNC,VIM	18
Cellular Movement	Transmigration of cells	3.03e-08	ACTA2,CCL2,CD300A,CXCL12,DCN,FN1,LGALS1,MYLK,RARRES2,TGM2,THY1,TIMP2,TNC,VCAM1	14
Cell Signaling	Cell surface receptor linked signal transduction	3.38e-08	AXL,CCL2,CCN2,COL16A1,COL1A2,COL3A1,FCER1G,FERMT2,FN1,GAS1,GAS6,ITGA5,NRP1,PRRX1,SERPINE2,THY1,TIMP1,TYROBP,VCAM1,VIM	20
Cancer,Organismal Injury and Abnormalities,Tumor Morphology	Progression of tumor	3.4e-08	ADAM12,AXL,COL1A2,CTSK,CXCL12,FCER1G,FCGR2A,FERMT2,LGALS1,NRP1,NRP2,PDGFRB,SERPINF1,SPARC,THBS1,TIMP1,TNC	17
Cancer,Endocrine System Disorders,Organismal Injury and Abnormalities	Endocrine carcinoma	3.41e-08	ACTA2,ACTN1,ADAM12,ADAMTS12,ADAMTS2,ADCY7,AEBP1,ALDH1L2,ALOX5AP,ANGPTL2,ANTXR2,ANXA5,ANXA6,ARL4C,ASPN,ATXN1,AXL,BNC2,C1orf162,C1QTNF5,C1S,CALD1,CALU,CAVIN1,CCDC80,CCN1,CCN2,CCN4,CD163,CD300A,CDH11,CLIC4,CNN3,COL10A1,COL12A1,COL15A1,COL16A1,COL1A2,COL3A1,COL5A1,COL5A2,COL6A1,COL6A3,COL8A2,COLEC12,CTSB,CTSK,CXCL12,CYBRD1,CYP1B1,DACT1,DCN,DEGS1,DIO2,DOCK11,DPYSL2,DPYSL3,EFEMP1,EVI2B,FAM20C,FAP,FBLN2…	156
Cell-To-Cell Signaling and Interaction,Hematological System Development and Function	Activation of blood cells	3.41e-08	AXL,C5AR1,CCL2,CD14,CD163,CD300A,COL1A2,CXCL12,EGR2,FCER1G,FCGR2A,FLNA,FN1,GNG2,INHBA,ITGA5,LGALS1,LY96,MAF,NFIL3,RARRES2,SERPINE2,SERPINF1,TGM2,THBS1,THY1,TNC,TYROBP,VCAM1,VCAN	30
Cardiovascular Disease,Cardiovascular System Development and Function,Organismal Injury and Abnormalities,Tissue Morphology	Abnormal morphology of blood vessel	3.52e-08	ACTA2,AXL,COL15A1,COL3A1,COL5A1,CXCL12,FBN1,FLNA,FMOD,FN1,GATA6,ITGA5,LOX,NRP1,PDGFRB,PRRX1	16
Cancer,Organismal Injury and Abnormalities	Connective tissue tumor	3.81e-08	ACTA2,ALOX5AP,ANTXR2,ASPN,ATXN1,CCN1,CD163,CDH11,COL10A1,COL12A1,COL15A1,COL16A1,COL1A2,COL3A1,COL5A1,COL5A2,COL6A1,COL6A3,COL8A2,CORO1C,DCN,FAM20C,FAP,FBLN2,FBN1,FLNA,FN1,IFITM2,LOX,MAFB,MFGE8,NRP1,PDGFC,PDGFRB,SERPINA1,SFRP2,SLIT2,SPARC,SRPX,TAGLN,THBS1,TIMP1,TYROBP,VCAN	44
Skeletal and Muscular System Development and Function	Quantity of bone	3.81e-08	C5AR1,CCL2,COL1A2,CTHRC1,CTSK,DACT1,DCN,EGR2,MFGE8,PCSK5,POSTN,PRRX1,SFRP2,SFRP4,SPARC,TYROBP	16
Cellular Movement,Hematological System Development and Function,Immune Cell Trafficking,Inflammatory Response	Migration of monocytes	3.93e-08	CCL2,CCN2,CD300A,CXCL12,FN1,GREM1,LGALS1,SERPINF1,TIMP2,VCAM1	10
Cellular Movement	Migration of breast cancer cell lines	4.36e-08	ACTN1,ADAM12,AXL,CCL2,CCN2,CXCL12,DPYSL3,FGF7,FLNA,FN1,NRP1,PALLD,PDLIM2,SLIT2,TGM2,TIMP1,TIMP2,VIM	18
Cellular Movement,Connective Tissue Development and Function	Migration of fibroblast cell lines	4.8e-08	CLIC4,CNN3,COL6A1,CXCL12,EFEMP1,FN1,GAS6,ITGA5,MYLK,PALLD,PDGFRB,TGM2	12
Cell-To-Cell Signaling and Interaction,Cellular Function and Maintenance,Inflammatory Response	Phagocytosis of leukemia cell lines	4.85e-08	AXL,FCER1G,FCGR2A,PALLD,TGM2,TYROBP,VIM	7
Dermatological Diseases and Conditions,Organismal Injury and Abnormalities	Psoriasis	4.91e-08	ACTA2,ADAM12,CAVIN1,CCL2,COL1A2,CTSB,CTSK,CYP1B1,DIO2,FCGR2A,FGF7,FN1,ITGA5,LGALS1,MT1X,NFIL3,NRP1,NRP2,PDGFRB,POSTN,TAGLN,TIMP2,TNC,TNFAIP6,VCAM1	25
Metabolic Disease,Neurological Disease,Organismal Injury and Abnormalities,Psychological Disorders	Alzheimer disease	5.38e-08	ACTA2,ADAM12,ATXN1,C1R,CCL2,CCN2,CD14,CTSB,CXCL12,DCN,DPYSL2,FCGR2A,HTRA1,LGALS1,MFGE8,SERPINA1,SERPINE2,SPARC,TAGLN,TGM2,THY1,TIMP1,TRAM2,TYROBP,VIM	25
Organismal Development,Organismal Injury and Abnormalities	Abnormal morphology of abdomen	5.42e-08	AEBP1,ANTXR1,ANTXR2,AXL,COL10A1,COL3A1,CTHRC1,DACT1,DCN,EFEMP1,FAM20C,FCER1G,FGF7,FSTL1,GAS6,GATA6,KIRREL1,MFGE8,MYL9,MYLK,NFIL3,PCSK5,PDGFRB,PRRX1,SERPINE2,SFRP2,SLIT2,SRPX,TGFBI,TGM2,THBS1,WIPF1,ZEB2,ZFPM2	34
Cancer,Gastrointestinal Disease,Organismal Injury and Abnormalities	Oral cavity carcinoma	5.52e-08	ADAM12,ASPN,ATXN1,BNC2,CCN2,COL10A1,COL15A1,COL5A1,CTHRC1,CXCL12,DCN,DOCK11,FGF7,FN1,GAS6,GATA6,GPC6,HEG1,INHBA,LGALS1,MAFB,PCSK5,PDGFRB,RGS2,SLIT2,SRGN,SULF1,TAGLN,TGM2,TIMP1,TMEM176B,TMEM200A,TNC,TNFAIP6,TPM1,TRAM2,TYROBP,ZEB2	38
Cell-To-Cell Signaling and Interaction,Cellular Function and Maintenance,Inflammatory Response	Phagocytosis of cells	5.73e-08	ANXA5,AXL,CD14,CLIC4,COLEC12,CORO1C,DIO2,FCER1G,FCGR2A,FGF7,FLNA,GAS6,MFGE8,PALLD,RAB31,TGM2,THBS1,TYROBP,VIM	19
Connective Tissue Disorders,Immunological Disease,Inflammatory Disease,Inflammatory Response,Organismal Injury and Abnormalities,Skeletal and Muscular Disorders	Rheumatoid arthritis	5.75e-08	ACTA2,ADAM12,ADAMTS2,ATXN1,C1R,C5AR1,CALD1,CCL2,CDH11,COL10A1,COL3A1,CTSB,CXCL12,FCGR2A,FN1,ITGA5,LGALS1,MAFB,NRP1,RARRES2,THBS1,TIMP1,TNC,TNFAIP6,TPM2,TRAM2,VCAM1,VIM,VSIG4	29
Cellular Development,Cellular Growth and Proliferation,Hematological System Development and Function,Lymphoid Tissue Structure and Development	Proliferation of lymphocytes	5.75e-08	AXL,C5AR1,CCL2,CCN2,CD14,CD300A,CXCL12,EGR2,FCER1G,FCGR2A,FN1,INHBA,ITGA5,KLF9,LGALS1,LY96,MNDA,MSN,NFIL3,RGS2,SERPINA1,THBS1,THY1,TYROBP,VCAM1,VIM,VSIG4,WIPF1,ZEB2	29
Cellular Movement	Cell movement of melanoma cell lines	5.75e-08	CCN1,CCN2,CXCL12,FLNA,FN1,MSN,NRP1,SERPINF1,THBS1,TIMP2,TNC,VCAN	12
Cellular Movement	Movement of blood platelets	5.78e-08	ANGPTL2,CXCL12,FCGR2A,FLNA,FN1,LGALS1,THBS1	7
Cellular Development,Cellular Growth and Proliferation,Organ Development,Skeletal and Muscular System Development and Function,Tissue Development	Proliferation of muscle cells	5.79e-08	ALOX5AP,CCL2,CCN4,CTSB,CXCL12,CYP1B1,FN1,GATA6,INHBA,ITGA5,LMCD1,PDGFRB,POSTN,PRRX1,SPARC,TGM2,THBS1,TIMP1,TNC,VCAN	20
Cardiovascular System Development and Function,Cellular Growth and Proliferation,Connective Tissue Development and Function,Organismal Development,Tissue Development	Proliferation of pericytes	5.83e-08	CCN2,CTSB,CXCL12,FN1,LGALS1,PDGFRB,TIMP1,TIMP2	8
Cardiovascular System Development and Function,Tissue Morphology	Permeability of vascular system	5.99e-08	ACTA2,AXL,CXCL12,CYP1B1,GAS6,MFGE8,MYADM,MYLK,SERPINF1,TGFBI,THBS1,TIMP1,TIMP2	13
Embryonic Development,Organ Development,Organismal Development,Skeletal and Muscular System Development and Function,Tissue Development	Formation of muscle	6.14e-08	ADAM12,ANXA5,COL6A3,CXCL12,FILIP1L,FMOD,FN1,GATA6,ITGA5,LOX,MYLK,PDGFRB,RGS2,SLIT2,TGM2,THBS1,TPM1,VCAM1,VIM,ZFPM2	20
Cellular Movement,Hematological System Development and Function,Immune Cell Trafficking	Cell movement of lymphocytes	6.39e-08	CCL2,CXCL12,DPYSL2,EGR2,FN1,GAS6,ITGA5,LGALS1,MSN,MYADM,MYLK,NFIL3,RARRES2,SERPINE2,SPARC,TGM2,THBS1,TIMP1,TIMP2,VCAM1,WIPF1	21
Cardiovascular System Development and Function	Morphology of vessel component	6.45e-08	COL3A1,CXCL12,FBN1,FN1,GATA6,LOX,RGS2,THBS1,VCAM1	9
Cancer,Gastrointestinal Disease,Organismal Injury and Abnormalities	Gastroesophageal adenocarcinoma	6.71e-08	ADAMTS12,ADAMTS2,ANTXR1,ANTXR2,ASPN,ATXN1,BNC2,C1QC,C1QTNF5,CALD1,CCDC80,CCN1,CD300A,CDH11,COL12A1,COL1A2,COL3A1,COL5A1,COL5A2,COL6A3,COL8A2,CTHRC1,DIO2,DPYSL3,EGR2,FAP,FBLN2,FBN1,FBXO32,FGF7,FILIP1L,FLNA,FN1,FNDC1,GATA6,GEM,GPC6,HTRA1,ITGA5,LATS2,MNDA,MSRB3,MYLK,NEXN,NID2,PDGFC,PDGFRB,POSTN,RUBCNL,SERPINE2,SLIT2,SPARC,SULF1,SUSD6,TGFBI,THBS1,TIMP1,TNC,VCAN,WIPF1	60
Cellular Movement,Hematological System Development and Function,Immune Cell Trafficking,Inflammatory Response	Transendothelial migration of monocytes	6.72e-08	CCL2,CD300A,CXCL12,FN1,TIMP2,VCAM1	6
Cell-To-Cell Signaling and Interaction,Cellular Movement,Hematological System Development and Function,Immune Cell Trafficking	Recruitment of leukocytes	6.74e-08	ALOX5AP,C5AR1,CCL2,CCN1,CD14,CXCL12,CYP1B1,FCGR2A,FN1,LGALS1,LY96,RARRES2,SLIT2,THBS1,THY1,TIMP1,TNC,VCAM1	18
Cellular Function and Maintenance,Inflammatory Response	Phagocytosis	6.89e-08	ANXA5,AXL,CD14,CLIC4,COLEC12,CORO1C,DIO2,FCER1G,FCGR2A,FGF7,FLNA,GAS6,MFGE8,MSN,PALLD,RAB31,TGM2,THBS1,TYROBP,VIM	20
Dermatological Diseases and Conditions,Developmental Disorder,Hereditary Disorder,Metabolic Disease,Organismal Injury and Abnormalities	Hutchinson-Gilford progeria syndrome	7.02e-08	ACTA2,CALD1,CCL2,COL10A1,COL8A2,COLEC12,GATA6,KLF9,NID2,TNC	10
Cell Morphology,Cellular Assembly and Organization,Cellular Function and Maintenance	Extension of cellular protrusions	7.22e-08	ATXN1,AXL,CCL2,CXCL12,DPYSL2,FN1,GAS6,GEM,INHBA,LMCD1,NRP1,NRP2,SLIT2,WIPF1	14
Nervous System Development and Function	Morphology of nervous system	7.3e-08	ANXA5,ATXN1,AXL,C5AR1,CDH11,CLIC4,COL8A2,CTSB,CXCL12,DACT1,DPYSL2,DPYSL3,EGR2,FGF7,FLNA,GAS1,LATS2,LGALS1,MFGE8,MSN,NRP1,NRP2,PALLD,PLXNC1,POSTN,RGS2,SERPINE2,SULF1,SULF2,TGM2,TIMP2,TMEM176B,TYROBP,VCAN,VIM	35
Cardiovascular Disease,Hereditary Disorder,Organismal Injury and Abnormalities	Familial thoracic aortic aneurysm type 2	7.31e-08	ACTA2,COL3A1,FBN1,FLNA	4
Cardiovascular Disease,Cardiovascular System Development and Function,Organ Morphology,Organismal Development,Organismal Injury and Abnormalities	Abnormal morphology of heart	7.66e-08	ADAM12,ATXN1,CCN2,COL3A1,CTSB,CXCL12,DACT1,FBXO32,FLNA,FMOD,FN1,GATA6,INHBA,LATS2,LMCD1,MYL9,NEXN,PDGFC,PDLIM3,PLN,POSTN,RGS2,TGM2,THBS1,TIMP1,TIMP2,TPM1,VCAM1,ZFPM2	29
Cellular Function and Maintenance	Internalization of cells	7.85e-08	AXL,CD14,CLIC4,COLEC12,CXCL12,DIO2,FCER1G,FCGR2A,FGF7,LY96,MFGE8,PALLD,RAB31,TGM2,THBS1,TYROBP,VIM	17
Cell-To-Cell Signaling and Interaction	Adhesion of hematopoietic cell lines	8.1e-08	CCL2,CCN1,CXCL12,FN1,TGM2,TNC,VCAM1	7
Cellular Movement,Hematological System Development and Function,Immune Cell Trafficking,Inflammatory Response	Cell movement of neutrophils	8.2e-08	ALOX5AP,C5AR1,CCL2,CCN2,CD14,CTSB,CXCL12,FCER1G,FCGR2A,FN1,LGALS1,MPP1,MYLK,RARRES2,SERPINA1,SLIT2,TIMP1,VCAM1	18
Post-Translational Modification	Phosphorylation of protein	8.4e-08	ATXN1,CCL2,CCN1,CCN2,CORO1C,DCN,FAM20C,FCER1G,FCGR2A,FGF7,FLNA,FN1,FNDC1,GAS6,INHBA,KIRREL1,LATS2,LGALS1,LOX,MYADM,NRP1,PDGFRB,RARRES2,SLIT2,THBS1,THY1,TYROBP	27
Cancer,Endocrine System Disorders,Organismal Injury and Abnormalities,Reproductive System Disease	Advanced ovarian tumor	8.82e-08	ARL4C,AXL,COL15A1,GATA6,IFITM2,PAPSS2,SLIT2,TMEM176B,TSPAN4,VCAN,ZFPM2	11
Organismal Injury and Abnormalities	Visceromegaly	8.88e-08	ATXN1,AXL,CCN2,COL3A1,CTSB,CXCL12,DACT1,FBXO32,FCER1G,FN1,GATA6,INHBA,LMCD1,MFGE8,MYL9,NEXN,PDGFC,PDLIM3,PLN,POSTN,RGS2,SRPX,TGFBI,TGM2,TIMP1,TIMP2,TPM1,WIPF1,ZEB2,ZFPM2	30
Cellular Movement,Hair and Skin Development and Function	Cell movement of epithelial cell lines	9.19e-08	ANTXR1,CCN1,CDH11,CXCL12,FBLN2,FLNA,FN1,INHBA,MSN,POSTN,TGFBI,VIM	12
Cellular Movement	Cellular infiltration by myeloid cells	9.33e-08	ALOX5AP,C5AR1,CCL2,CCN1,CCN2,CD14,CTSB,CTSK,FCER1G,GAS6,LGALS1,LOX,MYLK,RARRES2,SERPINA1,SLIT2,TGM2,TIMP1	18
Cell-To-Cell Signaling and Interaction	Binding of leukemia cell lines	9.42e-08	ANXA5,CCL2,CD14,CXCL12,FLNA,FN1,PALLD,TGM2,THY1,TNC,VCAM1	11
Immunological Disease	Allergy	9.58e-08	ALOX5AP,ANXA5,C1R,C1S,CCL2,CNN3,CTSB,DPYSL2,FCER1G,FCGR2A,FLNA,LGALS1,LY96,MSN,MYL9,RAMP1,SLIT2,TGM2,TIMP1,TNFAIP6,TPM1	21
Cancer,Dermatological Diseases and Conditions,Organismal Injury and Abnormalities	Skin cancer	1.08e-07	ACTN1,ADAM12,ADAMTS12,ADAMTS2,ADCY7,AEBP1,ANGPTL2,ANTXR1,ANTXR2,ANXA5,ATXN1,AXL,BNC2,C1QC,C1R,C1S,C5AR1,CALD1,CALU,CAVIN1,CCDC80,CCN2,CCN4,CD14,CD163,CD300A,CDH11,CLIC4,COL10A1,COL12A1,COL15A1,COL16A1,COL1A2,COL3A1,COL5A1,COL5A2,COL6A1,COL6A3,COL8A2,COLEC12,CORO1C,CXCL12,CYBRD1,CYP1B1,DACT1,DCN,DIO2,DOCK11,DPYSL2,DPYSL3,EFEMP1,EGR2,EMP3,FAM20C,FAP,FBLN2,FBN1,FBXO32,FCGR2A,FERMT2,FGF7,FILIP1L,FLNA…	138
Hematological System Development and Function,Tissue Morphology	Quantity of granulocytes	1.09e-07	ADAMTS12,C5AR1,CCL2,CD300A,DCN,FCGR2A,LGALS1,MAF,MPP1,MSN,RARRES2,SERPINA1,THBS1,TIMP1,TIMP2,VCAM1,WIPF1,ZEB2	18
Cell Morphology,Hematological System Development and Function,Inflammatory Response	Shape change of blood platelets	1.11e-07	ANGPTL2,CXCL12,FCGR2A,FLNA,FN1,LGALS1,THBS1	7
Neurological Disease	Progressive neurological disorder	1.15e-07	ACTA2,ADAM12,ANTXR1,ANXA5,ATXN1,AXL,C1R,CCL2,CCN1,CCN2,CD14,COL1A2,COL3A1,CTSB,CXCL12,DCN,DPYSL2,EGR2,FCGR2A,HTRA1,LGALS1,MFGE8,NFIL3,NNMT,PDGFC,PDGFRB,SERPINA1,SERPINE2,SPARC,TAGLN,TGM2,THY1,TIMP1,TNC,TRAM2,TYROBP,VIM	37
Cellular Movement,Connective Tissue Development and Function	Migration of fibroblasts	1.15e-07	ACTA2,CCL2,CCN1,CORO1C,FN1,PALLD,POSTN,SERPINF1,THBS1,TIMP2,TPM1,TPM2	12
Cellular Movement,Hematological System Development and Function,Immune Cell Trafficking	Transmigration of leukocytes	1.15e-07	CCL2,CD300A,CXCL12,DCN,FN1,LGALS1,MYLK,RARRES2,TGM2,THY1,TIMP2,VCAM1	12
Cancer,Organismal Injury and Abnormalities	Development of benign tumor	1.17e-07	ACTA2,AEBP1,ANGPTL2,ANTXR1,ANXA5,CCDC80,CTSB,CYP1B1,DCN,FGF7,GNB4,INHBA,LGALS1,MSN,NRP2,PAPSS2,PLN,SLIT2,TGM2,THBS1,THY1,TIMP1,TRAM2,VCAM1,VSIG4	25
Cellular Movement,Hematological System Development and Function,Immune Cell Trafficking,Inflammatory Response	Cellular infiltration by phagocytes	1.27e-07	ALOX5AP,C5AR1,CCL2,CCN1,CCN2,CD14,CTSB,CTSK,CXCL12,FCER1G,GAS6,LGALS1,LOX,RARRES2,SERPINA1,SLIT2,TIMP1	17
Cardiovascular System Development and Function,Cellular Movement	Migration of microvascular endothelial cells	1.3e-07	CXCL12,GAS6,GATA6,NRP1,THBS1,TIMP1,TIMP2	7
Digestive System Development and Function	Morphology of digestive system	1.34e-07	ADAMTS2,AEBP1,ANTXR1,CD14,COL3A1,CTHRC1,CTSK,CYBRD1,DACT1,DCN,EFEMP1,FAM20C,FGF7,GAS1,GATA6,INHBA,MFGE8,NFIL3,POSTN,PRRX1,SFRP4,SULF1,SULF2,TGFBI,THBS1,TIMP2,WIPF1,ZFPM2	28
Cardiovascular Disease,Organismal Injury and Abnormalities	Occlusion of artery	1.35e-07	ACTA2,ALOX5AP,CCL2,CD14,CD163,COL5A2,CXCL12,FERMT2,FN1,GATA6,GREM1,LMCD1,LOX,MAFB,MFGE8,NNMT,SERPINA1,THBS1,TIMP1,TIMP2,VCAM1,VCAN,VSIG4	23
Cardiovascular System Development and Function,Tissue Morphology	Morphology of artery	1.36e-07	ACTA2,COL3A1,COL5A1,FBN1,FLNA,FN1,GATA6,ITGA5,LOX,NRP1,PRRX1,VIM	12
Carbohydrate Metabolism,Small Molecule Biochemistry	Metabolism of proteoglycan	1.36e-07	ADAMTS12,CTSB,POSTN,SULF1,SULF2,TNFAIP6	6
Cell-To-Cell Signaling and Interaction	Binding of lymphoma cell lines	1.37e-07	CCL2,CXCL12,DCN,FN1,GAS6,THY1,TNC,VCAM1,VCAN	9
Connective Tissue Disorders,Organismal Injury and Abnormalities,Skeletal and Muscular Disorders,Skeletal and Muscular System Development and Function	Abnormal morphology of axial skeleton	1.41e-07	ANTXR1,CCN2,COL10A1,COL12A1,CTSK,DACT1,FAM20C,FBN1,FSTL1,PRRX1,SFRP2,SULF1,SULF2	13
Cellular Movement,Hematological System Development and Function,Immune Cell Trafficking	Lymphocyte migration	1.46e-07	CCL2,CXCL12,DPYSL2,EGR2,FN1,ITGA5,LGALS1,MSN,MYADM,MYLK,NFIL3,RARRES2,SERPINE2,SPARC,TGM2,THBS1,TIMP1,TIMP2,VCAM1	19
Gastrointestinal Disease,Organismal Injury and Abnormalities	Benign oral disorder	1.48e-07	ADAMTS2,ANTXR1,C1R,C1S,CDH11,COL16A1,CXCL12,EGR2,FCGR2A,FN1,GAS1,GPC6,IFITM2,LGALS1,MFGE8,PDGFC,PDGFRB,POSTN,SFRP4,TIMP1,TPM1,TPM2,VCAM1	23
Cell-To-Cell Signaling and Interaction,Hematological System Development and Function,Inflammatory Response	Binding of blood platelets	1.5e-07	ANXA5,CCL2,CXCL12,FCER1G,FN1,LOX,SLIT2,THBS1,WIPF1	9
Cell Morphology	Shape change of blood cells	1.51e-07	ANGPTL2,CCL2,CXCL12,FCGR2A,FLNA,FN1,LGALS1,PLXNC1,THBS1,WIPF1	10
Cell-To-Cell Signaling and Interaction	Response of antigen presenting cells	1.54e-07	AXL,CD14,CLIC4,CXCL12,DIO2,FCER1G,FCGR2A,FN1,LY96,MFGE8,PALLD,TGM2,THBS1,TYROBP	14
Cellular Growth and Proliferation,Tissue Development	Proliferation of epithelial cells	1.55e-07	ACTA2,C5AR1,CCN1,COL8A2,CXCL12,FGF7,FN1,GAS1,HTRA1,INHBA,KLF9,MFGE8,POSTN,SERPINF1,SFRP2,SPARC,SULF2,TGM2,THBS1,TIMP1,TNFAIP6,VIM,VSIG4	23
Gastrointestinal Disease,Hepatic System Disease,Organismal Injury and Abnormalities	Liver lesion	1.61e-07	ACTA2,ACTN1,ADAM12,ADAMTS12,ADAMTS2,AEBP1,ALDH1L2,ANTXR2,ANXA5,ASPN,ATXN1,AXL,BNC2,C1R,C1S,C5AR1,CALU,CAVIN1,CCDC80,CCL2,CCN1,CCN2,CD14,CD163,CDH11,COL10A1,COL12A1,COL15A1,COL16A1,COL1A2,COL3A1,COL5A1,COL5A2,COL6A1,COL6A3,COL8A2,CTHRC1,CTSB,CTSK,CXCL12,CYP1B1,DACT1,DCN,DEGS1,DOCK11,DPYSL3,EFEMP1,FAM20C,FAP,FBN1,FCGR2A,FGF7,FLNA,FN1,FNDC1,GALNT10,GAS6,GREM1,HEG1,HEPH,INHBA,ITGA5,KIRREL1,LATS2,LMCD…	108
Cancer,Gastrointestinal Disease,Hepatic System Disease,Organismal Injury and Abnormalities	Hepatocellular carcinoma	1.67e-07	ADAM12,ADAMTS12,ALDH1L2,ANXA5,ATXN1,AXL,CALU,CCDC80,CCN1,CD163,COL10A1,COL15A1,COL5A1,COL5A2,CTSB,CXCL12,DCN,DOCK11,FN1,FNDC1,HEPH,ITGA5,LMCD1,MT1X,MT2A,NNMT,PDGFC,PDGFRB,PDLIM2,POSTN,RAB31,SERPINF1,SLIT2,SRPX,SULF2,TGFBI,TIMP2,VCAN,VIM,VSIG4,ZFPM2	41

## Sheet: Tox Functions
Categories	Diseases or Functions Annotation	p-value	Molecules	# Molecules
Liver Fibrosis	Fibrosis of liver	1.97e-09	ACTA2,C5AR1,CCL2,CCN2,COL1A2,COL3A1,CTSB,FN1,ITGA5,LATS2,MNDA,PDGFC,PDGFRB,POSTN,SERPINA1,SPARC,TIMP1,TIMP2,TRAM2	19
Hepatocellular carcinoma,Liver Hyperplasia/Hyperproliferation	Hepatocellular carcinoma	1.67e-07	ADAM12,ADAMTS12,ALDH1L2,ANXA5,ATXN1,AXL,CALU,CCDC80,CCN1,CD163,COL10A1,COL15A1,COL5A1,COL5A2,CTSB,CXCL12,DCN,DOCK11,FN1,FNDC1,HEPH,ITGA5,LMCD1,MT1X,MT2A,NNMT,PDGFC,PDGFRB,PDLIM2,POSTN,RAB31,SERPINF1,SLIT2,SRPX,SULF2,TGFBI,TIMP2,VCAN,VIM,VSIG4,ZFPM2	41
Liver Fibrosis	Activation of hepatic stellate cells	5.75e-07	CXCL12,FMOD,FN1,LOX,PDGFC,PDGFRB,TIMP1	7
Cardiac Enlargement	Enlargement of heart	3.4e-06	ATXN1,CCN2,COL3A1,CTSB,CXCL12,DACT1,FBXO32,FN1,GATA6,INHBA,LMCD1,MYL9,NEXN,PDGFC,PDLIM3,PLN,POSTN,RGS2,TIMP1,TIMP2,TPM1,ZFPM2	22
Liver Cirrhosis,Liver Fibrosis	Primary liver cirrhosis	4.11e-06	C5AR1,CCL2,CCN2,COL3A1,FN1,ITGA5,MNDA,PDGFRB	8
Liver Hyperplasia/Hyperproliferation	Liver cancer	4.39e-06	ACTN1,ADAM12,ADAMTS12,ADAMTS2,AEBP1,ALDH1L2,ANTXR2,ANXA5,ASPN,ATXN1,AXL,BNC2,C1R,C1S,CALU,CAVIN1,CCDC80,CCL2,CCN1,CD163,CDH11,COL10A1,COL12A1,COL15A1,COL16A1,COL1A2,COL5A1,COL5A2,COL6A1,COL8A2,CTHRC1,CTSB,CXCL12,DACT1,DCN,DOCK11,DPYSL3,EFEMP1,FAM20C,FAP,FBN1,FLNA,FN1,FNDC1,GAS6,GREM1,HEG1,HEPH,INHBA,ITGA5,KIRREL1,LATS2,LMCD1,MOXD1,MSRB3,MT1X,MT2A,MYADM,MYLK,NID2,NNMT,OLFML2B,PALLD,PCSK5,PDGFC,PDG…	90
Renal Proliferation	Proliferation of mesangial cells	6.91e-06	CTSK,DCN,FCER1G,GAS6,PDGFRB,SPARC	6
Liver Proliferation	Proliferation of liver cells	8.05e-06	CCN1,CCN2,CTSB,CXCL12,FGF7,INHBA,LGALS1,SULF2,THBS1,TIMP1,TIMP2	11
Liver Fibrosis,Liver Proliferation	Proliferation of hepatic stellate cells	1.04e-05	CCN2,CTSB,CXCL12,LGALS1,TIMP1,TIMP2	6
Liver Hyperplasia/Hyperproliferation	Liver tumor	1.08e-05	ACTN1,ADAM12,ADAMTS12,ADAMTS2,AEBP1,ALDH1L2,ANTXR2,ANXA5,ASPN,ATXN1,AXL,BNC2,C1R,C1S,CALU,CAVIN1,CCDC80,CCL2,CCN1,CD163,CDH11,COL10A1,COL12A1,COL15A1,COL16A1,COL1A2,COL5A1,COL5A2,COL6A1,COL6A3,COL8A2,CTHRC1,CTSB,CTSK,CXCL12,CYP1B1,DACT1,DCN,DEGS1,DOCK11,DPYSL3,EFEMP1,FAM20C,FAP,FBN1,FGF7,FLNA,FN1,FNDC1,GALNT10,GAS6,GREM1,HEG1,HEPH,INHBA,ITGA5,KIRREL1,LATS2,LMCD1,MOXD1,MSN,MSRB3,MT1X,MT2A,MYADM,MY…	99
Liver Cirrhosis	Cirrhosis	1.24e-05	C5AR1,CCL2,CCN2,COL3A1,FBLN2,FN1,ITGA5,MNDA,PDGFRB,SERPINA1,SPARC,TIMP1,TRAM2	13
Cardiac Enlargement	Hypertrophy of heart	2.44e-05	CCN2,CTSB,CXCL12,DACT1,FBXO32,FN1,GATA6,INHBA,LMCD1,MYL9,PDGFC,POSTN,RGS2,TIMP1,TPM1	15
Liver Hyperplasia/Hyperproliferation	Liver carcinoma	2.89e-05	ACTN1,ADAM12,ADAMTS12,ADAMTS2,AEBP1,ALDH1L2,ANTXR2,ANXA5,ASPN,ATXN1,AXL,BNC2,C1R,C1S,CALU,CAVIN1,CCDC80,CCN1,CD163,CDH11,COL10A1,COL12A1,COL15A1,COL16A1,COL1A2,COL5A1,COL5A2,COL6A1,COL8A2,CTHRC1,CTSB,CXCL12,DACT1,DCN,DOCK11,DPYSL3,EFEMP1,FAM20C,FAP,FBN1,FLNA,FN1,FNDC1,GAS6,GREM1,HEG1,HEPH,INHBA,ITGA5,KIRREL1,LATS2,LMCD1,MOXD1,MSRB3,MT1X,MT2A,MYADM,MYLK,NID2,NNMT,OLFML2B,PALLD,PCSK5,PDGFC,PDGFRB,P…	85
Liver Adhesion	Adhesion of liver cells	3.22e-05	ADAM12,CCN2,VCAM1	3
Liver Cirrhosis,Liver Fibrosis	Primary biliary cirrhosis	3.74e-05	C5AR1,CCL2,CCN2,COL3A1,ITGA5,MNDA,PDGFRB	7
Cardiac Enlargement	Hypertrophy of heart cells	5.34e-05	CCN2,CTSB,DACT1,FBXO32,FN1,GATA6,INHBA,LMCD1,TIMP1	9
Liver Cirrhosis,Liver Fibrosis	Cirrhosis of liver	6.57e-05	C5AR1,CCL2,CCN2,COL3A1,FN1,ITGA5,MNDA,PDGFRB,SERPINA1,TRAM2	10
Liver Adhesion	Adhesion of hepatic stellate cells	7.1e-05	ADAM12,CCN2	2
Cardiac Enlargement	Hypertrophy of cardiac muscle	8.99e-05	CCN2,DACT1,FBXO32,FN1,GATA6,INHBA,LMCD1,RGS2,TIMP1	9
Cardiac Enlargement	Hypertrophy of cardiomyocytes	0.000111	CCN2,DACT1,FBXO32,FN1,GATA6,INHBA,LMCD1,TIMP1	8
Congenital Heart Anomaly	Atrial septal defect	0.00012	FLNA,GATA6,MYLK,TPM1,ZFPM2	5
Renal Damage,Renal Tubule Injury	Proximal tubular toxicity	0.000139	COL3A1,COL5A1,FBN1,FN1,LGALS1,TIMP1	6
Cardiac Arteriopathy	Coronary artery disease	0.000194	ALOX5AP,CCL2,CD14,CD163,COL5A2,FN1,LOX,NNMT,THBS1,VCAM1	10
Cardiac Arrythmia	Arrhythmia	0.000224	ATXN1,CCL2,COL3A1,COL5A1,FLNA,NEXN,PLN,TGM2,TIMP1,TPM1,VCAM1	11
Congenital Heart Anomaly	Tetralogy of Fallot	0.000251	GATA6,TPM1,ZFPM2	3
Glomerular Injury	Glomerulosclerosis	0.000281	CCL2,CCN2,CYP1B1,DCN,GAS6,PDGFRB,SPARC,WIPF1	8
Cardiac Proliferation	Proliferation of cardiac fibroblasts	0.00037	CCN4,CXCL12,SERPINF1	3
Cardiac Infarction	Myocardial infarction	0.000383	ACTA2,CD14,CD163,COL3A1,CXCL12,FCER1G,FCGR2A,FSTL1,POSTN,TGM2	10
Congenital Heart Anomaly	Congenital anomaly of aortic arch	0.000609	FLNA,GATA6,NRP1	3
Liver Fibrosis	Migration of hepatic stellate cells	0.000928	CCL2,CCN2,LGALS1	3
Cardiac Dysfunction	Calcification of aortic valve	0.00119	POSTN,TIMP1,TIMP2	3
Liver Proliferation	Proliferation of hepatocytes	0.00127	CCN1,CXCL12,FGF7,INHBA,SULF2,THBS1,TIMP1	7
Renal Hydronephrosis	Hydronephrosis	0.0014	CCL2,DACT1,DCN,FSTL1,SFRP2	5
Cardiac Dilation,Cardiac Enlargement	Dilated cardiomyopathy	0.00143	ATXN1,COL3A1,FN1,NEXN,PDGFC,PDLIM3,PLN,TIMP1,TIMP2,TPM1,ZFPM2	11
Congenital Heart Anomaly	Congenital heart disease	0.00184	COL1A2,CXCL12,FLNA,GATA6,LOX,MYLK,NRP1,PCSK5,TPM1,ZFPM2	10
Cardiac Arrythmia	Cardiac fibrillation	0.00194	ATXN1,CCL2,COL3A1,PLN,TGM2,TIMP1,VCAM1	7
Renal Necrosis/Cell Death	Apoptosis of renal tubule	0.00199	C5AR1,DCN,MAFB,THBS1	4
Increased Levels of Red Blood Cells	Increased Levels of Red Blood Cells	0.00235	GATA6,INHBA,MAF,TGM2,ZEB2	5
Congenital Heart Anomaly	Atrial or ventricular septal defect	0.00243	CXCL12,FLNA,GATA6,MYLK,TPM1,ZFPM2	6
Congenital Heart Anomaly	Persistent truncus arteriosus	0.00318	FLNA,GATA6,NRP1	3
Cardiac Necrosis/Cell Death	Cell death of heart cells	0.00321	CCN1,CCN4,FSTL1,INHBA,SERPINF1,SFRP2,TIMP1,TIMP2	8
Cardiac Dilation,Cardiac Enlargement	Familial dilated cardiomyopathy	0.00358	NEXN,PDLIM3,PLN,TPM1	4
Cardiac Dysfunction,Cardiac Stenosis	Calcific aortic valve stenosis	0.00443	TIMP1,TIMP2	2
Congenital Heart Anomaly	Conotruncal heart malformations	0.00453	FLNA,GATA6,NRP1,ZFPM2	4
Cardiac Arrythmia	Atrial fibrillation	0.0047	ATXN1,CCL2,COL3A1,PLN,TIMP1,VCAM1	6
Congenital Heart Anomaly	Familial congenital heart disease	0.00522	COL1A2,FLNA,GATA6,NRP1,TPM1,ZFPM2	6
Congenital Heart Anomaly	Familial atrial septal defect	0.00693	GATA6,TPM1	2
Congenital Heart Anomaly	Atrioventricular septal defect type 5	0.00845	GATA6	1
Cardiac Dysfunction	Left ventricular noncompaction type 9	0.00845	TPM1	1
Liver Cirrhosis,Liver Fibrosis	Stage IV primary biliary cirrhosis	0.00845	COL3A1	1
Cardiac Inflammation	Inflammation of cardiomyocytes	0.00845	FBXO32	1
Cardiac Dilation,Cardiac Enlargement	Dilated cardiomyopathy type 1CC	0.00845	NEXN	1
Congenital Heart Anomaly	Atrial septal defect type 9	0.00845	GATA6	1
Increased Levels of Albumin	Increased flux of albumin	0.00845	THBS1	1
Congenital Heart Anomaly	Pancreatic agenesis and congenital heart defects	0.00845	GATA6	1
Glomerular Injury	Glomerulopathy with fibronectin deposits type 2	0.00845	FN1	1
Renal Lysis	Cytolysis of mesangial cells	0.00845	THY1	1
Congenital Heart Anomaly	Cardiac valvular form autosomal recessive Ehlers-Danlos syndrome	0.00845	COL1A2	1
Liver Cirrhosis,Liver Fibrosis	Stage III primary biliary cirrhosis	0.00845	COL3A1	1
Liver Hyperplasia/Hyperproliferation	Cancer of hepatocytes	0.00845	TIMP1	1
Liver Cirrhosis,Liver Fibrosis	Alpha-1 antitrypsin deficiency related emphysema-cirrhosis	0.00845	SERPINA1	1
Glomerular Injury,Renal Destruction	Destruction of glomerular capillary	0.00845	THY1	1
Cardiac Necrosis/Cell Death	Cell survival of cardiomyocytes	0.00845	FBXO32	1
Cardiac Arteriopathy	Development of coronary artery disease in HIV	0.00845	CCL2	1
Cardiac Dilation,Cardiac Enlargement	Dilated cardiomyopathy 1y	0.00845	TPM1	1
Cardiac Hypoplasia	Hypoplasia of ventricular compact zone	0.00845	ZFPM2	1
Renal Necrosis/Cell Death	Apoptosis of tubular cells	0.00869	C5AR1,DCN,MAFB	3
Liver Inflammation/Hepatitis	Inflammation of liver	0.00915	ACTA2,CCL2,CCN1,CD14,COL3A1,FCGR2A,LATS2,SPARC,TIMP1,TYROBP	10
Liver Hyperplasia/Hyperproliferation	Development of liver tumor	0.00977	CCDC80,CYP1B1,PDGFC,SRPX,VCAN	5
Cardiac Necrosis/Cell Death	Cell death of cardiomyocytes	0.00994	CCN1,CCN4,FSTL1,INHBA,SERPINF1,TIMP1,TIMP2	7
Cardiac Arrythmia	Familial arrhythmia	0.0122	COL5A1,FLNA,NEXN,TPM1	4
Hepatocellular carcinoma,Liver Hyperplasia/Hyperproliferation	Quantity of hepatocellular carcinoma	0.0122	CCN1,SULF2	2
Cardiac Enlargement	Enlargement of heart ventricle	0.0139	CXCL12,INHBA,MYL9,NEXN,TIMP1,TPM1	6
Cardiac Stenosis	Stenosis of aortic valve	0.0143	TIMP1,TIMP2,VCAM1	3
Liver Fibrosis	Severe hepatic fibrosis	0.0168	COL3A1	1
Cardiac Damage	Rupture of heart ventricle	0.0168	POSTN	1
Liver Cirrhosis	Experimentally induced cirrhosis	0.0168	FBLN2	1
Liver Inflammation/Hepatitis	Inflammation of liver portal space	0.0168	SPARC	1
Liver Proliferation	Proliferation of hepatic progenitor cells	0.0168	INHBA	1
Liver Fibrosis,Liver Proliferation	Proliferation of hepatic stellate cells/myofibroblasts	0.0168	CTSB	1
Renal Regeneration	Regeneration of glomerular capillary	0.0168	THY1	1
Congenital Heart Anomaly	Atrial septal defect type 1	0.0168	TPM1	1
Cardiac Dilation,Cardiac Enlargement	Dilated cardiomyopathy 1p	0.0168	PLN	1
Cardiac Enlargement	Hypertrophy of ventricular septum	0.0168	MYL9	1
Glomerular Injury	Loss of mesangial cells	0.0168	PDGFRB	1
Glomerular Injury	Abnormal morphology of renal glomerulus	0.0175	GAS6,KIRREL1,PDGFRB,WIPF1	4
Congenital Heart Anomaly	Familial cardiac septal defect	0.0177	GATA6,TPM1,ZFPM2	3
Renal Necrosis/Cell Death	Apoptosis of kidney cells	0.018	C5AR1,CCN2,DCN,MAFB	4
Cardiac Necrosis/Cell Death	Apoptosis of heart cells	0.0181	CCN1,FSTL1,INHBA,SERPINF1,SFRP2,TIMP2	6
Hepatocellular carcinoma,Liver Hyperplasia/Hyperproliferation	Child-Pugh class A advanced hepatocellular carcinoma	0.0187	AXL,PDGFRB	2
Liver Necrosis/Cell Death	Necrosis of liver	0.0196	CD14,CTSB,FLNA,INHBA,LATS2,TIMP1,TYROBP	7
Hepatocellular carcinoma,Liver Hyperplasia/Hyperproliferation	Hepatitis C virus-related hepatocellular carcinoma	0.0202	ANXA5,VIM	2
Cardiac Dysfunction	Familial left ventricular noncompaction	0.0217	NEXN,TPM1	2
Congenital Heart Anomaly	Atrioventricular septal defect and common atrioventricular junction	0.0217	GATA6,ZFPM2	2
Increased Levels of Alkaline Phosphatase	Increased activation of alkaline phosphatase	0.0231	ANXA6,CCN2,POSTN	3
Liver Damage	Liver Damage	0.0238	CD14,CTSB,INHBA,LATS2,PAPSS2,SERPINA1	6
Liver Hyperplasia/Hyperproliferation	Liver metastasis	0.024	CCL2,DPYSL3,PDGFRB	3
Liver Inflammation/Hepatitis	Viral hepatitis	0.0242	ACTA2,CCL2,COL3A1,FCGR2A,TIMP1	5
Renal Hypoplasia	Hypoplasia of kidney	0.0248	DACT1,FGF7,PCSK5	3
Congenital Heart Anomaly	Atresia of tricuspid valve	0.0251	ZFPM2	1
Cardiac Necrosis/Cell Death	Apoptosis of cardiac stem cells	0.0251	SFRP2	1
Congenital Heart Anomaly	Hypoplasia of aortic arch	0.0251	GATA6	1
Glomerular Injury	Lack of podocytes	0.0251	PDGFRB	1
Cardiac Fibrosis	Fibrosis of heart	0.0254	CCN2,FN1,NEXN,PDGFC,POSTN,TIMP1	6
Hepatocellular carcinoma,Liver Hyperplasia/Hyperproliferation	Hepatitis B surface antigen-negative hepatitis C virus negative hepatocellular carcinoma	0.0281	CTSB,VIM	2
Liver Inflammation/Hepatitis	Infection by hepatitis B virus	0.0323	CCL2,FCGR2A,TIMP1	3
Cardiac Proliferation	Proliferation of heart cells	0.0326	CCN4,CXCL12,GATA6,SERPINF1	4
Hepatocellular carcinoma,Liver Hyperplasia/Hyperproliferation	Metastasis of hepatocellular carcinoma	0.0334	SULF2	1
Liver Regeneration	Delay in regeneration of liver	0.0334	SULF2	1
Glomerular Injury,Renal Inflammation,Renal Nephritis	Progressive crescentic glomerulonephritis	0.0334	VCAM1	1
Glomerular Injury	Bleeding of renal glomerulus	0.0334	PDGFRB	1
Renal Hypoplasia	Hypoplasia of renal cortex	0.0334	FGF7	1
Cardiac Dilation,Cardiac Enlargement	Dominant dilated cardiomyopathy	0.0334	NEXN,TPM1	2
Degeneration of liver	Degeneration of liver	0.0334	AXL,EFEMP1	2
Hepatocellular carcinoma,Liver Hyperplasia/Hyperproliferation	Progressive hepatocellular carcinoma	0.0352	AXL,PDGFRB	2
Renal Damage	Reperfusion injury of kidney	0.0371	C5AR1,THBS1	2
Cardiac Necrosis/Cell Death	Apoptosis of ventricular myocytes	0.039	FSTL1,TIMP2	2
Hepatocellular carcinoma,Liver Hyperplasia/Hyperproliferation	BCLC stage C hepatocellular carcinoma	0.039	AXL,PDGFRB	2
Congenital Heart Anomaly	Ventricular septal defect	0.0394	CXCL12,FLNA,GATA6,ZFPM2	4
Liver Damage	Hepatic injury	0.0436	CD14,CTSB,INHBA,SERPINA1	4
Glomerular Injury	Abnormal morphology of podocytes	0.049	KIRREL1,PDGFRB	2
Liver Adhesion	Adhesion of hepatocytes	0.0496	VCAM1	1
Glomerular Injury,Renal Inflammation,Renal Nephritis	Spontaneous lupus nephritis	0.0496	VCAM1	1
Decreased Levels of Albumin	Increased uptake of albumin	0.0496	FLNA	1
Renal Inflammation,Renal Nephritis	Tubular nephritis	0.0496	DCN	1
Congenital Heart Anomaly	Double aortic arch	0.0496	NRP1	1
Cardiac Dysfunction	Dysfunction of heart	0.0497	ITGA5,NEXN,POSTN,TIMP1,TIMP2,TPM1	6
Renal Hypoplasia	Agenesis of kidney	0.0511	DACT1,PCSK5	2
Cardiac Necrosis/Cell Death	Apoptosis of cardiomyocytes	0.0519	CCN1,FSTL1,INHBA,SERPINF1,TIMP2	5
Cardiac Enlargement	Ventricular hypertrophy	0.0574	CXCL12,INHBA,MYL9,TPM1	4
Liver Inflammation/Hepatitis	Chronic hepatitis	0.0574	ACTA2,CCL2,COL3A1,TIMP1	4
Heart Failure	Severe chronic heart failure	0.0577	CXCL12	1
Renal Inflammation,Renal Nephritis	Immune complex nephritis	0.0577	TGM2	1
Cardiac Dysfunction	Systolic dysfunction	0.0577	ANXA5,ITGA5	2
Renal Inflammation,Renal Nephritis	Nephritis	0.0598	C5AR1,CCL2,DCN,FCGR2A,MFGE8,TGM2,VCAM1,WIPF1	8
Liver Inflammation/Hepatitis	Alcoholic hepatitis	0.0599	CCL2,COL3A1	2
Hepatocellular carcinoma,Liver Hyperplasia/Hyperproliferation	Hepatitis B virus-related hepatocellular carcinoma	0.0599	ANXA5,VIM	2
Renal Atrophy	Atrophy of kidney	0.0645	DCN,EFEMP1	2
Renal Damage,Renal Tubule Injury	Damage of renal tubule	0.0645	FN1,THBS1	2
Cardiac Dysfunction,Heart Failure	Diastolic heart failure	0.0656	CCN2	1
Liver Fibrosis	Chemotaxis of hepatic stellate cells	0.0656	CCL2	1
Glomerular Injury,Renal Inflammation,Renal Nephritis	Acute phase crescentic glomerulonephritis	0.0656	VCAM1	1
Renal Damage	Damage of kidney	0.0666	C5AR1,CCN1,FCGR2A,FN1,THBS1	5
Cardiac Arrythmia	Inherited primary arrhythmia syndrome	0.0691	COL5A1,TPM1	2
Cardiac Dysfunction	Left ventricular dysfunction	0.0702	NEXN,POSTN,TIMP1,TIMP2,TPM1	5
Hepatocellular carcinoma,Liver Hyperplasia/Hyperproliferation	Development of hepatocellular carcinoma	0.0739	CCDC80,PDGFC,VCAN	3
Hepatocellular carcinoma,Liver Hyperplasia/Hyperproliferation	BCLC stage C primary hepatocellular carcinoma	0.0814	PDGFRB	1
Hepatocellular carcinoma,Liver Hyperplasia/Hyperproliferation	BCLC stage B primary hepatocellular carcinoma	0.0814	PDGFRB	1
Hepatocellular carcinoma,Liver Hyperplasia/Hyperproliferation	Local hepatocellular carcinoma	0.0814	PDGFRB	1
Renal Necrosis/Cell Death	Survival of podocytes	0.0814	KIRREL1	1
Cardiac Infarction	Acute myocardial infarction	0.0816	CXCL12,FCGR2A,POSTN	3
Renal Damage	Injury of kidney	0.0838	C5AR1,CCN1,FCGR2A,THBS1	4
Liver Necrosis/Cell Death	Apoptosis of liver cells	0.0875	CTSB,INHBA,LATS2,TIMP1	4
Glomerular Injury,Renal Fibrosis	Fibrosis of kidney	0.088	CCL2,CYP1B1,DCN	3
Congenital Heart Anomaly	Syndromic congenital heart disease	0.0889	COL1A2,GATA6	2
Hepatocellular carcinoma,Liver Hyperplasia/Hyperproliferation	Size of hepatocellular carcinoma	0.0891	SULF2	1
Hepatocellular carcinoma,Liver Hyperplasia/Hyperproliferation	Inoperable hepatocellular carcinoma	0.0891	PDGFRB	1
Liver Inflammation/Hepatitis	Chronic viral hepatitis	0.0912	ACTA2,CCL2,TIMP1	3
Increased Levels of Creatinine	Increased Levels of Creatinine	0.094	C5AR1,CCN2	2
Cardiac Arrythmia	Arrhythmogenic right ventricular dysplasia familial 9	0.0968	NEXN	1
Cardiac Dilation,Cardiac Enlargement	Dilated cardiomyopathy 1S	0.0968	NEXN	1
Hepatocellular carcinoma,Liver Hyperplasia/Hyperproliferation	Child-Pugh class B advanced hepatocellular carcinoma	0.0968	PDGFRB	1
Cardiac Stenosis	Non-rheumatic aortic stenosis	0.0968	VCAM1	1
Congenital Heart Anomaly	Familial ventricular septal defect	0.0993	GATA6,ZFPM2	2
Nephrosis	Steroid dependent nephrotic syndrome	0.104	FCGR2A	1
Liver Damage	Damage of hepatocytes	0.112	PAPSS2	1
Hepatocellular carcinoma,Liver Hyperplasia/Hyperproliferation	Child-Pugh class A primary hepatocellular carcinoma	0.112	PDGFRB	1
Liver Hyperplasia/Hyperproliferation	Symptomatic stage iodine-refractory liver metastasis	0.112	PDGFRB	1
Liver Proliferation	Proliferation of oval cells	0.112	CXCL12	1
Hepatocellular carcinoma,Liver Hyperplasia/Hyperproliferation	Child-Pugh class A metastatic hepatocellular carcinoma	0.112	PDGFRB	1
Glomerular Injury,Renal Inflammation,Renal Nephritis	Glomerulonephritis	0.117	C5AR1,CCL2,FCGR2A,MFGE8,VCAM1,WIPF1	6
Pulmonary Hypertension	Pulmonary hypertensive arterial disease	0.118	PDGFRB,TNFAIP6	2
Congenital Heart Anomaly	Interrupted aortic arch	0.12	FLNA	1
Hepatocellular carcinoma,Liver Hyperplasia/Hyperproliferation	Locally advanced hepatocellular carcinoma	0.12	PDGFRB	1
Cardiac Arrythmia,Tachycardia	Catecholaminergic polymorphic ventricular tachycardia type 1	0.12	TPM1	1
Hepatocellular carcinoma,Liver Hyperplasia/Hyperproliferation	BCLC stage B advanced hepatocellular carcinoma	0.12	PDGFRB	1
Renal Damage,Renal Tubule Injury	Damage of tubulointerstitium	0.12	FN1	1
Renal Proliferation	Cell proliferation of kidney cell lines	0.125	CCN4,FBLN2,ITGA5,LOX	4
Hepatocellular carcinoma,Liver Hyperplasia/Hyperproliferation	BCLC stage C advanced hepatocellular carcinoma	0.127	PDGFRB	1
Cardiac Dilation,Cardiac Dysfunction,Cardiac Enlargement	Left ventricular dilation	0.132	NEXN,TIMP1	2
Liver Hyperplasia/Hyperproliferation	Hyperplasia of liver	0.134	TIMP1	1
Liver Hyperplasia/Hyperproliferation	Progressive liver metastasis	0.142	PDGFRB	1
Kidney Failure	Failure of kidney	0.143	CCN1,DCN,FCER1G,FCGR2A,THBS1	5
Congenital Heart Anomaly	Transposition of great vessels	0.149	NRP1	1
Cardiac Damage	Damage of heart	0.153	INHBA,POSTN	2
Liver Inflammation/Hepatitis	Chronic hepatitis C	0.153	ACTA2,CCL2	2
Glutathione Depletion In Liver	Conjugation of glutathione	0.156	CYP1B1	1
Cardiac Fibrosis	Myocardial fibrosis	0.156	FN1	1
Liver Necrosis/Cell Death	Focal necrosis of liver	0.156	TYROBP	1
Cardiac Inflammation	Experimental autoimmune myocarditis	0.156	CCL2	1
Liver Hyperplasia/Hyperproliferation	Hepatic adenocarcinoma	0.159	FAP,THBS1	2
Liver Regeneration	Liver Regeneration	0.161	FGF7,SULF2	2
Renal Atrophy	Atrophy of renal tubule	0.163	DCN	1
Liver Necrosis/Cell Death	Apoptosis of hepatic stellate cells	0.17	TIMP1	1
Pulmonary Hypertension	Pulmonary Hypertension	0.176	CCL2,PDGFRB,TNFAIP6	3
Liver Hyperbilirubinemia	Hyperbilirubinemia	0.177	FCGR2A	1
Cardiac Enlargement	Enlargement of left ventricle	0.18	NEXN,TIMP1,TPM1	3
Liver Inflammation/Hepatitis	Chronic active hepatitis	0.184	COL3A1	1
Glomerular Injury	Formation of glomerular crescent	0.184	GAS6	1
Glomerular Injury,Renal Necrosis/Cell Death	Apoptosis of mesangial cells	0.191	CCN2	1
Congenital Heart Anomaly	Perimembranous ventricular septal defect	0.198	CXCL12	1
Renal Necrosis/Cell Death	Apoptosis of renal tubular epithelial cells	0.198	DCN	1
Cardiac Fibrosis	Fibrosis of myocardium	0.198	TIMP1	1
Cardiac Arrythmia	Brugada syndrome type 1	0.212	COL5A1	1
Liver Steatosis	Hepatic steatosis	0.212	CCL2,CD14,CTHRC1,LATS2,PDGFC,SERPINA1	6
Cardiac Enlargement	Hypertrophy of ventricular myocytes	0.218	INHBA	1
Increased Levels of Blood Urea Nitrogen	Increased Levels of Blood Urea Nitrogen	0.218	C5AR1	1
Cardiac Arrythmia	Persistent atrial fibrillation	0.225	PLN	1
Heart Failure	Failure of heart	0.23	CCN2,CXCL12,PLN,TIMP1,ZFPM2	5
Glomerular Injury	Effacement of pedicels	0.231	KIRREL1	1
Congenital Heart Anomaly	Single ventricle defect	0.231	FLNA	1
Cardiac Enlargement	Right ventricular hypertrophy	0.244	CXCL12	1
Renal Necrosis/Cell Death	Cell death of kidney cells	0.246	C5AR1,CCN2,DCN,EMP3,GNG2,MAFB	6
Cardiac Dysfunction	Dysfunction of left ventricle	0.251	TIMP1	1
Pulmonary Hypertension	Primary pulmonary hypertension	0.251	TNFAIP6	1
Liver Hyperplasia/Hyperproliferation	Hepatocellular adenoma	0.251	CYP1B1	1
Cardiac Arrythmia	Arrhythmia of heart ventricle	0.26	TGM2,TPM1	2
Liver Damage	Hepatotoxicity	0.263	SERPINA1	1
Glomerular Injury	Abnormal morphology of mesangium	0.263	WIPF1	1
Hepatocellular carcinoma,Liver Hyperplasia/Hyperproliferation	Unresectable hepatocellular carcinoma	0.263	PDGFRB	1
Liver Necrosis/Cell Death	Apoptosis of liver cell lines	0.27	TIMP1	1
Glomerular Injury,Renal Inflammation,Renal Nephritis	Focal glomerulonephritis	0.276	CCL2	1
Liver Inflammation/Hepatitis	Acute hepatitis	0.276	COL3A1	1
Cardiac Fibrosis	Interstitial fibrosis of heart	0.288	POSTN	1
Cardiac Damage	Injury of heart	0.294	INHBA	1
Glomerular Injury,Renal Inflammation,Renal Nephritis	Lupus nephritis	0.301	C5AR1,FCGR2A,VCAM1	3
Liver Hypoplasia	Liver Hypoplasia	0.329	CTHRC1	1
Cardiac Arrythmia	Hereditary Wolff-Parkinson-White syndrome	0.34	FLNA	1
Liver Steatosis	Nonalcoholic fatty liver disease	0.347	CCL2,LATS2	2
Congenital Heart Anomaly	Double outlet right ventricle	0.357	ZFPM2	1
Liver Inflammation/Hepatitis	Chronic hepatitis B	0.384	TIMP1	1
Kidney Failure	End stage renal disease	0.398	DCN,FCGR2A	2
Liver Necrosis/Cell Death	Apoptosis of hepatocytes	0.41	CTSB,INHBA	2
Cardiac Arrythmia	Ventricular fibrillation	0.414	TGM2	1
Glomerular Injury,Kidney Failure,Renal Fibrosis	Interstitial fibrosis of kidney	0.429	DCN	1
Liver Failure	Failure of liver	0.471	TIMP1	1
Liver Inflammation/Hepatitis,Liver Steatosis	Steatohepatitis	0.485	CD14	1
Liver Hyperplasia/Hyperproliferation	Liver cholangiocarcinoma	0.489	FAP	1
Kidney Failure	Acute renal failure	0.514	CCN1	1
Renal Necrosis/Cell Death	Cell viability of kidney cell lines	0.531	ANXA5	1
Renal Damage	Acute kidney injury	0.562	CCN1	1
Increased Levels of Hematocrit	Increased Levels of Hematocrit	0.565	TGM2	1
Cardiac Dysfunction,Cardiac Enlargement	Hypertrophy of left ventricle	0.611	TPM1	1
Renal Necrosis/Cell Death	Cell death of kidney cell lines	1	EMP3,GNG2	2
Cardiac Proliferation	Proliferation of cardiomyocytes	1	GATA6	1

## Sheet: Networks
ID	Molecules in Network	Score	Focus Molecules	Top Diseases and Functions
1	ARL4C,BMP,CCN1,CCN2,COL10A1,COL1A2,Collagen type I (complex),elastase,FAP,Fascin,FBN1,FNDC1,GFPT2,GPC6,GREM1,Igfbp,LY96,Lymphotoxin,NFkB (complex),OLFML2B,Osteocalcin,PDLIM2,PRRX1,RAB31,RARRES2,SFRP2,SFRP4,SLIT2,Smad,SMAD1/5/9,SRGN,TGFBI,VCAN,Vla-4,YAP/TAZ	43	23	[Connective Tissue Development and Function, Organ Morphology, Tissue Development]
2	26s Proteasome,ACTA2,ACTN1,Alp,ATXN1,CALU,CG,Ck2,CNN3,CORO1C,CYBRD1,cytochrome C,DPYSL2,DPYSL3,FILIP1L,FLNA,FN1,FSH,Gsk3,Histone h3,Hsp70,Insulin,LGALS1,Lh,MSN,PALLD,PDLIM3,PPP1R18,Proinsulin,Rac,RNA polymerase II,TPM2,Ubiquitin,VCAM1,VIM	35	20	[Cell Morphology, Cellular Movement, Embryonic Development]
3	Akt,ANGPTL2,c-Src,COL12A1,COL15A1,COL16A1,COL5A1,COL5A2,COL6A3,COL8A2,collagen,collagen type i (family),Collagen type V,FERMT2,Fgf,Fgfr,Fibrinogen,GALNT10,GPIIB-IIIA,GXYLT2,HEG1,Hif1,Integrin,Integrin alpha 4 beta 1,Integrin alpha 5 beta 1,ITGA5,Lfa-1,MFGE8,MT1X,MT2A,N-Cadherin,PCSK5,Talin,TRAM2,TSPAN4	33	19	[Cancer, Connective Tissue Disorders, Organismal Injury and Abnormalities]
4	ADAMTS12,ADAMTS2,ALDH1L2,Alpha 1 antitrypsin,Alpha Actinin,Alpha catenin,ANTXR1,ANXA6,Cadherin,Cathepsin,CDH11,COL3A1,COL6A1,COLEC12,Collagen type IV,collagenase,CTSB,CTSK,EGLN,GAS6,Growth hormone,GYPC,HDL,HDL-cholesterol,Laminin (complex),LDL,MPP1,Nr1h,NRP1,Pkc(s),SAA,SERPINA1,SERPINF1,Tnf (family),TNFAIP6	31	18	[Connective Tissue Disorders, Organismal Injury and Abnormalities, Skeletal and Muscular Disorders]
5	AEBP1,C1q,C1QC,C1R,C1S,CCN4,Collagen type II,Collagen type III,Collagen type VI,Collagen type XVIII,Collagen(s),Complement component 1,DCN,ERK1/2,FBLN2,FGF7,Fibrin,FMOD,LOX,Mir200,MMD,NfkB1-RelA,PDGF (family),PDGF-AA,PDGFC,POSTN,SMAD1/5,Smad2/3/4,Sphk,SULF1,SULF2,TEAD,Thrombospondin,TLR7/8,TMEM176B	26	16	[Connective Tissue Disorders, Organ Morphology, Organismal Injury and Abnormalities]
6	ADAM12,Alpha tubulin,CD300A,chemokine,CLIC4,CXCL12,Ecm,EFEMP1,estrogen receptor,Hsp27,Hsp90,HTRA1,IL1,KIRREL1,Mapk,Mek,Mmp,MSRB3,NID2,Notch,NRP2,PAPSS2,PARP,PLSCR4,RGS2,Rsk,Serine Protease,SERPINE2,Sos,SRC (family),TIMP2,TMEM158,Tnf receptor,trypsin,Vegf	26	16	[Cancer, Cardiovascular System Development and Function, Organismal Injury and Abnormalities]
7	BECN1,BNC2,CASC2,CASP3,caspase,chloroacetic acid,CREB1,CTNNB1,CTNNβ-LEF1,D-glutamine,EIF2AK2,EIF2S1,EMP3,EVI2B,FSTL1,GLIPR1,HEPH,IFITM2,KLHL5,LATS2,MPEG1,MYC,NNMT,NRAS,PIP4K2A,PLXNC1,RB1,RUBCNL,SFTPA1,SLAMF8,SRPX,ST20,STAT1,STAT5a/b,TCF4-CTNNβ	26	16	[Cancer, Cell Death and Survival, Gastrointestinal Disease]
8	BCR (complex),CALC,CD163,Cr3,DEGS1,DOCK11,ERK,Fc gamma receptor,Fc receptor,Fcer1,FCER1G,FCGR2A,Fcgr3,hemoglobin,Ifnar,Iga,IgG,IgG1,IgG2a,Igg3,INHBA,Laminin1,MAF,MAFB,OLFML3,PLC gamma,Rap1,RPS6KA,SYK/ZAP,THEMIS2,THY1,TNC,TYROBP,WIPF1,ZFPM2	24	15	[Cell-To-Cell Signaling and Interaction, Hematological System Development and Function, Immune Cell Trafficking]
9	Actin,adhesion molecule,ANXA5,CALD1,CaMKII,Caspase 3/7,Cdc2,Cofilin,Collagen Alpha1,DACT1,F Actin,GATA6,GEM,Ifn gamma,Jnk,LMCD1,MAC,Mlc,Mlcp,MYL9,MYLK,Myosin,NEXN,NFAT (complex),Pak,Pdgf (complex),PDGF BB,Rock,SPARC,TAGLN,TCF,Tni,TPM1,Tropomyosin,VSIG4	20	13	[Cancer, Organismal Injury and Abnormalities, Reproductive System Disease]
10	ADCY,ADCY7,ADRB,ALOX5AP,AMPK,ANTXR2,ASPN,Atrial Natriuretic Peptide,C1QTNF5,cAMP-Gef,CCDC80,CYP1B1,Erm,FBXO32,G protein,G protein alpha,G protein alphai,G protein beta gamma,G-protein beta,GNB4,GNG2,JAK,LRP,MYADM,NADPH oxidase,PI3K (complex),PI3K (family),PI3K p85,PLC,Plc beta,Pld,PLN,Raf,Sapk,TMEM200A	20	13	[Connective Tissue Disorders, Hereditary Disorder, Inflammatory Disease]
11	14-3-3,Ap1,AXL,Calcineurin A,Calcineurin protein(s),CD14,DIO2,EGR2,Ifn,IFN alpha/beta,IFN Beta,Ige,Igm,IL12 (complex),IL12 (family),Immunoglobulin,Interferon alpha,KLF9,MAP2K1/2,MHC Class II (complex),MNDA,MOXD1,Nfat (family),NFIL3,P38 MAPK,Pde4,Ppp2c,Pro-inflammatory Cytokine,PTK,Smad2/3,Tgf beta,THBS1,TIMP1,Tlr,ZEB2	16	11	[Cellular Development, Cellular Growth and Proliferation, Hematological System Development and Function]
12	Beta Arrestin,C5AR1,Calmodulin,calpain,CAVIN1,CCL2,CD3,Creb,CTHRC1,Cyclin A,cytokine,FAM20C,Focal adhesion kinase,GAS1,Girk,Gpcr,Hdac,Histone h4,Metalloprotease,MXRA7,N-cor,P glycoprotein,p70 S6k,p85 (pik3r),Pdgfr,PDGFRB,Pka,RAMP1,RAS,Ras homolog,Rb,Sfk,SUSD6,TCR,TGM2	16	11	[Gastrointestinal Disease, Hepatic System Disease, Inflammatory Disease]
13	C1orf162,CRNN,KIAA1143,RNF11	2	1	[Gastrointestinal Disease, Organismal Injury and Abnormalities, Post-Translational Modification]

## Sheet: Molecules
Symbol	Entrez Gene Name	Gene Symbol - human (HUGO / HGNC / Entrez Gene)	Location	Type(s)	Biomarker Application(s)	Drug(s)	Entrez Gene ID for Human	Entrez Gene ID for Mouse	Entrez Gene ID for Rat
ACTA2	actin alpha 2, smooth muscle	ACTA2	Cytoplasm	other	efficacy		59	11475	81633
ACTN1	actinin alpha 1	ACTN1	Cytoplasm	transcription regulator			87	109711	81634
ADAM12	ADAM metallopeptidase domain 12	ADAM12	Plasma Membrane	peptidase	diagnosis		8038	11489	679837
ADAMTS2	ADAM metallopeptidase with thrombospondin type 1 motif 2	ADAMTS2	Extracellular Space	peptidase	diagnosis,efficacy		9509	216725	287899
ADAMTS12	ADAM metallopeptidase with thrombospondin type 1 motif 12	ADAMTS12	Extracellular Space	peptidase			81792	239337	294809
ADCY7	adenylate cyclase 7	ADCY7	Plasma Membrane	enzyme			113	11513	84420
AEBP1	AE binding protein 1	AEBP1	Nucleus	peptidase			165	11568	305494
ALDH1L2	aldehyde dehydrogenase 1 family member L2	ALDH1L2	Cytoplasm	enzyme			160428	216188	299699
ALOX5AP	arachidonate 5-lipoxygenase activating protein	ALOX5AP	Plasma Membrane	other			241	11690	29624
ANGPTL2	angiopoietin like 2	ANGPTL2	Extracellular Space	other			23452	26360	171100
ANTXR1	ANTXR cell adhesion molecule 1	ANTXR1	Plasma Membrane	transmembrane receptor	diagnosis		84168	69538	362393
ANTXR2	ANTXR cell adhesion molecule 2	ANTXR2	Plasma Membrane	transmembrane receptor	diagnosis		118429	71914	305633
ANXA5	annexin A5	ANXA5	Plasma Membrane	transporter	diagnosis,efficacy		308	11747	25673
ANXA6	annexin A6	ANXA6	Plasma Membrane	ion channel			309	11749	79125
ARL4C	ADP ribosylation factor like GTPase 4C	ARL4C	Nucleus	enzyme			10123	320982
ASPN	asporin	ASPN	Extracellular Space	other			54829	66695	306805
ATXN1	ataxin 1	ATXN1	Nucleus	transcription regulator			6310	20238	25049
AXL	AXL receptor tyrosine kinase	AXL	Plasma Membrane	kinase		ADCT-601,BA3011,bemcentinib,bosutinib,bosutinib/imatinib,bosutinib/ponatinib,bosutinib/rituximab,BPI-9016M,cabozantinib,cabozantinib/erlotinib,cabozantinib/nivolumab,DS-1205c,gilteritinib,humax-AXL-ADC,INCB081776,ningetinib,ONO-7475,RXDX-106,sitravatinib,SKI-G-801,TP-0903	558	26362	308444
BNC2	basonuclin 2	BNC2	Nucleus	transcription regulator			54796	242509	298189
C1orf162	chromosome 1 open reading frame 162	C1orf162	Other	transporter			128346	433638	100363228|100911379
C1QC	complement C1q C chain	C1QC	Extracellular Space	other			714	12262	362634
C1QTNF5	C1q and TNF related 5	C1QTNF5	Plasma Membrane	transmembrane receptor	unspecified application		114902	235312	315598
C1R	complement C1r	C1R	Extracellular Space	peptidase		SERPING1	715	50909|667277	312705
C1S	complement C1s	C1S	Extracellular Space	peptidase		SERPING1,sutimlimab	716	50908|317677	192262
C5AR1	complement C5a receptor 1	C5AR1	Plasma Membrane	G-protein coupled receptor		IPH5401	728	12273	113959
CALD1	caldesmon 1	CALD1	Cytoplasm	other			800
CALU	calumenin	CALU	Cytoplasm	other			813	12321	64366
CAVIN1	caveolae associated protein 1	PTRF	Nucleus	transcription regulator			284119	19285	287710
CCDC80	coiled-coil domain containing 80	CCDC80	Nucleus	other			151887	67896	64387
CCL2	C-C motif chemokine ligand 2	CCL2	Extracellular Space	cytokine	diagnosis,efficacy,prognosis,response to therapy,safety,unspecified application	CNTO 888,mimosine	6347	20293	287562
CCN1	cellular communication network factor 1	CYR61	Extracellular Space	other	unspecified application		3491	16007	83476
CCN2	cellular communication network factor 2	CTGF	Extracellular Space	growth factor		FG-3019	1490	14219	64032
CCN4	cellular communication network factor 4	WISP1	Extracellular Space	other			8840	22402	65154
CD14	CD14 molecule	CD14	Plasma Membrane	transmembrane receptor	efficacy,unspecified application		929	12475	60350
CD163	CD163 molecule	CD163	Plasma Membrane	transmembrane receptor			9332	93671	312701
CD300A	CD300a molecule	CD300A	Plasma Membrane	transmembrane receptor			11314	217303	501736
CDH11	cadherin 11	CDH11	Plasma Membrane	other	efficacy,prognosis		1009	12552	84407
CLIC4	chloride intracellular channel 4	CLIC4	Plasma Membrane	ion channel			25932	29876	83718
CNN3	calponin 3	CNN3	Cytoplasm	other			1266	71994	54321
COL10A1	collagen type X alpha 1 chain	COL10A1	Extracellular Space	other	unspecified application	collagenase clostridium histolyticum	1300	12813
COL12A1	collagen type XII alpha 1 chain	COL12A1	Extracellular Space	other		collagenase clostridium histolyticum	1303	12816	25683
COL15A1	collagen type XV alpha 1 chain	COL15A1	Extracellular Space	other		collagenase clostridium histolyticum	1306	12819
COL16A1	collagen type XVI alpha 1 chain	COL16A1	Extracellular Space	other		collagenase clostridium histolyticum	1307	107581	366474
COL1A2	collagen type I alpha 2 chain	COL1A2	Extracellular Space	other		collagenase clostridium histolyticum	1278	12843	84352
COL3A1	collagen type III alpha 1 chain	COL3A1	Extracellular Space	other	diagnosis,efficacy	collagenase clostridium histolyticum	1281	12825	84032
COL5A1	collagen type V alpha 1 chain	COL5A1	Extracellular Space	other		collagenase clostridium histolyticum	1289	12831	85490
COL5A2	collagen type V alpha 2 chain	COL5A2	Extracellular Space	other		collagenase clostridium histolyticum	1290	12832	85250
COL6A1	collagen type VI alpha 1 chain	COL6A1	Extracellular Space	other		collagenase clostridium histolyticum	1291	12833	294337
COL6A3	collagen type VI alpha 3 chain	COL6A3	Extracellular Space	other		collagenase clostridium histolyticum	1293	12835	367313
COL8A2	collagen type VIII alpha 2 chain	COL8A2	Extracellular Space	other		collagenase clostridium histolyticum	1296	329941	313592
COLEC12	collectin subfamily member 12	COLEC12	Plasma Membrane	transmembrane receptor			81035	140792	361289
CORO1C	coronin 1C	CORO1C	Cytoplasm	other			23603	23790	501841
CTHRC1	collagen triple helix repeat containing 1	CTHRC1	Extracellular Space	other			115908	68588	282836
CTSB	cathepsin B	CTSB	Cytoplasm	peptidase			1508	13030	64529
CTSK	cathepsin K	CTSK	Cytoplasm	peptidase	efficacy	balicatib,cathepsin K inhibitor,odanacatib	1513	13038	29175
CXCL12	C-X-C motif chemokine ligand 12	CXCL12	Extracellular Space	cytokine	diagnosis,efficacy,prognosis,unspecified application	NOX-A12	6387	20315	24772
CYBRD1	cytochrome b reductase 1	CYBRD1	Cytoplasm	enzyme			79901	73649	295669
CYP1B1	cytochrome P450 family 1 subfamily B member 1	CYP1B1	Cytoplasm	enzyme	diagnosis,efficacy,prognosis,unspecified application		1545	13078	25426
DACT1	dishevelled binding antagonist of beta catenin 1	DACT1	Cytoplasm	other	unspecified application		51339	59036	500666
DCN	decorin	DCN	Extracellular Space	other			1634	13179	29139
DEGS1	delta 4-desaturase, sphingolipid 1	DEGS1	Plasma Membrane	enzyme			8560	13244	58970
DIO2	iodothyronine deiodinase 2	DIO2	Cytoplasm	enzyme			1734	13371	65162
DOCK11	dedicator of cytokinesis 11	DOCK11	Cytoplasm	other			139818	75974	313438
DPYSL2	dihydropyrimidinase like 2	DPYSL2	Cytoplasm	enzyme			1808	12934	25416
DPYSL3	dihydropyrimidinase like 3	DPYSL3	Cytoplasm	enzyme	unspecified application		1809	22240	25418
EFEMP1	EGF containing fibulin extracellular matrix protein 1	EFEMP1	Extracellular Space	enzyme			2202	216616	305604
EGR2	early growth response 2	EGR2	Nucleus	transcription regulator			1959	13654	114090
EMP3	epithelial membrane protein 3	EMP3	Plasma Membrane	other	diagnosis		2014	13732	81505
EVI2B	ecotropic viral integration site 2B	EVI2B	Plasma Membrane	other			2124	216984|101488212	100910940
FAM20C	FAM20C golgi associated secretory pathway kinase	FAM20C	Extracellular Space	enzyme			56975	80752	304334
FAP	fibroblast activation protein alpha	FAP	Cytoplasm	peptidase		RO6874281,RO6874813	2191	14089	192203
FBLN2	fibulin 2	FBLN2	Extracellular Space	other			2199	14115	282583
FBN1	fibrillin 1	FBN1	Extracellular Space	other			2200	14118	83727
FBXO32	F-box protein 32	FBXO32	Cytoplasm	enzyme	efficacy		114907	67731	171043
FCER1G	Fc fragment of IgE receptor Ig	FCER1G	Plasma Membrane	transmembrane receptor			2207	14127	25441
FCGR2A	Fc fragment of IgG receptor IIa	FCGR2A	Plasma Membrane	transmembrane receptor		IgG	2212	14131	116591|498276|100911825|103693683|103694908
FERMT2	fermitin family member 2	PLEKHC1	Cytoplasm	other	disease progression		10979	218952	289992
FGF7	fibroblast growth factor 7	FGF7	Extracellular Space	growth factor			2252	14178	29348
FILIP1L	filamin A interacting protein 1 like	FILIP1L	Nucleus	other			11259	78749	304020
FLNA	filamin A	FLNA	Cytoplasm	other	unspecified application		2316	192176	293860
FMOD	fibromodulin	FMOD	Extracellular Space	other			2331	14264	64507
FN1	fibronectin 1	FN1	Extracellular Space	enzyme	diagnosis,efficacy,prognosis,unspecified application	AS1409,iodine I 131 anti-fibronectin antibody fragment L19-SIP,L19-IL2 monoclonal antibody-cytokine fusion protein,L19-IL2 monoclonal antibody-cytokine fusion protein/L19TNFalpha,L19TNFalpha,ocriplasmin	2335	14268	25661
FNDC1	fibronectin type III domain containing 1	FNDC1	Plasma Membrane	other		AGS-8M4	84624		308099
FSTL1	follistatin like 1	FSTL1	Extracellular Space	other			11167	14314	79210
GALNT10	polypeptide N-acetylgalactosaminyltransferase 10	GALNT10	Cytoplasm	enzyme			55568	171212	170501
GAS1	growth arrest specific 1	GAS1	Plasma Membrane	other			2619	14451	683470
GAS6	growth arrest specific 6	GAS6	Extracellular Space	growth factor		AVB-S6-500	2621	14456	58935
GATA6	GATA binding protein 6	GATA6	Nucleus	transcription regulator	diagnosis		2627	14465	29300
GEM	GTP binding protein overexpressed in skeletal muscle	GEM	Plasma Membrane	enzyme			2669	14579	297902
GFPT2	glutamine-fructose-6-phosphate transaminase 2	GFPT2	Cytoplasm	enzyme			9945	14584	360518
GLIPR1	GLI pathogenesis related 1	GLIPR1	Extracellular Space	other			11010	73690	299783
GNB4	G protein subunit beta 4	GNB4	Plasma Membrane	enzyme			59345	14696	294962
GNG2	G protein subunit gamma 2	GNG2	Plasma Membrane	enzyme			54331	14702	80850
GPC6	glypican 6	GPC6	Plasma Membrane	transmembrane receptor			10082	23888	691984
GREM1	gremlin 1, DAN family BMP antagonist	GREM1	Extracellular Space	other	unspecified application		26585	23892	50566
GXYLT2	glucoside xylosyltransferase 2	GLT8D4	Other	other			727936	232313	688618
GYPC	glycophorin C (Gerbich blood group)	GYPC	Plasma Membrane	other	unspecified application		2995	71683	364837
HEG1	heart development protein with EGF like domains 1	HEG1	Plasma Membrane	other			57493	77446	689710
HEPH	hephaestin	HEPH	Plasma Membrane	transporter			9843	15203	117240
HTRA1	HtrA serine peptidase 1	HTRA1	Extracellular Space	peptidase			5654	56213	65164
IFITM2	interferon induced transmembrane protein 2	IFITM2	Cytoplasm	other	prognosis
INHBA	inhibin subunit beta A	INHBA	Extracellular Space	growth factor	diagnosis	activin type 2B receptor Fc fusion protein STM 343,garetosmab
ITGA5	integrin subunit alpha 5	ITGA5	Plasma Membrane	transmembrane receptor	prognosis
KIRREL1	kirre like nephrin family adhesion molecule 1	KIRREL	Plasma Membrane	other
KLF9	Kruppel like factor 9	KLF9	Nucleus	transcription regulator
KLHL5	kelch like family member 5	KLHL5	Extracellular Space	other
LATS2	large tumor suppressor kinase 2	LATS2	Nucleus	kinase
LGALS1	galectin 1	LGALS1	Extracellular Space	other	diagnosis,prognosis	OTX008
LMCD1	LIM and cysteine rich domains 1	LMCD1	Cytoplasm	transcription regulator	unspecified application
LOX	lysyl oxidase	LOX	Extracellular Space	enzyme
LY96	lymphocyte antigen 96	LY96	Plasma Membrane	transmembrane receptor
MAF	MAF bZIP transcription factor	MAF	Nucleus	transcription regulator
MAFB	MAF bZIP transcription factor B	MAFB	Nucleus	transcription regulator
MFGE8	milk fat globule EGF and factor V/VIII domain containing	MFGE8	Extracellular Space	other
MMD	monocyte to macrophage differentiation associated	MMD	Plasma Membrane	kinase
MNDA	myeloid cell nuclear differentiation antigen	MNDA	Nucleus	other
MOXD1	monooxygenase DBH like 1	MOXD1	Cytoplasm	enzyme
MPEG1	macrophage expressed 1	MPEG1	Cytoplasm	other		CFI-402257
MPP1	membrane palmitoylated protein 1	MPP1	Plasma Membrane	kinase
MSN	moesin	MSN	Plasma Membrane	other
MSRB3	methionine sulfoxide reductase B3	MSRB3	Cytoplasm	enzyme
MT1X	metallothionein 1X	MT1X	Other	other	diagnosis
MT2A	metallothionein 2A	MT2A	Cytoplasm	other
MXRA7	matrix remodeling associated 7	MXRA7	Extracellular Space	other
MYADM	myeloid associated differentiation marker	MYADM	Nucleus	other
MYL9	myosin light chain 9	MYL9	Cytoplasm	other
MYLK	myosin light chain kinase	MYLK	Cytoplasm	kinase	prognosis	K-252
NEXN	nexilin F-actin binding protein	NEXN	Plasma Membrane	other
NFIL3	nuclear factor, interleukin 3 regulated	NFIL3	Nucleus	transcription regulator
NID2	nidogen 2	NID2	Extracellular Space	other
NNMT	nicotinamide N-methyltransferase	NNMT	Cytoplasm	enzyme	unspecified application	atorvastatin/niacin,lovastatin/niacin,nicotinic acid,nicotinic acid/pioglitazone
NRP1	neuropilin 1	NRP1	Plasma Membrane	transmembrane receptor	diagnosis,efficacy	vesencumab
NRP2	neuropilin 2	NRP2	Plasma Membrane	kinase
OLFML3	olfactomedin like 3	OLFML3	Extracellular Space	other
OLFML2B	olfactomedin like 2B	OLFML2B	Extracellular Space	other
PALLD	palladin, cytoskeletal associated protein	PALLD	Plasma Membrane	other
PAPSS2	3'-phosphoadenosine 5'-phosphosulfate synthase 2	PAPSS2	Cytoplasm	enzyme
PCSK5	proprotein convertase subtilisin/kexin type 5	PCSK5	Extracellular Space	peptidase	unspecified application
PDGFC	platelet derived growth factor C	PDGFC	Extracellular Space	growth factor
PDGFRB	platelet derived growth factor receptor beta	PDGFRB	Plasma Membrane	kinase	prognosis,response to therapy,unspecified application	5-azacytidine/midostaurin,5-azacytidine/sorafenib,axitinib,becaplermin,bevacizumab/sorafenib,blinatumomab/dasatinib,blinatumomab/imatinib,bortezomib/sorafenib,bosutinib/imatinib,clofarabine/cytarabine/sorafenib,crizotinib/pazopanib,cytarabine/idarubicin/sorafenib,dasatinib,dasatinib/erlotinib,dasatinib/filgrastim,dasatinib/inotuzumab ozogamicin,dasatinib/nilotinib,dasatinib/rituximab,decitabine/i…
PDLIM2	PDZ and LIM domain 2	PDLIM2	Cytoplasm	other
PDLIM3	PDZ and LIM domain 3	PDLIM3	Cytoplasm	other
PIP4K2A	phosphatidylinositol-5-phosphate 4-kinase type 2 alpha	PIP4K2A	Cytoplasm	kinase
PLN	phospholamban	PLN	Cytoplasm	transporter
PLSCR4	phospholipid scramblase 4	PLSCR4	Plasma Membrane	enzyme
PLXNC1	plexin C1	PLXNC1	Plasma Membrane	transmembrane receptor
POSTN	periostin	POSTN	Extracellular Space	other	unspecified application
PPP1R18	protein phosphatase 1 regulatory subunit 18	KIAA1949	Other	other
PRRX1	paired related homeobox 1	PRRX1	Nucleus	transcription regulator
RAB31	RAB31, member RAS oncogene family	RAB31	Cytoplasm	enzyme
RAMP1	receptor activity modifying protein 1	RAMP1	Plasma Membrane	G-protein coupled receptor		pramlintide
RARRES2	retinoic acid receptor responder 2	RARRES2	Plasma Membrane	transmembrane receptor
RGS2	regulator of G protein signaling 2	RGS2	Nucleus	enzyme
RUBCNL	rubicon like autophagy enhancer	C13orf18	Other	other
SERPINA1	serpin family A member 1	SERPINA1	Extracellular Space	other	diagnosis,unspecified application
SERPINE2	serpin family E member 2	SERPINE2	Extracellular Space	other
SERPINF1	serpin family F member 1	SERPINF1	Extracellular Space	other
SFRP2	secreted frizzled related protein 2	SFRP2	Plasma Membrane	transmembrane receptor	diagnosis
SFRP4	secreted frizzled related protein 4	SFRP4	Plasma Membrane	transmembrane receptor	diagnosis
SLAMF8	SLAM family member 8	SLAMF8	Extracellular Space	other
SLIT2	slit guidance ligand 2	SLIT2	Extracellular Space	other	diagnosis
SPARC	secreted protein acidic and cysteine rich	SPARC	Extracellular Space	other	disease progression,efficacy
SRGN	serglycin	SRGN	Cytoplasm	other
SRPX	sushi repeat containing protein X-linked	SRPX	Cytoplasm	other
SULF1	sulfatase 1	SULF1	Cytoplasm	enzyme
SULF2	sulfatase 2	SULF2	Plasma Membrane	enzyme
SUSD6	sushi domain containing 6	KIAA0247	Other	other
TAGLN	transgelin	TAGLN	Cytoplasm	other	diagnosis
TGFBI	transforming growth factor beta induced	TGFBI	Extracellular Space	other
TGM2	transglutaminase 2	TGM2	Cytoplasm	enzyme
THBS1	thrombospondin 1	THBS1	Extracellular Space	other	diagnosis,efficacy
THEMIS2	thymocyte selection associated family member 2	C1orf38	Other	other
THY1	Thy-1 cell surface antigen	THY1	Plasma Membrane	other	diagnosis,disease progression
TIMP1	TIMP metallopeptidase inhibitor 1	TIMP1	Extracellular Space	cytokine	diagnosis,disease progression,efficacy,prognosis,unspecified application
TIMP2	TIMP metallopeptidase inhibitor 2	TIMP2	Extracellular Space	other	efficacy,unspecified application
TMEM158	transmembrane protein 158 (gene/pseudogene)	TMEM158	Plasma Membrane	other
TMEM176B	transmembrane protein 176B	TMEM176B	Other	other
TMEM200A	transmembrane protein 200A	KIAA1913	Other	other
TNC	tenascin C	TNC	Extracellular Space	other	diagnosis,response to therapy	131I-tenatumomab,F16-IL2 fusion protein,iodine I 131 monoclonal antibody F16SIP
TNFAIP6	TNF alpha induced protein 6	TNFAIP6	Extracellular Space	other	unspecified application
TPM1	tropomyosin 1	TPM1	Cytoplasm	other	diagnosis
TPM2	tropomyosin 2	TPM2	Extracellular Space	other	diagnosis
TRAM2	translocation associated membrane protein 2	TRAM2	Other	other
TSPAN4	tetraspanin 4	TSPAN4	Plasma Membrane	other
TYROBP	transmembrane immune signaling adaptor TYROBP	TYROBP	Plasma Membrane	transmembrane receptor
VCAM1	vascular cell adhesion molecule 1	VCAM1	Plasma Membrane	transmembrane receptor	diagnosis,disease progression,efficacy,prognosis,unspecified application
VCAN	versican	VCAN	Extracellular Space	other
VIM	vimentin	VIM	Cytoplasm	other	diagnosis,efficacy,prognosis,unspecified application
VSIG4	V-set and immunoglobulin domain containing 4	VSIG4	Plasma Membrane	other
WIPF1	WAS/WASL interacting protein family member 1	WIPF1	Cytoplasm	other
ZEB2	zinc finger E-box binding homeobox 2	ZEB2	Nucleus	transcription regulator
ZFPM2	zinc finger protein, FOG family member 2	ZFPM2	Nucleus	transcription regulator
