# Supplementary material for: Utility of EFEMP1 in the Prediction of Oncologic Outcomes of Urothelial Carcinoma
Source: Genes (Basel). 2021 Jun 6;12(6):872. doi: 10.3390/genes12060872 (PMC8226762; doi:10.3390/genes12060872)
Supplement: Supplementary file 1 [file genes-12-00872-s001.zip › Table S2.xlsx]

## Sheet: Canonical Pathways
Supplementary Table 2. IPA. Top 200 most significant negatively correlated genes to EFEMP1 expression in bladder cancer
Ingenuity Canonical Pathways	-log(p-value)	Ratio	Molecules
LPS/IL-1 Mediated Inhibition of RXR Function	2.76	0.0311	ACOX1,FABP6,GSTO2,HMGCS2,HS6ST2,MAOA,SULT1A1
Mitochondrial Dysfunction	2.69	0.0351	CASP8,COX4I1,COX6B1,CYB5A,MAOA,TRAK1
ErbB2-ErbB3 Signaling	1.87	0.0462	ERBB3,PIK3C2B,SP1
Epoxysqualene Biosynthesis	1.82	0.5	FDFT1
Xenobiotic Metabolism PXR Signaling Pathway	1.8	0.026	GSTO2,HS6ST2,MAOA,PPP1R10,SULT1A1
Estrogen-Dependent Breast Cancer Signaling	1.72	0.0405	HSD17B2,PIK3C2B,SP1
ERK/MAPK Signaling	1.71	0.0248	ELF3,H3-3A/H3-3B,PIK3C2B,PPARG,PPP1R10
Superpathway of Cholesterol Biosynthesis	1.69	0.069	FDFT1,HMGCS2
Dopamine Degradation	1.66	0.0667	MAOA,SULT1A1
Sirtuin Signaling Pathway	1.61	0.0206	ARG2,H3-3A/H3-3B,HMGCS2,POLR1C,PPARG,SP1
PEDF Signaling	1.61	0.0366	CASP8,PIK3C2B,PPARG
Phenylethylamine Degradation I	1.52	0.25	AOC2
Ascorbate Recycling (Cytosolic)	1.52	0.25	GSTO2
Melatonin Degradation II	1.52	0.25	MAOA
Arginine Degradation I (Arginase Pathway)	1.52	0.25	ARG2
Lysine Degradation II	1.43	0.2	AADAT
Lysine Degradation V	1.43	0.2	AADAT
3-phosphoinositide Biosynthesis	1.42	0.0241	NUDT4,PIK3C2B,PPFIBP2,SSH3
NER Pathway	1.36	0.0291	H3-3A/H3-3B,TOP2B,USP7
Urea Cycle	1.35	0.167	ARG2
Arginine Degradation VI (Arginase 2 Pathway)	1.35	0.167	ARG2
Role of Oct4 in Mammalian Embryonic Stem Cell Pluripotency	1.32	0.0435	FOXA1,NR2F6
Dermatan Sulfate Biosynthesis (Late Stages)	1.32	0.0435	HS6ST2,SULT1A1
Telomerase Signaling	1.32	0.028	ELF3,PIK3C2B,SP1
Oxidative Phosphorylation	1.29	0.0275	COX4I1,COX6B1,CYB5A
Chondroitin Sulfate Biosynthesis (Late Stages)	1.29	0.0417	HS6ST2,SULT1A1
NRF2-mediated Oxidative Stress Response	1.25	0.0212	DNAJA4,GPX2,GSTO2,PIK3C2B
UVB-Induced MAPK Signaling	1.22	0.0385	H3-3A/H3-3B,PIK3C2B
Lymphotoxin β Receptor Signaling	1.21	0.0377	PIK3C2B,TRAF4
Transcriptional Regulatory Network in Embryonic Stem Cells	1.2	0.037	H3-3A/H3-3B,ZFHX3
LXR/RXR Activation	1.19	0.0248	ARG2,FDFT1,MYLIP
IL-15 Production	1.19	0.0248	DDR1,ERBB3,PTK6
Superpathway of Inositol Phosphate Compounds	1.18	0.0201	NUDT4,PIK3C2B,PPFIBP2,SSH3
Citrulline Biosynthesis	1.18	0.111	ARG2
Leucine Degradation I	1.18	0.111	BCAT2
Chondroitin Sulfate Biosynthesis	1.17	0.0357	HS6ST2,SULT1A1
Xenobiotic Metabolism Signaling	1.16	0.0174	GSTO2,HS6ST2,MAOA,PIK3C2B,SULT1A1
FXR/RXR Activation	1.14	0.0238	FABP6,FOXA1,PPARG
Dermatan Sulfate Biosynthesis	1.13	0.0339	HS6ST2,SULT1A1
Induction of Apoptosis by HIV1	1.1	0.0328	CASP8,SLC25A10
Ketogenesis	1.09	0.0909	HMGCS2
γ-glutamyl Cycle	1.09	0.0909	GGT6
Adipogenesis pathway	1.08	0.0224	KLF5,PPARG,TBL1XR1
MSP-RON Signaling In Cancer Cells Pathway	1.08	0.0224	ELF3,PIK3C2B,SP1
Assembly of RNA Polymerase I Complex	1.06	0.0833	POLR1C
Osteoarthritis Pathway	1.06	0.0182	CASP8,ELF3,PPARG,SP1
Superpathway of Melatonin Degradation	1.06	0.0308	MAOA,SULT1A1
Semaphorin Neuronal Repulsive Signaling Pathway	1.05	0.0216	PIK3C2B,SEMA3F,SEMA6A
Sperm Motility	1.04	0.0179	CATSPER2,DDR1,ERBB3,PTK6
Hereditary Breast Cancer Signaling	1.04	0.0214	PIK3C2B,PMS2,SMARCC1
Serotonin Degradation	1.03	0.0299	MAOA,SULT1A1
D-myo-inositol (1,4,5,6)-Tetrakisphosphate Biosynthesis	1.02	0.0211	NUDT4,PPFIBP2,SSH3
D-myo-inositol (3,4,5,6)-tetrakisphosphate Biosynthesis	1.02	0.0211	NUDT4,PPFIBP2,SSH3
Oleate Biosynthesis II (Animals)	1.02	0.0769	CYB5A
Cholesterol Biosynthesis I	1.02	0.0769	FDFT1
Cholesterol Biosynthesis II (via 24,25-dihydrolanosterol)	1.02	0.0769	FDFT1
Cholesterol Biosynthesis III (via Desmosterol)	1.02	0.0769	FDFT1
IL-10 Signaling	1	0.0286	ARG2,SP1
Acyl-CoA Hydrolysis	0.996	0.0714	ACOT11
Leukotriene Biosynthesis	0.996	0.0714	GGT6
Mevalonate Pathway I	0.996	0.0714	HMGCS2
Phenylalanine Degradation IV (Mammalian, via Side Chain)	0.996	0.0714	MAOA
Small Cell Lung Cancer Signaling	0.991	0.0282	PIK3C2B,TRAF4
Heparan Sulfate Biosynthesis (Late Stages)	0.983	0.0278	HS6ST2,SULT1A1
Estrogen Receptor Signaling	0.975	0.0152	ARG2,FOXA1,PIK3C2B,SP1,TBL1XR1
Huntington's Disease Signaling	0.967	0.0169	CASP8,PIK3C2B,SP1,TCERG1
Superpathway of Citrulline Metabolism	0.967	0.0667	ARG2
Granzyme B Signaling	0.939	0.0625	CASP8
Mismatch Repair in Eukaryotes	0.939	0.0625	PMS2
Isoleucine Degradation I	0.939	0.0625	BCAT2
3-phosphoinositide Degradation	0.932	0.0192	NUDT4,PPFIBP2,SSH3
Dopamine Receptor Signaling	0.932	0.026	MAOA,PPP1R10
D-myo-inositol-5-phosphate Metabolism	0.928	0.0191	NUDT4,PPFIBP2,SSH3
VDR/RXR Activation	0.924	0.0256	HSD17B2,SP1
Heparan Sulfate Biosynthesis	0.914	0.0253	HS6ST2,SULT1A1
γ-linolenate Biosynthesis II (Animals)	0.914	0.0588	CYB5A
HOTAIR Regulatory Pathway	0.91	0.0187	FOXA1,H3-3A/H3-3B,PIK3C2B
Prolactin Signaling	0.896	0.0247	PIK3C2B,SP1
Superpathway of Geranylgeranyldiphosphate Biosynthesis I (via Mevalonate)	0.889	0.0556	HMGCS2
TR/RXR Activation	0.873	0.0238	PIK3C2B,TBL1XR1
HER-2 Signaling in Breast Cancer	0.873	0.0238	ERBB3,PIK3C2B
Valine Degradation I	0.87	0.0526	BCAT2
Cardiomyocyte Differentiation via BMP Receptors	0.848	0.05	BMP5
Inflammasome pathway	0.848	0.05	CASP8
Putrescine Degradation III	0.83	0.0476	MAOA
Polyamine Regulation in Colon Cancer	0.81	0.0455	PPARG
ErbB Signaling	0.793	0.0213	ERBB3,PIK3C2B
Tumoricidal Function of Hepatic Natural Killer Cells	0.775	0.0417	CASP8
Glutathione Redox Reactions I	0.775	0.0417	GPX2
Vitamin-C Transport	0.775	0.0417	GSTO2
p53 Signaling	0.767	0.0204	GNL3,PIK3C2B
Tryptophan Degradation X (Mammalian, via Tryptamine)	0.759	0.04	MAOA
Nitric Oxide Signaling in the Cardiovascular System	0.759	0.0202	ARG2,PIK3C2B
Production of Nitric Oxide and Reactive Oxygen Species in Macrophages	0.757	0.0159	ARG2,PIK3C2B,PPP1R10
Xenobiotic Metabolism CAR Signaling Pathway	0.757	0.0159	GSTO2,HS6ST2,SULT1A1
PPARα/RXRα Activation	0.747	0.0157	ACAA1,ACOX1,TGS1
Clathrin-mediated Endocytosis Signaling	0.74	0.0155	MYO6,PIK3C2B,RAB11A
Chronic Myeloid Leukemia Signaling	0.733	0.0194	MECOM,PIK3C2B
Role of p14/p19ARF in Tumor Suppression	0.701	0.0345	PIK3C2B
Type I Diabetes Mellitus Signaling	0.684	0.018	CASP8,ICA1
NGF Signaling	0.668	0.0175	PIK3C2B,TRAF4
Glutathione-mediated Detoxification	0.664	0.0312	GSTO2
Fatty Acid β-oxidation I	0.664	0.0312	ACAA1
Apelin Endothelial Signaling Pathway	0.662	0.0174	PIK3C2B,SP1
IL-9 Signaling	0.652	0.0303	PIK3C2B
AMPK Signaling	0.652	0.014	PIK3C2B,RAB11A,SMARCC1
Sphingosine-1-phosphate Signaling	0.65	0.0171	CASP8,PIK3C2B
Role of PKR in Interferon Induction and Antiviral Response	0.644	0.0169	CASP8,SP1
Cytotoxic T Lymphocyte-mediated Apoptosis of Target Cells	0.64	0.0294	CASP8
Role of NANOG in Mammalian Embryonic Stem Cell Pluripotency	0.64	0.0168	BMP5,PIK3C2B
HGF Signaling	0.635	0.0167	ELF3,PIK3C2B
DNA Methylation and Transcriptional Repression Signaling	0.629	0.0286	H3-3A/H3-3B
TWEAK Signaling	0.629	0.0286	CASP8
Noradrenaline and Adrenaline Degradation	0.629	0.0286	MAOA
Reelin Signaling in Neurons	0.623	0.0164	PAFAH1B3,PIK3C2B
Docosahexaenoic Acid (DHA) Signaling	0.599	0.0263	PIK3C2B
Thyroid Hormone Metabolism II (via Conjugation and/or Degradation)	0.599	0.0263	SULT1A1
IL-12 Signaling and Production in Macrophages	0.57	0.015	PIK3C2B,PPARG
Estrogen Biosynthesis	0.57	0.0244	HSD17B2
Human Embryonic Stem Cell Pluripotency	0.562	0.0148	BMP5,PIK3C2B
Serotonin Receptor Signaling	0.553	0.0233	MAOA
BAG2 Signaling Pathway	0.553	0.0233	SP1
Role of RIG1-like Receptors in Antiviral Innate Immunity	0.544	0.0227	CASP8
Ovarian Cancer Signaling	0.544	0.0144	PIK3C2B,PMS2
Triacylglycerol Biosynthesis	0.544	0.0227	DGAT2
Apelin Pancreas Signaling Pathway	0.544	0.0227	PIK3C2B
IL-23 Signaling Pathway	0.544	0.0227	PIK3C2B
Insulin Receptor Signaling	0.539	0.0143	PIK3C2B,PPP1R10
Cardiac β-adrenergic Signaling	0.536	0.0142	AKAP1,PPP1R10
Type II Diabetes Mellitus Signaling	0.532	0.0141	PIK3C2B,PPARG
Aryl Hydrocarbon Receptor Signaling	0.527	0.014	GSTO2,SP1
Endocannabinoid Cancer Inhibition Pathway	0.527	0.014	CASP8,PIK3C2B
Xenobiotic Metabolism General Signaling Pathway	0.527	0.014	GSTO2,PIK3C2B
Ephrin A Signaling	0.52	0.0213	PIK3C2B
Spliceosomal Cycle	0.513	0.0208	PRPF40B
Stearate Biosynthesis I (Animals)	0.504	0.0204	ACOT11
Cell Cycle: G2/M DNA Damage Checkpoint Regulation	0.504	0.0204	TOP2B
Melanoma Signaling	0.498	0.02	PIK3C2B
Primary Immunodeficiency Signaling	0.498	0.02	UNG
Myc Mediated Apoptosis Signaling	0.498	0.02	CASP8
TNFR1 Signaling	0.498	0.02	CASP8
Axonal Guidance Signaling	0.489	0.0101	BMP5,PIK3C2B,PLXNC1,SEMA3F,SEMA6A
CD27 Signaling in Lymphocytes	0.478	0.0189	CASP8
Necroptosis Signaling Pathway	0.474	0.0127	CASP8,SLC25A10
Role of IL-17A in Arthritis	0.471	0.0185	PIK3C2B
eNOS Signaling	0.466	0.0126	CASP8,PIK3C2B
EGF Signaling	0.465	0.0182	PIK3C2B
Cell Cycle Control of Chromosomal Replication	0.458	0.0179	TOP2B
Unfolded protein response	0.458	0.0179	PPARG
CNTF Signaling	0.452	0.0175	PIK3C2B
HMGB1 Signaling	0.446	0.0121	PIK3C2B,SP1
MSP-RON Signaling Pathway	0.446	0.0172	PIK3C2B
Endometrial Cancer Signaling	0.434	0.0167	PIK3C2B
Retinoic acid Mediated Apoptosis Signaling	0.434	0.0167	CASP8
Melatonin Degradation I	0.434	0.0167	SULT1A1
IL-2 Signaling	0.428	0.0164	PIK3C2B
Germ Cell-Sertoli Cell Junction Signaling	0.426	0.0117	EPN3,PIK3C2B
Erythropoietin Signaling	0.42	0.0116	MACROH2A2,PIK3C2B
Thrombopoietin Signaling	0.418	0.0159	PIK3C2B
Role of PI3K/AKT Signaling in the Pathogenesis of Influenza	0.412	0.0156	PIK3C2B
IL-17A Signaling in Airway Cells	0.412	0.0156	PIK3C2B
PXR/RXR Activation	0.407	0.0154	HMGCS2
CD40 Signaling	0.407	0.0154	PIK3C2B
NF-κB Signaling	0.402	0.0112	CASP8,PIK3C2B
ErbB4 Signaling	0.397	0.0149	PIK3C2B
Cell Cycle: G1/S Checkpoint Regulation	0.397	0.0149	GNL3
Role of JAK1 and JAK3 in γc Cytokine Signaling	0.387	0.0145	PIK3C2B
SPINK1 General Cancer Pathway	0.387	0.0145	PIK3C2B
Agrin Interactions at Neuromuscular Junction	0.382	0.0143	ERBB3
GM-CSF Signaling	0.382	0.0143	PIK3C2B
Growth Hormone Signaling	0.378	0.0141	PIK3C2B
Endothelin-1 Signaling	0.377	0.0106	CASP8,PIK3C2B
Basal Cell Carcinoma Signaling	0.373	0.0139	BMP5
Non-Small Cell Lung Cancer Signaling	0.369	0.0137	PIK3C2B
Glioma Invasiveness Signaling	0.369	0.0137	PIK3C2B
Leptin Signaling in Obesity	0.365	0.0135	PIK3C2B
RAR Activation	0.361	0.0103	NR2F6,SMARCC1
FcγRIIB Signaling in B Lymphocytes	0.36	0.0133	PIK3C2B
IL-15 Signaling	0.36	0.0133	PIK3C2B
Angiopoietin Signaling	0.36	0.0133	PIK3C2B
NF-κB Activation by Viruses	0.356	0.0132	PIK3C2B
GDNF Family Ligand-Receptor Interactions	0.356	0.0132	PIK3C2B
Toll-like Receptor Signaling	0.356	0.0132	TRAF4
Neurotrophin/TRK Signaling	0.356	0.0132	PIK3C2B
Macropinocytosis Signaling	0.356	0.0132	PIK3C2B
Adrenomedullin signaling pathway	0.354	0.0102	PIK3C2B,PPARG
Antiproliferative Role of Somatostatin Receptor 2	0.352	0.013	PIK3C2B
Gap Junction Signaling	0.351	0.0101	PIK3C2B,SP1
IL-7 Signaling Pathway	0.347	0.0128	PIK3C2B
IL-3 Signaling	0.343	0.0127	PIK3C2B
Thyroid Cancer Signaling	0.343	0.0127	PIK3C2B
BEX2 Signaling Pathway	0.343	0.0127	PLXNC1
Role of BRCA1 in DNA Damage Response	0.339	0.0125	SMARCC1
IL-17 Signaling	0.339	0.0125	PIK3C2B
FLT3 Signaling in Hematopoietic Progenitor Cells	0.339	0.0125	PIK3C2B
Renal Cell Carcinoma Signaling	0.339	0.0125	PIK3C2B
JAK/Stat Signaling	0.339	0.0125	PIK3C2B
Apelin Adipocyte Signaling Pathway	0.332	0.0122	GPX2
Glucocorticoid Receptor Signaling	0.329	0.00866	ARG2,PIK3C2B,PPARG,SMARCC1
Systemic Lupus Erythematosus In T Cell Signaling Pathway	0.329	0.00898	CASP8,PIK3C2B,SP1
LPS-stimulated MAPK Signaling	0.328	0.012	PIK3C2B
VEGF Family Ligand-Receptor Interactions	0.324	0.0119	PIK3C2B
FGF Signaling	0.324	0.0119	PIK3C2B
HIPPO signaling	0.321	0.0118	PPP1R10
IL-4 Signaling	0.321	0.0118	PIK3C2B
BMP signaling pathway	0.321	0.0118	BMP5
Xenobiotic Metabolism AHR Signaling Pathway	0.321	0.0118	GSTO2
PDGF Signaling	0.317	0.0116	PIK3C2B
Ceramide Signaling	0.31	0.0114	PIK3C2B
CTLA4 Signaling in Cytotoxic T Lymphocytes	0.306	0.0112	PIK3C2B
Acute Myeloid Leukemia Signaling	0.306	0.0112	PIK3C2B
RANK Signaling in Osteoclasts	0.306	0.0112	PIK3C2B
Role of Osteoblasts, Osteoclasts and Chondrocytes in Rheumatoid Arthritis	0.305	0.00917	BMP5,PIK3C2B
Prostate Cancer Signaling	0.299	0.011	PIK3C2B
Death Receptor Signaling	0.296	0.0109	CASP8
EIF2 Signaling	0.292	0.00893	PIK3C2B,RPL14
Fcγ Receptor-mediated Phagocytosis in Macrophages and Monocytes	0.29	0.0106	RAB11A
Melanocyte Development and Pigmentation Signaling	0.29	0.0106	PIK3C2B
Actin Cytoskeleton Signaling	0.287	0.00881	PIK3C2B,SSH3
Systemic Lupus Erythematosus Signaling	0.282	0.00873	PIK3C2B,PRPF40B
Amyotrophic Lateral Sclerosis Signaling	0.281	0.0103	PIK3C2B
ATM Signaling	0.281	0.0103	USP7
UVA-Induced MAPK Signaling	0.277	0.0102	PIK3C2B
VEGF Signaling	0.275	0.0101	PIK3C2B
Apelin Cardiomyocyte Signaling Pathway	0.275	0.0101	PIK3C2B
Apoptosis Signaling	0.272	0.01	CASP8
Neuropathic Pain Signaling In Dorsal Horn Neurons	0.268	0.0099	PIK3C2B
Kinetochore Metaphase Signaling Pathway	0.268	0.0099	PPP1R10
Virus Entry via Endocytic Pathways	0.266	0.0098	PIK3C2B
SAPK/JNK Signaling	0.266	0.0098	PIK3C2B
Mouse Embryonic Stem Cell Pluripotency	0.263	0.00971	PIK3C2B
Sumoylation Pathway	0.263	0.00971	SP1
Hepatic Fibrosis Signaling Pathway	0.261	0.00798	PIK3C2B,PPARG,SP1
FAK Signaling	0.26	0.00962	PIK3C2B
IGF-1 Signaling	0.26	0.00962	PIK3C2B
Neuregulin Signaling	0.257	0.00952	ERBB3
PPAR Signaling	0.257	0.00952	PPARG
PAK Signaling	0.255	0.00943	PIK3C2B
T Cell Receptor Signaling	0.255	0.00943	PIK3C2B
PD-1, PD-L1 cancer immunotherapy pathway	0.255	0.00943	PIK3C2B
Insulin Secretion Signaling Pathway	0.255	0.0082	CLCN3,PIK3C2B
CDK5 Signaling	0.249	0.00926	PPP1R10
Paxillin Signaling	0.249	0.00926	PIK3C2B
Pancreatic Adenocarcinoma Signaling	0.247	0.00917	PIK3C2B
Antioxidant Action of Vitamin C	0.247	0.00917	GSTO2
Glioma Signaling	0.245	0.00909	PIK3C2B
iCOS-iCOSL Signaling in T Helper Cells	0.242	0.00901	PIK3C2B
MSP-RON Signaling In Macrophages Pathway	0.237	0.00885	PIK3C2B
Endocannabinoid Developing Neuron Pathway	0.232	0.0087	PIK3C2B
fMLP Signaling in Neutrophils	0.23	0.00862	PIK3C2B
Role of Tissue Factor in Cancer	0.23	0.00862	PIK3C2B
Fc Epsilon RI Signaling	0.228	0.00855	PIK3C2B
Renin-Angiotensin Signaling	0.225	0.00847	PIK3C2B
p38 MAPK Signaling	0.225	0.00847	H3-3A/H3-3B
GP6 Signaling Pathway	0.223	0.0084	PIK3C2B
CD28 Signaling in T Helper Cells	0.219	0.00826	PIK3C2B
Rac Signaling	0.219	0.00826	PIK3C2B
Th1 Pathway	0.219	0.00826	PIK3C2B
RhoA Signaling	0.215	0.00813	SEMA3F
CCR3 Signaling in Eosinophils	0.213	0.00806	PIK3C2B
IL-6 Signaling	0.208	0.00794	PIK3C2B
14-3-3-mediated Signaling	0.206	0.00787	PIK3C2B
P2Y Purigenic Receptor Signaling Pathway	0.206	0.00787	PIK3C2B
Synaptic Long Term Potentiation	0.202	0.00775	PPP1R10
p70S6K Signaling	0.202	0.00775	PIK3C2B
White Adipose Tissue Browning Pathway	0.202	0.00775	PPARG
Gα12/13 Signaling	0.198	0.00763	PIK3C2B
Natural Killer Cell Signaling	0	0.00508	PIK3C2B
Leukocyte Extravasation Signaling	0	0.00518	PIK3C2B
Hepatic Cholestasis	0	0.00538	FABP6
IL-8 Signaling	0	0.005	PIK3C2B
Role of Pattern Recognition Receptors in Recognition of Bacteria and Viruses	0	0.00649	PIK3C2B
Role of NFAT in Regulation of the Immune Response	0	0.00552	PIK3C2B
CXCR4 Signaling	0	0.00599	PIK3C2B
Dendritic Cell Maturation	0	0.00543	PIK3C2B
HIF1α Signaling	0	0.00488	PIK3C2B
Relaxin Signaling	0	0.00667	PIK3C2B
Factors Promoting Cardiogenesis in Vertebrates	0	0.00667	BMP5
Thrombin Signaling	0	0.00481	PIK3C2B
Cardiac Hypertrophy Signaling	0	0.00417	PIK3C2B
Molecular Mechanisms of Cancer	0	0.0075	BMP5,CASP8,PIK3C2B
Aldosterone Signaling in Epithelial Cells	0	0.00633	PIK3C2B
CREB Signaling in Neurons	0	0.00168	PIK3C2B
Colorectal Cancer Metastasis Signaling	0	0.00395	PIK3C2B
mTOR Signaling	0	0.00476	PIK3C2B
Cdc42 Signaling	0	0.00568	FNBP1L
ILK Signaling	0	0.00526	PIK3C2B
Protein Kinase A Signaling	0	0.00752	AKAP1,H3-3A/H3-3B,PPP1R10
Role of Macrophages, Fibroblasts and Endothelial Cells in Rheumatoid Arthritis	0	0.00639	PIK3C2B,TRAF4
Regulation of eIF4 and p70S6K Signaling	0	0.00602	PIK3C2B
Role of NFAT in Cardiac Hypertrophy	0	0.00467	PIK3C2B
Breast Cancer Regulation by Stathmin1	0	0.00338	PIK3C2B,PPP1R10
Glioblastoma Multiforme Signaling	0	0.00606	PIK3C2B
PKCθ Signaling in T Lymphocytes	0	0.00645	PIK3C2B
Dopamine-DARPP32 Feedback in cAMP Signaling	0	0.00613	PPP1R10
Signaling by Rho Family GTPases	0	0.00395	PIK3C2B
Sertoli Cell-Sertoli Cell Junction Signaling	0	0.00515	EPN3
Epithelial Adherens Junction Signaling	0	0.00658	EPN3
Gαq Signaling	0	0.00633	PIK3C2B
Regulation of the Epithelial-Mesenchymal Transition Pathway	0	0.00521	PIK3C2B
Tec Kinase Signaling	0	0.00578	PIK3C2B
PTEN Signaling	0	0.00735	MAGIX
Protein Ubiquitination Pathway	0	0.00733	UBE3A,USP7
B Cell Receptor Signaling	0	0.00538	PIK3C2B
Integrin Signaling	0	0.00469	PIK3C2B
cAMP-mediated signaling	0	0.00439	AKAP1
G-Protein Coupled Receptor Signaling	0	0.00366	PIK3C2B
Phagosome Formation	0	0.00752	PIK3C2B
Th1 and Th2 Activation Pathway	0	0.00585	PIK3C2B
Th2 Pathway	0	0.00735	PIK3C2B
Neuroinflammation Signaling Pathway	0	0.00667	CASP8,PIK3C2B
Iron homeostasis signaling pathway	0	0.0073	BMP5
Cardiac Hypertrophy Signaling (Enhanced)	0	0.00202	PIK3C2B
T Cell Exhaustion Signaling Pathway	0	0.00571	PIK3C2B
Synaptogenesis Signaling Pathway	0	0.00641	PIK3C2B,SNCG
Systemic Lupus Erythematosus In B Cell Signaling Pathway	0	0.00727	PIK3C2B,TRAF4
Senescence Pathway	0	0.00727	ELF3,PIK3C2B
Regulation Of The Epithelial Mesenchymal Transition By Growth Factors Pathway	0	0.00532	PIK3C2B
Coronavirus Pathogenesis Pathway	0	0.00667	CASP8
Tumor Microenvironment Pathway	0	0.00568	PIK3C2B

## Sheet: Upstream Regulator
Upstream Regulator	Molecule Type	p-value of overlap	Target Molecules in Dataset	Mechanistic Network
ACSS2	enzyme	2.29e-05	ACAA1,ACOX1,DGAT2,PPARG
DGAT1	enzyme	0.000157	ACOX1,DGAT2,PPARG
15-LOX	group	0.000178	MAOA,PPARG
miR-615-3p (miRNAs w/seed CCGAGCC)	mature microRNA	0.000178	LCOR,PPARG
CIDEC	other	0.00021	ACOX1,COX4I1,DGAT2,PPARG
beta-estradiol	chemical - endogenous mammalian	0.000317	ACAA1,ACOX1,ADIRF,AKAP1,BCAS1,BMP5,CLCN3,COIL,CYB5A,DDR1,ELF3,ERBB3,FAM162A,FDFT1,FOXA1,GNL3,HPGD,HSD17B2,MAOA,PIK3C2B,PPARG,RNF128,S100A6,SEMA3F,SLC14A1,SLC22A5,SNCG,SP1,SRSF1,TBL1XR1,ZFHX3,ZNF91
NLN	peptidase	0.000355	COX4I1,PPARG
SREBF2	transcription regulator	0.000375	CYB5A,FABP6,FDFT1,PPARG,TMEM97
TCF7	transcription regulator	0.00048	FOXA1,PPARG,SRSF1,TRAK1
CFTR	ion channel	0.000498	ACAA1,FDFT1,GPX2,HPGD,HSD17B2
RIPK4	kinase	0.000589	GRHL3,OVOL1
HNRNPA2B1	other	0.00102	DDR1,ERBB3,MAST4,SRSF1,SULT1A1,TOX3
TCF7L2	transcription regulator	0.00113	ACAA1,ERBB3,GLTP,HMGCS2,MAP7,MYO6,NUDT4,PLEKHH1,SRSF1
sodium selenite	chemical drug	0.0013	COX4I1,GPX2,HPGD
MEDAG	other	0.00162	ACOX1,PPARG
GPAT3	enzyme	0.00162	DGAT2,PPARG
decitabine	chemical drug	0.00168	BMP5,BTG3,CASP8,CASZ1,FOXA1,HMGCS2,HPGD,PPARG,SNCG,SP1,SRSF1,TBL1XR1,UNG,USP7,ZMYND8
STAT5A	transcription regulator	0.00197	CASP8,FOXA1,GRHL3,PPARG,PPFIBP2,PTK6,SP1,TRAF4
TENM1	transmembrane receptor	0.00208	ERBB3,SEMA6A
AHCY	enzyme	0.00211	FOXA1,KLF5,ZFHX3
CBX5	transcription regulator	0.00229	FOXA1,GRHL3,PPARG,PPFIBP2,PTK6
FBXW7	enzyme	0.00238	DGAT2,FDFT1,KLF5,PPARG	11 (2)
testosterone	chemical - endogenous mammalian	0.00247	ARG2,CASP8,CLCN3,CYB5A,HMGCS2,MAOA,PPARG,SLC25A10,SMARCC1
ADIPOR2	transmembrane receptor	0.00258	ACOX1,PPARG
mesalamine	chemical drug	0.00258	HPGD,PPARG
CTNNB1	transcription regulator	0.00299	ACAA1,CYB5A,DGAT2,ERBB3,GPX2,HMGCS2,HOXB7,HSD17B2,KLF5,MAOA,MECOM,PPARG,RPL14,SEMA6A,SRSF1,TRAF4
CEBPA	transcription regulator	0.00305	ARG2,COX4I1,DGAT2,GRHL3,HPGD,KLF5,MSI2,OVOL1,PPARG,TRAF4
cyclophosphamide	chemical drug	0.00319	CASP8,ELF3,GPX2,SLC22A5
mir-22	microRNA	0.00367	ERBB3,MECOM,SP1
SOX2	transcription regulator	0.00418	BCAS1,ELF3,GLTP,GRHL3,OVOL1,PPARG,SEMA6A,TBX3,TRIM33,ZFHX3
SCAP	other	0.00434	CYB5A,FDFT1,HMGCS2,TMEM97	6 (2)
dehydroepiandrosterone sulfate	chemical - endogenous mammalian	0.00441	ACOX1,PPARG
octanoic acid	chemical - endogenous mammalian	0.00512	DGAT2,PPARG
PPARα-RXRα	complex	0.00588	ACAA1,ACOX1
EHHADH	enzyme	0.00588	ACAA1,ACOX1
isoquercitrin	chemical drug	0.00588	FDFT1,HMGCS2
elaidic acid	chemical - endogenous mammalian	0.00597	ACOX1,DGAT2,FDFT1,HSD17B2
NCOA1	transcription regulator	0.00601	CASP8,ERBB3,NELFCD,PPARG,SMARCC1
ABCA1	transporter	0.00614	DGAT2,FDFT1,PPARG	6 (2)
KLF15	transcription regulator	0.00614	ACOX1,DGAT2,PPARG
bezafibrate	chemical drug	0.00692	ACOX1,COX4I1,CYB5A,PPARG
8-chlorophenylthio-adenosine 3',5'-cyclic monophosphate	chemical - kinase inhibitor	0.00727	AKAP1,BCAT2,HSD17B2
IRF6	transcription regulator	0.00767	GRHL3,OVOL1,PPARG
Pkc(s)	group	0.00767	ARG2,GRHL3,HPGD,OVOL1,PPARG,SP1
Cytochrome bc1	complex	0.00776	MAOA
REEP5	transporter	0.00776	TOP2B
PPP2R2D	other	0.00776	PPARG
yessotoxin	chemical - endogenous non-mammalian	0.00776	AKAP1
Myosin2	complex	0.00776	PPARG
KLF12	transcription regulator	0.00776	BTG3
mir-874	microRNA	0.00776	CASP8
miR-194-5p (miRNAs w/seed GUAACAG)	mature microRNA	0.00776	FOXA1
mir-198	microRNA	0.00776	CCNT1
miR-709 (and other miRNAs w/seed GAGGCAG)	mature microRNA	0.00776	MYCL
Scd2	enzyme	0.00776	PPARG
SCO2	enzyme	0.00776	COX4I1
Zfp54	other	0.00776	PPARG
20-hydroxyprostaglandin E2	chemical - endogenous mammalian	0.00776	PPARG
Zfp55	other	0.00776	PPARG
matrine	chemical reagent	0.00776	SP1
24-methylenecycloartanyl ferulate	chemical reagent	0.00776	PPARG
FR 49175	chemical toxicant	0.00776	PAFAH1B3
H/K/NRAS	group	0.00776	KLF5
metribolone	chemical reagent	0.0081	ACAA1,COX4I1,COX6B1,FDFT1,HMGCS2,MAOA,SLC22A5,SLC25A10,TBL1XR1
AKR1B1	enzyme	0.00843	ACOX1,PPARG
MYCBP2	enzyme	0.00843	MYO6,SP1
CD38	enzyme	0.00849	CLCN3,FAM162A,S100A6,TMEM97,ZNF443
LHX1	transcription regulator	0.00881	AADAT,MSI2,PRXL2A,ZKSCAN1
tazemetostat	chemical drug	0.0091	BMP5,FOXA1,SRSF1,TBL1XR1,UNG,USP7,ZMYND8
mono-(2-ethylhexyl)phthalate	chemical toxicant	0.00916	ACOX1,COX4I1,DGAT2,PPARG,SP1
SCP2	transporter	0.00938	ACAA1,ACOX1
Growth hormone	group	0.00981	ACAA1,DDR1,NR2F6,PIK3C2B,PPARG,SP1
FGF21	growth factor	0.00987	DGAT2,HMGCS2,MYLIP
plicamycin	chemical drug	0.0107	GLTP,MAOA,SP1,ZMYND8
TO-901317	chemical reagent	0.0108	ACAA1,ACOX1,ARG2,FDFT1,HMGCS2,PPARG
raloxifene	chemical drug	0.0108	ADIRF,BCAS1,ERBB3,SLC22A5,SNCG
KLF5	transcription regulator	0.0108	ACOX1,KLF5,PPARG
SP2509	chemical reagent	0.0109	BMP5,FOXA1,SRSF1,TBL1XR1,UNG,USP7,ZMYND8
mir-27	microRNA	0.0124	PPARG,SEMA6A,SP1
miR-204-5p (and other miRNAs w/seed UCCCUUU)	mature microRNA	0.0124	HOXB7,PPARG,SP1
E2F6	transcription regulator	0.0124	SRSF1,UNG,ZNF43
L-tryptophan	chemical - endogenous mammalian	0.0125	CASP8,S100A6
EIF4G2	translation regulator	0.0125	KLF5,TBX3
PLA2G6	enzyme	0.0125	ARG2,PPARG
agmatine	chemical - endogenous mammalian	0.0125	PPARG,SLC22A5
trans-hydroxytamoxifen	chemical drug	0.0136	ADIRF,BCAS1,ERBB3,SLC22A5,SNCG
alvespimycin	chemical drug	0.0136	ERBB3,FDFT1
pitavastatin	chemical drug	0.0136	ACOX1,FDFT1
cafestol	chemical - endogenous non-mammalian	0.0136	FABP6,SP1
9Z,11E-octadecadienoic acid	chemical - endogenous mammalian	0.0136	ACOX1,PPARG
DDIT3	transcription regulator	0.0139	FNBP1L,PPARG,SRSF1,UNG
PRMT1	enzyme	0.0141	ARG2,COX4I1,PPARG
FABP1	transporter	0.0148	FABP6,PPARG
vanillin	chemical - endogenous non-mammalian	0.0148	PPP1R10,UNG
PPARD	ligand-dependent nuclear receptor	0.015	ACAA1,ACOX1,HMGCS2,MYCL,PPARG,S100A6
SREBF1	transcription regulator	0.0153	CYB5A,FABP6,FDFT1,PPARG,SLC22A5,TMEM97
L-ornithine	chemical - endogenous mammalian	0.0155	ARG2
4-hexylresorcinol	chemical reagent	0.0155	SP1
endrin	chemical toxicant	0.0155	PPARG
Mitochondrial complex 1	complex	0.0155	MAOA
Rbp	group	0.0155	PPARG
cytochrome-c oxidase	complex	0.0155	MAOA
SOCS7	other	0.0155	PPARG
RETSAT	enzyme	0.0155	PPARG
C1QL4	other	0.0155	PPARG
METTL8	enzyme	0.0155	PPARG
MCM3AP-AS1	other	0.0155	FOXA1
SSH2	phosphatase	0.0155	SSH3
FITM2	other	0.0155	FABP6
FAIM2	other	0.0155	CASP8
IGFALS	other	0.0155	PPARG
miR-512-3p (miRNAs w/seed AGUGCUG)	mature microRNA	0.0155	CASP8
VPS35	transporter	0.0155	PPARG
CREB5	transcription regulator	0.0155	PPARG
ICAM3	transmembrane receptor	0.0155	PPARG
clofenapate	chemical drug	0.0155	ACOX1
zopolrestat	chemical drug	0.0155	ACOX1
Mir23a/b/c	group	0.0155	SEMA6A
E2f-Dp1	complex	0.0155	PPARG
gamma tocopherol	chemical drug	0.0155	PPARG
(13S)-hydroperoxyoctadecadienoic acid	chemical - endogenous mammalian	0.0155	MAOA
oleylamide	chemical - endogenous mammalian	0.0155	PPARG
miR-145-5p (and other miRNAs w/seed UCCAGUU)	mature microRNA	0.0159	DDR1,KLF5,UNG
NCOR-LXR-Oxysterol-RXR-9 cis RA	complex	0.016	ARG2,FDFT1
HSD17B4	enzyme	0.016	ACAA1,ACOX1
PELP1	other	0.016	HSD17B2,PPARG,PTK6,SNCG
FASN	enzyme	0.0165	ACOX1,DGAT2,SP1
tributyltin	chemical reagent	0.0168	ACOX1,COX4I1,DGAT2,PPARG
AKT3	kinase	0.0172	COX4I1,ERBB3
methyl-beta-cyclodextrin	chemical drug	0.0172	FDFT1,PPARG
gemfibrozil	chemical drug	0.0178	ACAA1,ACOX1,PPARG
Mek	group	0.0178	DDR1,ERBB3,GNL3,SEMA6A,SLC22A5,SNCG,UNG
NANOG	transcription regulator	0.0182	S100A6,SMARCC1,TBX3,ZFHX3
TMPRSS2-ERG	fusion gene/product	0.0182	DNAJA4,PPARG,SP1,ZNF430
BACH1	transcription regulator	0.0185	EWSR1,PPARG
ID3	transcription regulator	0.0197	GNL3,IKZF2,PIK3C2B,SMARCC1,TRAF4
gentamicin	chemical drug	0.0197	ACAA1,BTG3,GNL3,H3-3A/H3-3B,PPP1R10,SLC22A5,ZMYND8
LATS1	kinase	0.0198	ERBB3,FOXA1
USP7	peptidase	0.0198	PPARG,USP7
KMT2D	transcription regulator	0.0204	BTG3,GRHL3,IKZF2,PPARG,TOX3
cadmium	chemical toxicant	0.0206	ACAA1,CYB5A,SP1
Sos	group	0.0208	ACOX1,CASZ1,HOOK1,MAOA,TAOK1
ASXL2	other	0.0212	FAM162A,PPARG
NPC2	transporter	0.0212	COX4I1,PPARG
cholic acid	chemical - endogenous mammalian	0.0213	ACOX1,FABP6,FDFT1
KDM5B	transcription regulator	0.0216	CYB5A,DNAL4,ERBB3,FOXA1
PTEN	phosphatase	0.0219	ACAA1,ACOX1,AKAP1,ERBB3,FDFT1,KLF5,MFAP3L,MYO6,PPARG,SRSF1,TRAF4
MTOR	kinase	0.022	ACOX1,CASP8,COX4I1,HMGCS2,HSD17B2,PPARG,SNCG
captopril	chemical drug	0.0221	GPX2,MAOA,MYO6
TCF7L1	transcription regulator	0.0226	PPARG,TBX3
POLG	enzyme	0.0226	CYB5A,RPL14
mir-23	microRNA	0.0226	KDM4A,SEMA6A
glycodeoxycholic acid	chemical - endogenous mammalian	0.0231	HPGD
taurochenodeoxycholate	chemical - endogenous mammalian	0.0231	HPGD
DUB	group	0.0231	MYLIP
IRS	group	0.0231	DGAT2
Top2	group	0.0231	MYO6
TFIIH	complex	0.0231	PPARG
RHOBTB2	enzyme	0.0231	MSI2
SLC27A4	transporter	0.0231	PPARG
UBA6	enzyme	0.0231	UBE3A
kahweol	chemical - endogenous non-mammalian	0.0231	SP1
DDX6	enzyme	0.0231	PPARG
TMOD1	enzyme	0.0231	GNL3
SLN	other	0.0231	PPARG
WWP1	enzyme	0.0231	KLF5
SLC27A1	transporter	0.0231	PPARG
UPP1	enzyme	0.0231	ACOX1
NEU1	enzyme	0.0231	DGAT2
HNRNPF	other	0.0231	PPARG
dexrazoxane	chemical drug	0.0231	TOP2B
saccharin	chemical reagent	0.0231	PPARG
NSOP00313	chemical reagent	0.0231	PPARG
stavudine	chemical drug	0.0231	PPARG
methapyrilene	chemical drug	0.0232	ACAA1,HMGCS2,NR2F6,SULT1A1
HDAC5	transcription regulator	0.0236	CASP8,HMGCS2,PPARG
PRKAR1A	kinase	0.024	ERBB3,PPARG
NUP98-HOXA9	fusion gene/product	0.024	HOXB7,MSI2
SP110	transcription regulator	0.0243	MAOA,PPARG,RAB15,TBX3
PD173074	chemical reagent	0.0244	ELF3,OVOL1,PPARG
miR-92a-3p (and other miRNAs w/seed AUUGCAC)	mature microRNA	0.0255	MYLIP,TRAF4
hymecromone	chemical drug	0.0255	CASP8,HAS3
ESR1	ligand-dependent nuclear receptor	0.0258	ACOX1,AKAP1,CLCN3,ERBB3,FOXA1,HMGCS2,ICA1,MAP7,MYO6,PPARG,PRXL2A,SEMA3F,SP1,TAOK1,TMEM97,TRAK1,ZBTB7B,ZMYND8
ID2	transcription regulator	0.0259	IKZF2,MECOM,PIK3C2B,SEMA3F,TRAF4
GAST	other	0.026	PPARG,S100A6,SP1
CG	complex	0.027	BTG3,HPGD,MYCL,NR2F6,PPARG,S100A6,UNG
WNT3A	cytokine	0.0274	ERBB3,HAS3,IKZF2,PPARG,SP1,TBX3
FBXO32	enzyme	0.0276	BCAT2,HOOK1,KLF5
green tea polyphenol	chemical drug	0.0285	CASP8,PPARG
CDKN2A	transcription regulator	0.0286	BTG3,DDR1,FOXA1,GNL3,S100A6,TMEM97
SFPQ	other	0.0301	PPARG,SEMA6A
Esr1-Esr1-estrogen-estrogen	complex	0.0307	FOXA1
stevioside	chemical - endogenous non-mammalian	0.0307	PPARG
sucralose	chemical reagent	0.0307	PPARG
CCDC3	other	0.0307	DGAT2
MIAT	other	0.0307	SP1
ACOT11	enzyme	0.0307	PPARG
perfluorooctane sulfonic acid	chemical toxicant	0.0307	ACOX1
miR-515-5p (and other miRNAs w/seed UCUCCAA)	mature microRNA	0.0307	PIK3C2B
SHBG	other	0.0307	PPARG
STEAP4	enzyme	0.0307	TRAF4
RNF139	enzyme	0.0307	FDFT1
LPAR3	G-protein coupled receptor	0.0307	KLF5
EEF2K	kinase	0.0307	KLF5
GNG13	enzyme	0.0307	CEP290
LRRC8C	ion channel	0.0307	PPARG
1-(2-hydroxy-5-methylphenyl)-3-phenyl-1,3-propanedione	chemical reagent	0.0307	PPARG
tesaglitazar	chemical drug	0.0307	PPARG
chlorophyll a	chemical - endogenous non-mammalian	0.0307	PPARG
pubchem compound 25247557	chemical reagent	0.0307	ACOX1
afamelanotide	biologic drug	0.0307	PPARG
myristoylated Protein Kinase C peptide inhibitor	chemical - kinase inhibitor	0.0307	PPARG
bisindolylmaleimide II	chemical - kinase inhibitor	0.0307	PPARG
testosterone enanthate	chemical drug	0.0307	PPARG
RXRA	ligand-dependent nuclear receptor	0.0307	ACOX1,ARG2,FABP6,FOXA1,HMGCS2,PPARG
RELA	transcription regulator	0.0309	CASP8,ELF3,EWSR1,FABP6,ICA1,IKZF2,PPARG,S100A6
Ap2	group	0.0317	ERBB3,FOXA1
CASP1	peptidase	0.0317	ACOX1,PPARG
AGN194204	chemical drug	0.0317	ACAA1,CYB5A,FDFT1,PPARG,TRAF4
KLF4	transcription regulator	0.032	GRHL3,KLF5,MSI2,OVOL1,SEMA3F,TBX3
cinnamaldehyde	chemical toxicant	0.032	PPARG,PPP1R10,UNG
E2F4	transcription regulator	0.0328	FDFT1,PPARG,TOP2B,UNG,ZNF91
4-phenylbutyric acid	chemical - endogenous mammalian	0.033	ACOX1,CASP8,TCERG1
FOSB	transcription regulator	0.0333	HPGD,PPARG
DNMT1	enzyme	0.0348	FOXA1,PPARG,SP1
PLIN5	other	0.035	ACOX1,PPARG
MEX3A	other	0.035	ACOX1,PPARG
NR1H3	ligand-dependent nuclear receptor	0.0355	ACOX1,ARG2,FDFT1,MYLIP,PPARG
EPAS1	transcription regulator	0.0355	ARG2,DGAT2,PPARG,PTK6,UNG
MED1	transcription regulator	0.0355	ACAA1,ACOX1,PPARG,TBX3
Ins1	other	0.0356	CYB5A,DGAT2,FDFT1,FOXA1,PPARG,SP1
22(R)-hydroxycholesterol	chemical - endogenous mammalian	0.0367	ACOX1,HAS3
KMT2A	transcription regulator	0.0368	CLCN3,HOXB7,MECOM
methamphetamine	chemical drug	0.0378	ACOX1,H3-3A/H3-3B,MAOA
(+)-fluprostenol	chemical drug	0.0382	PPARG
ATXN8OS	other	0.0382	FOXA1
(-)-gossypol	chemical drug	0.0382	CASP8
aurapten	chemical - endogenous non-mammalian	0.0382	ACOX1
SWI-SNF	complex	0.0382	PPARG
SLC22A2	transporter	0.0382	SLC22A5
LGALS12	other	0.0382	PPARG
TOX	transcription regulator	0.0382	ZBTB7B
MTF2	transcription regulator	0.0382	TBX3
RNF5	enzyme	0.0382	FDFT1
CD55	other	0.0382	CASP8
UTS2	other	0.0382	HPGD
XAF1	other	0.0382	CASP8
BRD8	transcription regulator	0.0382	PPARG
TFDP2	transcription regulator	0.0382	TOP2B
tofogliflozin	chemical drug	0.0382	DGAT2
Cxcl3	cytokine	0.0382	PPARG
cinnamyl-3,4-dihydroxy-alpha-cyanocinnamate	chemical reagent	0.0382	ARG2
azelaic acid	chemical - endogenous mammalian	0.0382	PPARG
perfluorodecanoic acid	chemical toxicant	0.0382	ACOX1
vidarabine	chemical drug	0.0382	ACOX1
floxuridine	chemical drug	0.0382	UNG
LATS2	kinase	0.0385	ERBB3,FOXA1
miR-125b-5p (and other miRNAs w/seed CCCUGAG)	mature microRNA	0.0388	DUS1L,ERBB3,H3-3A/H3-3B
tamoxifen	chemical drug	0.0395	ACOX1,BMP5,CASP8,ERBB3,HOXB7,PPARG
NCOR1	transcription regulator	0.0398	ACOX1,AKAP1,PPARG
conjugated linoleic acid	chemical drug	0.0402	ACOX1,PPARG
KCNK9	ion channel	0.0402	SLC14A1,SNCG
RCE1	peptidase	0.0402	HS6ST2,SP1
PRKAG3	other	0.0406	CLCN3,MAGIX,RNF128,SNCG
nitrofurantoin	chemical drug	0.0406	ACAA1,ACOX1,GPX2,HMGCS2
clofibrate	chemical drug	0.0419	ACAA1,ACOX1,HMGCS2
mir-19	microRNA	0.042	MYLIP,TRIM33
ASXL1	transcription regulator	0.042	FAM162A,PPARG
phenacetin	chemical drug	0.042	ELF3,GPX2
SAHM1	chemical reagent	0.042	AKAP1,PPARG
E2F1	transcription regulator	0.0429	CASP8,COX4I1,CYB5A,PPARG,SP1,SRSF1,TOP2B,UNG
CYP1A1	enzyme	0.0429	ACOT11,COX6B1,DNAL4
GATA3	transcription regulator	0.0437	GRHL3,OVOL1,PPARG,TBX3,ZBTB7B
indomethacin	chemical drug	0.0437	ACOX1,ARG2,ELF3,GPX2,PPARG
SLC27A2	transporter	0.0439	ACAA1,ACOX1
EED	transcription regulator	0.0439	FOXA1,TBX3
beta-carotene	chemical - endogenous mammalian	0.0439	DGAT2,PPARG
pioglitazone	chemical drug	0.0444	COX4I1,HPGD,PPARG,SP1
GTP	chemical - endogenous mammalian	0.0456	GNL3
MALSU1	other	0.0456	COX4I1
thioinosine	chemical toxicant	0.0456	PPARG
benfluorex	chemical drug	0.0456	HMGCS2
hydroxyethylnorfenfluramine	chemical - endogenous mammalian	0.0456	HMGCS2
tacedinaline	chemical drug	0.0456	ELF3
RNU7-1	other	0.0456	H3-3A/H3-3B
SNX27	other	0.0456	PPARG
CCAR1	transcription regulator	0.0456	PPARG
ACOT13	enzyme	0.0456	PPARG
GSK690693	chemical drug	0.0456	ERBB3
VAMP8	transporter	0.0456	RAB11A
Msx3	transcription regulator	0.0456	PPARG
HTR2C	G-protein coupled receptor	0.0456	PPARG
LRIG1	other	0.0456	ERBB3
bis(4-hydroxyphenyl)sulfone	chemical reagent	0.0456	PPARG
CFH	other	0.0456	PPARG
RFC1	transcription regulator	0.0456	PPARG
WAC	other	0.0456	PPARG
Fructus xanthii aqueous extract	chemical - endogenous non-mammalian	0.0456	ACOX1
MUSK	kinase	0.0456	ERBB3
MBD4	enzyme	0.0456	PMS2
Gm35986	other	0.0456	FDFT1
SERPIND1	other	0.0456	KLF5
OBP2B	transporter	0.0456	PPARG
ifosfamide	chemical drug	0.0456	SLC22A5
esculetin	chemical - endogenous non-mammalian	0.0456	SP1
malondialdehyde	chemical toxicant	0.0456	SP1
curcuminoids	chemical drug	0.0456	SP1
18-alpha-glycyrrhetinic acid	chemical - endogenous non-mammalian	0.0456	PPARG
NHB2005	chemical reagent	0.0456	CASP8
drospirenone	chemical drug	0.0456	PPARG
COMMD3-BMI1	transcription regulator	0.0457	FOXA1,HOXB7
INSIG1	other	0.0462	FDFT1,HMGCS2,PPARG
HNRNPH1	other	0.0476	ACOX1,H3-3A/H3-3B
trichostatin A	chemical drug	0.0481	BMP5,ELF3,FOXA1,HMGCS2,PPARG,SMARCC1,SP1,SRSF1,TBL1XR1,UNG,USP7,ZMYND8
TCF12	transcription regulator	0.0484	PMS2,PPARG,SMARCC1
GABPA	transcription regulator	0.0495	COX4I1,PPARG
PAX1	transcription regulator	0.0495	GRHL3,OVOL1
POU5F1	transcription regulator	0.0497	FOXA1,GRHL3,OVOL1,TBX3,TRAF4,ZFHX3

## Sheet: Diseases & Biofunctions
Categories	Diseases or Functions Annotation	p-value	Molecules	# Molecules
Cancer,Organismal Injury and Abnormalities	Nonhematologic malignant neoplasm	4.54e-14	AADAT,ACAA1,ACOT11,ACOX1,ADIRF,AKAP1,ALKBH2,AOC2,ARG2,ASCC2,BCAS1,BCAT2,BMP5,BTBD16,BTG3,CASP8,CASZ1,CATSPER2,CCNT1,CEP290,CLCN3,COIL,COX4I1,COX6B1,CYB5A,DDR1,DENND1B,DGAT2,DHRS13,DNAJA4,DNAL4,DQX1,DUS1L,ELF3,ELOA,EPN3,ERBB3,EWSR1,FABP6,FAM162A,FAM219B,FAM221A,FDFT1,FNBP1L,FOXA1,GAREM1,GAS8,GGT6,GLTP,GNL3,GPX2,GRHL3,GSTO2,H3-3A/H3-3B,HAS3,HMGCS2,HOMEZ,HOOK1,HOXB7,HPGD,HS6ST2,HSD17B2,ICA1,IGSF22,I…	172
Cancer,Endocrine System Disorders,Organismal Injury and Abnormalities	Endocrine gland tumor	2.85e-13	AADAT,ACAA1,ACOT11,ACOX1,ADIRF,AKAP1,ALKBH2,AOC2,ARG2,ASCC2,BCAS1,BCAT2,BMP5,BTBD16,BTG3,CASP8,CASZ1,CATSPER2,CCNT1,CEP290,CLCN3,COIL,DDR1,DENND1B,DGAT2,DNAJA4,DNAL4,DUS1L,ELF3,ELOA,EPN3,ERBB3,EWSR1,FABP6,FAM219B,FAM221A,FDFT1,FNBP1L,FOXA1,GAREM1,GAS8,GGT6,GLTP,GPX2,GRHL3,GSTO2,H3-3A/H3-3B,HAS3,HMGCS2,HOMEZ,HOOK1,HOXB7,HPGD,HS6ST2,HSD17B2,ICA1,IGSF22,IKZF2,KDM4A,KLF5,KLHDC7A,KLHL31,LCOR,LNX1,MAGI…	153
Cancer,Organismal Injury and Abnormalities	Non-melanoma solid tumor	5.92e-13	AADAT,ACAA1,ACOT11,ACOX1,ADIRF,AKAP1,ALKBH2,AOC2,ARG2,ASCC2,BCAS1,BCAT2,BMP5,BTBD16,BTG3,CASP8,CASZ1,CATSPER2,CCNT1,CEP290,CLCN3,COIL,COX4I1,COX6B1,CYB5A,DDR1,DENND1B,DGAT2,DNAJA4,DNAL4,DQX1,DUS1L,ELF3,ELOA,EPN3,ERBB3,EWSR1,FABP6,FAM162A,FAM219B,FAM221A,FDFT1,FNBP1L,FOXA1,GAREM1,GAS8,GGT6,GLTP,GNL3,GPX2,GRHL3,GSTO2,H3-3A/H3-3B,HAS3,HMGCS2,HOMEZ,HOOK1,HOXB7,HPGD,HS6ST2,HSD17B2,ICA1,IGSF22,IKZF2,KD…	171
Cancer,Organismal Injury and Abnormalities	Carcinoma	7.76e-13	AADAT,ACAA1,ACOT11,ACOX1,ADIRF,AKAP1,ALKBH2,AOC2,ARG2,ASCC2,BCAS1,BCAT2,BMP5,BTBD16,BTG3,CASP8,CASZ1,CATSPER2,CCNT1,CEP290,CLCN3,COIL,COX4I1,COX6B1,CYB5A,DDR1,DENND1B,DGAT2,DNAJA4,DNAL4,DQX1,DUS1L,ELF3,ELOA,EPN3,ERBB3,EWSR1,FABP6,FAM162A,FAM219B,FAM221A,FDFT1,FNBP1L,FOXA1,GAREM1,GAS8,GGT6,GLTP,GNL3,GPX2,GRHL3,GSTO2,H3-3A/H3-3B,HAS3,HMGCS2,HOMEZ,HOOK1,HOXB7,HPGD,HS6ST2,HSD17B2,ICA1,IGSF22,IKZF2,KD…	170
Cancer,Organismal Injury and Abnormalities	Extracranial solid tumor	8.08e-13	AADAT,ACAA1,ACOT11,ACOX1,ADIRF,AKAP1,ALKBH2,AOC2,ARG2,ASCC2,BCAS1,BCAT2,BMP5,BTBD16,BTG3,CASP8,CASZ1,CATSPER2,CCNT1,CEP290,CLCN3,COIL,COX4I1,COX6B1,CYB5A,DDR1,DENND1B,DGAT2,DHRS13,DNAJA4,DNAL4,DQX1,DUS1L,ELF3,ELOA,EPN3,ERBB3,EWSR1,FABP6,FAM162A,FAM219B,FAM221A,FDFT1,FNBP1L,FOXA1,GAREM1,GAS8,GGT6,GLTP,GNL3,GPX2,GRHL3,GSTO2,H3-3A/H3-3B,HAS3,HMGCS2,HOMEZ,HOOK1,HOXB7,HPGD,HS6ST2,HSD17B2,ICA1,IGSF22,I…	172
Cancer,Endocrine System Disorders,Organismal Injury and Abnormalities	Endocrine cancer	1.13e-12	AADAT,ACAA1,ACOT11,ACOX1,ADIRF,AKAP1,ALKBH2,AOC2,ARG2,ASCC2,BCAS1,BCAT2,BMP5,BTBD16,BTG3,CASP8,CASZ1,CATSPER2,CCNT1,CEP290,CLCN3,COIL,DDR1,DENND1B,DGAT2,DNAJA4,DNAL4,DUS1L,ELF3,ELOA,EPN3,ERBB3,EWSR1,FABP6,FAM219B,FAM221A,FDFT1,FNBP1L,FOXA1,GAREM1,GAS8,GGT6,GLTP,GPX2,GRHL3,GSTO2,H3-3A/H3-3B,HAS3,HMGCS2,HOMEZ,HOOK1,HOXB7,HPGD,HS6ST2,HSD17B2,ICA1,IGSF22,IKZF2,KDM4A,KLF5,KLHDC7A,KLHL31,LCOR,LNX1,MAGI…	151
Cancer,Endocrine System Disorders,Organismal Injury and Abnormalities	Endocrine carcinoma	3.63e-12	AADAT,ACAA1,ACOT11,ACOX1,ADIRF,AKAP1,ALKBH2,AOC2,ARG2,ASCC2,BCAS1,BCAT2,BMP5,BTBD16,BTG3,CASP8,CASZ1,CATSPER2,CCNT1,CEP290,CLCN3,COIL,DDR1,DENND1B,DGAT2,DNAJA4,DNAL4,DUS1L,ELF3,ELOA,EPN3,ERBB3,EWSR1,FABP6,FAM219B,FAM221A,FDFT1,FNBP1L,FOXA1,GAREM1,GAS8,GGT6,GLTP,GPX2,GRHL3,GSTO2,H3-3A/H3-3B,HAS3,HMGCS2,HOMEZ,HOOK1,HOXB7,HPGD,HS6ST2,HSD17B2,ICA1,IGSF22,IKZF2,KDM4A,KLF5,KLHDC7A,KLHL31,LCOR,LNX1,MAGI…	150
Cancer,Organismal Injury and Abnormalities	Cancer of secretory structure	4.84e-12	AADAT,ACAA1,ACOT11,ACOX1,ADIRF,AKAP1,ALKBH2,AOC2,ARG2,ASCC2,BCAS1,BCAT2,BMP5,BTBD16,BTG3,CASP8,CASZ1,CATSPER2,CCNT1,CEP290,CLCN3,COIL,DDR1,DENND1B,DGAT2,DNAJA4,DNAL4,DUS1L,ELF3,ELOA,EPN3,ERBB3,EWSR1,FABP6,FAM219B,FAM221A,FDFT1,FNBP1L,FOXA1,GAREM1,GAS8,GGT6,GLTP,GNL3,GPX2,GRHL3,GSTO2,H3-3A/H3-3B,HAS3,HMGCS2,HOMEZ,HOOK1,HOXB7,HPGD,HS6ST2,HSD17B2,ICA1,IGSF22,IKZF2,KDM4A,KLF5,KLHDC7A,KLHL31,LCOR,LNX1…	155
Cancer,Endocrine System Disorders,Organismal Injury and Abnormalities	Thyroid carcinoma	2.49e-11	AADAT,ACAA1,ACOT11,ACOX1,ADIRF,AKAP1,ALKBH2,AOC2,ARG2,ASCC2,BCAS1,BCAT2,BMP5,BTBD16,BTG3,CASP8,CASZ1,CATSPER2,CCNT1,CEP290,CLCN3,COIL,DDR1,DENND1B,DGAT2,DNAJA4,DNAL4,DUS1L,ELF3,ELOA,EPN3,ERBB3,EWSR1,FABP6,FAM219B,FAM221A,FDFT1,FNBP1L,FOXA1,GAREM1,GAS8,GGT6,GLTP,GPX2,GRHL3,GSTO2,HAS3,HMGCS2,HOMEZ,HOOK1,HOXB7,HPGD,HS6ST2,HSD17B2,IGSF22,IKZF2,KDM4A,KLF5,KLHDC7A,KLHL31,LCOR,LNX1,MAGIX,MAOA,MAP7,MAST4…	145
Cancer,Organismal Injury and Abnormalities	Abdominal neoplasm	3.27e-11	AADAT,ACAA1,ACOT11,ACOX1,ADIRF,AKAP1,ALKBH2,AOC2,ARG2,ASCC2,BCAS1,BCAT2,BMP5,BTBD16,BTG3,CASP8,CASZ1,CATSPER2,CCNT1,CEP290,CLCN3,COIL,COX6B1,CYB5A,DDR1,DENND1B,DGAT2,DHRS13,DNAJA4,DQX1,ELF3,ELOA,EPN3,ERBB3,EWSR1,FABP6,FAM219B,FAM221A,FDFT1,FNBP1L,FOXA1,GAREM1,GAS8,GGT6,GLTP,GNL3,GPX2,GRHL3,GSTO2,H3-3A/H3-3B,HAS3,HMGCS2,HOMEZ,HOOK1,HOXB7,HPGD,HS6ST2,HSD17B2,ICA1,IGSF22,IKZF2,KDM4A,KLF5,KLHDC7A,KLH…	165
Cancer,Endocrine System Disorders,Organismal Injury and Abnormalities	Nonpituitary endocrine tumor	3.69e-11	AADAT,ACAA1,ACOT11,ACOX1,ADIRF,AKAP1,ALKBH2,AOC2,ARG2,ASCC2,BCAS1,BCAT2,BMP5,BTBD16,BTG3,CASP8,CASZ1,CATSPER2,CCNT1,CEP290,CLCN3,COIL,DDR1,DENND1B,DGAT2,DNAJA4,DNAL4,DUS1L,ELF3,ELOA,EPN3,ERBB3,EWSR1,FABP6,FAM219B,FAM221A,FDFT1,FNBP1L,FOXA1,GAREM1,GAS8,GGT6,GLTP,GPX2,GRHL3,GSTO2,H3-3A/H3-3B,HAS3,HMGCS2,HOMEZ,HOOK1,HOXB7,HPGD,HS6ST2,HSD17B2,IGSF22,IKZF2,KDM4A,KLF5,KLHDC7A,KLHL31,LCOR,LNX1,MAGIX,MAO…	146
Cancer,Organismal Injury and Abnormalities	Abdominal cancer	4.07e-11	AADAT,ACAA1,ACOT11,ACOX1,ADIRF,AKAP1,ALKBH2,AOC2,ARG2,ASCC2,BCAS1,BCAT2,BMP5,BTBD16,BTG3,CASP8,CASZ1,CATSPER2,CCNT1,CEP290,CLCN3,COIL,COX6B1,CYB5A,DDR1,DENND1B,DGAT2,DHRS13,DNAJA4,DQX1,ELF3,ELOA,EPN3,ERBB3,EWSR1,FABP6,FAM219B,FAM221A,FDFT1,FNBP1L,FOXA1,GAREM1,GAS8,GGT6,GLTP,GNL3,GPX2,GRHL3,GSTO2,H3-3A/H3-3B,HAS3,HMGCS2,HOMEZ,HOOK1,HOXB7,HPGD,HS6ST2,HSD17B2,ICA1,IGSF22,IKZF2,KDM4A,KLF5,KLHDC7A,KLH…	164
Cancer,Organismal Injury and Abnormalities	Head and neck carcinoma	7.4e-11	AADAT,ACAA1,ACOT11,ACOX1,ADIRF,AKAP1,ALKBH2,AOC2,ARG2,ASCC2,BCAS1,BCAT2,BMP5,BTBD16,BTG3,CASP8,CASZ1,CATSPER2,CCNT1,CEP290,CLCN3,COIL,DDR1,DENND1B,DGAT2,DNAJA4,DNAL4,DUS1L,ELF3,ELOA,EPN3,ERBB3,EWSR1,FABP6,FAM219B,FAM221A,FDFT1,FNBP1L,FOXA1,GAREM1,GAS8,GGT6,GLTP,GPX2,GRHL3,GSTO2,HAS3,HMGCS2,HOMEZ,HOOK1,HOXB7,HPGD,HS6ST2,HSD17B2,IGSF22,IKZF2,KDM4A,KLF5,KLHDC7A,KLHL31,LCOR,LNX1,MAGIX,MAOA,MAP7,MAST4…	149
Cancer,Organismal Injury and Abnormalities	Abdominal carcinoma	9.84e-11	AADAT,ACAA1,ACOT11,ACOX1,AKAP1,ALKBH2,AOC2,ARG2,ASCC2,BCAS1,BCAT2,BMP5,BTBD16,BTG3,CASP8,CASZ1,CATSPER2,CCNT1,CEP290,CLCN3,COIL,COX6B1,CYB5A,DDR1,DENND1B,DGAT2,DNAJA4,DQX1,ELF3,ELOA,EPN3,ERBB3,EWSR1,FABP6,FAM219B,FAM221A,FDFT1,FNBP1L,FOXA1,GAREM1,GAS8,GGT6,GLTP,GNL3,GPX2,GRHL3,GSTO2,H3-3A/H3-3B,HAS3,HMGCS2,HOMEZ,HOOK1,HOXB7,HPGD,HS6ST2,HSD17B2,ICA1,IGSF22,IKZF2,KDM4A,KLF5,KLHDC7A,KLHL31,LCOR,LNX1…	161
Cancer,Organismal Injury and Abnormalities	Head and neck cancer	1.07e-10	AADAT,ACAA1,ACOT11,ACOX1,ADIRF,AKAP1,ALKBH2,AOC2,ARG2,ASCC2,BCAS1,BCAT2,BMP5,BTBD16,BTG3,CASP8,CASZ1,CATSPER2,CCNT1,CEP290,CLCN3,COIL,DDR1,DENND1B,DGAT2,DNAJA4,DNAL4,DQX1,DUS1L,ELF3,ELOA,EPN3,ERBB3,EWSR1,FABP6,FAM219B,FAM221A,FDFT1,FNBP1L,FOXA1,GAREM1,GAS8,GGT6,GLTP,GPX2,GRHL3,GSTO2,H3-3A/H3-3B,HAS3,HMGCS2,HOMEZ,HOOK1,HOXB7,HPGD,HS6ST2,HSD17B2,IGSF22,IKZF2,KDM4A,KLF5,KLHDC7A,KLHL31,LCOR,LNX1,MAGI…	152
Cancer,Gastrointestinal Disease,Organismal Injury and Abnormalities	Digestive organ tumor	3.05e-10	AADAT,ACAA1,ACOT11,ACOX1,ADIRF,AKAP1,ALKBH2,AOC2,ASCC2,BCAS1,BCAT2,BMP5,BTBD16,BTG3,CASP8,CASZ1,CCNT1,CEP290,CLCN3,COIL,CYB5A,DDR1,DENND1B,DGAT2,DHRS13,DNAJA4,DQX1,ELF3,ELOA,EPN3,ERBB3,EWSR1,FABP6,FAM219B,FAM221A,FDFT1,FNBP1L,FOXA1,GAREM1,GAS8,GGT6,GLTP,GNL3,GPX2,GRHL3,GSTO2,H3-3A/H3-3B,HAS3,HMGCS2,HOMEZ,HOOK1,HOXB7,HPGD,HS6ST2,HSD17B2,ICA1,IGSF22,IKZF2,KDM4A,KLF5,KLHDC7A,KLHL31,LCOR,LNX1,MAGIX,M…	159
Cancer,Organismal Injury and Abnormalities	Head and neck tumor	3.59e-10	AADAT,ACAA1,ACOT11,ACOX1,ADIRF,AKAP1,ALKBH2,AOC2,ARG2,ASCC2,BCAS1,BCAT2,BMP5,BTBD16,BTG3,CASP8,CASZ1,CATSPER2,CCNT1,CEP290,CLCN3,COIL,DDR1,DENND1B,DGAT2,DNAJA4,DNAL4,DQX1,DUS1L,ELF3,ELOA,EPN3,ERBB3,EWSR1,FABP6,FAM219B,FAM221A,FDFT1,FNBP1L,FOXA1,GAREM1,GAS8,GGT6,GLTP,GNL3,GPX2,GRHL3,GSTO2,H3-3A/H3-3B,HAS3,HMGCS2,HOMEZ,HOOK1,HOXB7,HPGD,HS6ST2,HSD17B2,IGSF22,IKZF2,KDM4A,KLF5,KLHDC7A,KLHL31,LCOR,LNX1…	157
Cancer,Gastrointestinal Disease,Organismal Injury and Abnormalities	Gastrointestinal tumor	3.65e-10	AADAT,ACAA1,ACOT11,ACOX1,ADIRF,AKAP1,ALKBH2,AOC2,ASCC2,BCAS1,BCAT2,BMP5,BTG3,CASP8,CASZ1,CCNT1,CEP290,CLCN3,COIL,CYB5A,DDR1,DGAT2,DHRS13,DNAJA4,DQX1,ELF3,ELOA,EPN3,ERBB3,EWSR1,FABP6,FAM219B,FDFT1,FNBP1L,FOXA1,GAREM1,GAS8,GGT6,GLTP,GPX2,GRHL3,H3-3A/H3-3B,HAS3,HMGCS2,HOMEZ,HOOK1,HOXB7,HPGD,HS6ST2,HSD17B2,ICA1,IGSF22,IKZF2,KDM4A,KLF5,KLHDC7A,KLHL31,LCOR,LNX1,MAGIX,MAOA,MAP7,MARVELD2,MAST4,MECOM,MFAP…	151
Cancer,Gastrointestinal Disease,Organismal Injury and Abnormalities	Digestive system cancer	6.88e-10	AADAT,ACAA1,ACOT11,ACOX1,ADIRF,AKAP1,ALKBH2,AOC2,ASCC2,BCAS1,BCAT2,BMP5,BTBD16,BTG3,CASP8,CASZ1,CCNT1,CEP290,CLCN3,COIL,CYB5A,DDR1,DENND1B,DGAT2,DHRS13,DNAJA4,DQX1,ELF3,ELOA,EPN3,ERBB3,EWSR1,FABP6,FAM219B,FAM221A,FDFT1,FNBP1L,FOXA1,GAREM1,GAS8,GGT6,GLTP,GNL3,GPX2,GRHL3,GSTO2,H3-3A/H3-3B,HAS3,HMGCS2,HOMEZ,HOOK1,HOXB7,HPGD,HS6ST2,HSD17B2,ICA1,IGSF22,IKZF2,KDM4A,KLF5,KLHDC7A,KLHL31,LCOR,LNX1,MAGIX,M…	157
Cancer,Organismal Injury and Abnormalities	Incidence of tumor	1.08e-09	ACAA1,ACOT11,ACOX1,AOC2,ARG2,ASCC2,BCAS1,BCAT2,BMP5,BTG3,CASP8,CASZ1,CCNT1,CEP290,CLCN3,COIL,COX6B1,CYB5A,DDR1,DGAT2,DNAJA4,DQX1,ELF3,ELOA,EPN3,ERBB3,EWSR1,FABP6,FDFT1,FNBP1L,FOXA1,GAREM1,GAS8,GGT6,GLTP,GPX2,H3-3A/H3-3B,HMGCS2,HOMEZ,HOXB7,HPGD,HS6ST2,HSD17B2,ICA1,IGSF22,IKZF2,KDM4A,KLF5,KLHDC7A,KLHL31,LCOR,MAGIX,MAOA,MAP7,MARVELD2,MAST4,MECOM,MFAP3L,MMEL1,MSI2,MTFR1,MYCL,MYLIP,MYO6,NELFCD,NR2F6,N…	143
Cancer,Organismal Injury and Abnormalities	Adenocarcinoma	1.12e-09	AADAT,ACAA1,ACOT11,ACOX1,AKAP1,ALKBH2,AOC2,ARG2,ASCC2,BCAT2,BMP5,BTBD16,BTG3,CASP8,CASZ1,CATSPER2,CCNT1,CEP290,CLCN3,COIL,COX4I1,COX6B1,CYB5A,DDR1,DENND1B,DGAT2,DNAJA4,DQX1,ELF3,ELOA,EPN3,ERBB3,EWSR1,FABP6,FAM219B,FDFT1,FNBP1L,FOXA1,GAREM1,GAS8,GGT6,GLTP,GNL3,GRHL3,GSTO2,HAS3,HMGCS2,HOMEZ,HOOK1,HOXB7,HPGD,HS6ST2,HSD17B2,ICA1,IGSF22,KDM4A,KLF5,KLHDC7A,KLHL31,LCOR,LNX1,MAGIX,MAOA,MAP7,MARVELD2,MAST…	156
Cancer,Organismal Injury and Abnormalities	Frequency of tumor	1.25e-09	ACAA1,ACOT11,ACOX1,AOC2,ARG2,ASCC2,BCAT2,BMP5,BTG3,CASP8,CASZ1,CCNT1,CEP290,CLCN3,COIL,COX6B1,CYB5A,DDR1,DGAT2,DNAJA4,DQX1,ELF3,ELOA,EPN3,ERBB3,EWSR1,FABP6,FDFT1,FNBP1L,FOXA1,GAREM1,GAS8,GGT6,GLTP,GPX2,H3-3A/H3-3B,HMGCS2,HOMEZ,HOXB7,HPGD,HS6ST2,HSD17B2,ICA1,IGSF22,IKZF2,KDM4A,KLF5,KLHDC7A,KLHL31,LCOR,MAGIX,MAOA,MAP7,MARVELD2,MAST4,MECOM,MMEL1,MSI2,MTFR1,MYCL,MYLIP,MYO6,NELFCD,NR2F6,NUDT4,PAFAH1B3…	141
Cancer,Organismal Injury and Abnormalities	Tumorigenesis of epithelial neoplasm	1.47e-09	ACAA1,ACOT11,ACOX1,AOC2,ARG2,ASCC2,BCAT2,BMP5,BTG3,CASP8,CASZ1,CCNT1,CEP290,CLCN3,COIL,COX6B1,CYB5A,DDR1,DGAT2,DNAJA4,DQX1,ELF3,ELOA,EPN3,ERBB3,EWSR1,FABP6,FDFT1,FNBP1L,FOXA1,GAREM1,GAS8,GGT6,GLTP,GPX2,H3-3A/H3-3B,HMGCS2,HOMEZ,HOXB7,HPGD,HS6ST2,HSD17B2,ICA1,IGSF22,KDM4A,KLF5,KLHDC7A,KLHL31,LCOR,MAGIX,MAOA,MAP7,MARVELD2,MAST4,MECOM,MMEL1,MSI2,MTFR1,MYCL,MYLIP,MYO6,NELFCD,NR2F6,NUDT4,PAFAH1B3,PATZ1…	140
Cancer,Gastrointestinal Disease,Organismal Injury and Abnormalities	Colorectal tumor	4.76e-09	ACOT11,ACOX1,ADIRF,AOC2,ASCC2,BCAS1,BCAT2,BMP5,BTG3,CASP8,CASZ1,CCNT1,CEP290,CLCN3,COIL,DDR1,DGAT2,DHRS13,DNAJA4,ELF3,ELOA,EPN3,ERBB3,EWSR1,FABP6,FNBP1L,GAREM1,GGT6,GLTP,GPX2,HMGCS2,HOMEZ,HOXB7,HPGD,HS6ST2,HSD17B2,ICA1,IGSF22,KDM4A,KLF5,KLHL31,LCOR,MAGIX,MAOA,MAP7,MAST4,MECOM,MMEL1,MTFR1,MYCL,MYO6,NR2F6,PATZ1,PGAP1,PIK3C2B,PLEKHH3,PLXNC1,PMS2,POF1B,POLR1C,PPARG,PPFIBP2,PPP1R10,PRPF40B,PTK6,PWWP2B…	105
Cancer,Organismal Injury and Abnormalities	Abdominal adenocarcinoma	5.16e-09	AADAT,ACAA1,ACOT11,ACOX1,ALKBH2,AOC2,ARG2,ASCC2,BCAT2,BMP5,BTBD16,BTG3,CASP8,CASZ1,CATSPER2,CCNT1,CEP290,CLCN3,COIL,COX6B1,CYB5A,DDR1,DENND1B,DGAT2,DNAJA4,DQX1,ELF3,ELOA,EPN3,ERBB3,EWSR1,FABP6,FAM219B,FDFT1,FNBP1L,FOXA1,GAREM1,GAS8,GGT6,GLTP,GNL3,GRHL3,GSTO2,HAS3,HMGCS2,HOMEZ,HOOK1,HOXB7,HPGD,HS6ST2,HSD17B2,ICA1,IGSF22,KDM4A,KLF5,KLHDC7A,KLHL31,LCOR,LNX1,MAGIX,MAOA,MAP7,MARVELD2,MAST4,MECOM,MFAP3…	153
Cancer,Gastrointestinal Disease,Organismal Injury and Abnormalities	Gastrointestinal tract cancer	8.29e-09	AADAT,ACAA1,ACOT11,ACOX1,ADIRF,AKAP1,ALKBH2,AOC2,ASCC2,BCAS1,BCAT2,BMP5,BTG3,CASP8,CASZ1,CCNT1,CEP290,CLCN3,COIL,CYB5A,DDR1,DHRS13,DNAJA4,DQX1,ELF3,ELOA,EPN3,ERBB3,EWSR1,FABP6,FAM219B,FDFT1,FNBP1L,FOXA1,GAREM1,GAS8,GGT6,GLTP,GPX2,GRHL3,H3-3A/H3-3B,HAS3,HMGCS2,HOMEZ,HOOK1,HOXB7,HPGD,HS6ST2,HSD17B2,ICA1,IGSF22,IKZF2,KDM4A,KLF5,KLHDC7A,KLHL31,LCOR,LNX1,MAGIX,MAOA,MAP7,MARVELD2,MAST4,MECOM,MFAP3L,MME…	148
Cancer,Organismal Injury and Abnormalities	Breast or colorectal cancer	1.05e-08	ACAA1,ACOT11,ACOX1,ADIRF,AKAP1,AOC2,ASCC2,BCAS1,BCAT2,BMP5,BTG3,CASP8,CASZ1,CCNT1,CEP290,CLCN3,COIL,COX4I1,COX6B1,DDR1,DHRS13,DNAJA4,ELF3,ELOA,EPN3,ERBB3,EWSR1,FABP6,FDFT1,FNBP1L,FOXA1,GAREM1,GAS8,GGT6,GPX2,GRHL3,H3-3A/H3-3B,HMGCS2,HOMEZ,HOXB7,HS6ST2,HSD17B2,ICA1,IGSF22,KDM4A,KLF5,KLHL31,LCOR,LNX1,MAGIX,MAOA,MAP7,MAST4,MECOM,MMEL1,MSI2,MTFR1,MYCL,MYO6,NR2F6,PGAP1,PIK3C2B,PLEKHH3,PLXNC1,PMS2,POF1B…	116
Cancer,Organismal Injury and Abnormalities	Development of malignant tumor	2.88e-08	ACAA1,ACOT11,ACOX1,AOC2,ARG2,ASCC2,BCAT2,BMP5,BTG3,CASP8,CASZ1,CCNT1,CEP290,CLCN3,COIL,COX6B1,CYB5A,DDR1,DGAT2,DNAJA4,DQX1,ELF3,ELOA,EPN3,ERBB3,EWSR1,FABP6,FDFT1,FNBP1L,FOXA1,GAREM1,GAS8,GGT6,GPX2,H3-3A/H3-3B,HMGCS2,HOMEZ,HOXB7,HPGD,HS6ST2,HSD17B2,ICA1,IGSF22,IKZF2,KDM4A,KLF5,KLHDC7A,KLHL31,LCOR,MAGIX,MAOA,MAP7,MARVELD2,MAST4,MECOM,MMEL1,MSI2,MTFR1,MYCL,MYLIP,MYO6,NELFCD,NR2F6,NUDT4,PAFAH1B3,PATZ…	137
Cancer,Gastrointestinal Disease,Organismal Injury and Abnormalities	Intestinal tumor	3.51e-08	AADAT,ACAA1,ACOT11,ACOX1,ADIRF,ALKBH2,AOC2,ASCC2,BCAS1,BCAT2,BMP5,BTG3,CASP8,CASZ1,CCNT1,CEP290,CLCN3,COIL,DDR1,DGAT2,DHRS13,DNAJA4,DQX1,ELF3,ELOA,EPN3,ERBB3,EWSR1,FABP6,FAM219B,FDFT1,FNBP1L,FOXA1,GAREM1,GAS8,GGT6,GLTP,GPX2,GRHL3,HAS3,HMGCS2,HOMEZ,HOOK1,HOXB7,HPGD,HS6ST2,HSD17B2,ICA1,IGSF22,KDM4A,KLF5,KLHDC7A,KLHL31,LCOR,LNX1,MAGIX,MAOA,MAP7,MARVELD2,MAST4,MECOM,MFAP3L,MMEL1,MRPS25,MSI2,MTFR1,MYC…	141
Cancer,Organismal Injury and Abnormalities	Development of carcinoma	3.79e-08	ACAA1,ACOT11,ACOX1,AOC2,ARG2,ASCC2,BCAT2,BMP5,BTG3,CASP8,CASZ1,CCNT1,CEP290,CLCN3,COIL,COX6B1,CYB5A,DDR1,DGAT2,DNAJA4,DQX1,ELF3,ELOA,EPN3,ERBB3,EWSR1,FABP6,FDFT1,FNBP1L,FOXA1,GAREM1,GAS8,GGT6,GPX2,H3-3A/H3-3B,HMGCS2,HOMEZ,HOXB7,HPGD,HS6ST2,HSD17B2,ICA1,IGSF22,KDM4A,KLF5,KLHDC7A,KLHL31,LCOR,MAGIX,MAOA,MAP7,MARVELD2,MAST4,MECOM,MMEL1,MSI2,MTFR1,MYCL,MYLIP,MYO6,NELFCD,NR2F6,NUDT4,PAFAH1B3,PATZ1,PGAP…	136
Cancer,Gastrointestinal Disease,Organismal Injury and Abnormalities	Gastrointestinal carcinoma	4.3e-08	AADAT,ACAA1,ACOT11,ACOX1,AKAP1,ALKBH2,AOC2,ASCC2,BCAT2,BMP5,BTG3,CASP8,CASZ1,CCNT1,CEP290,CLCN3,COIL,CYB5A,DDR1,DNAJA4,DQX1,ELF3,ELOA,EPN3,ERBB3,EWSR1,FABP6,FAM219B,FDFT1,FNBP1L,FOXA1,GAREM1,GAS8,GGT6,GLTP,GRHL3,HAS3,HMGCS2,HOMEZ,HOOK1,HOXB7,HPGD,HS6ST2,HSD17B2,ICA1,IGSF22,IKZF2,KDM4A,KLF5,KLHDC7A,KLHL31,LCOR,LNX1,MAGIX,MAOA,MAP7,MARVELD2,MAST4,MECOM,MFAP3L,MMEL1,MRPS25,MSI2,MTFR1,MYCL,MYO6,NELFC…	143
Cancer,Gastrointestinal Disease,Organismal Injury and Abnormalities	Colorectal carcinoma	8.27e-08	ACOT11,ACOX1,AOC2,ASCC2,BCAT2,BMP5,BTG3,CASP8,CASZ1,CCNT1,CEP290,CLCN3,COIL,DDR1,DNAJA4,ELF3,ELOA,EPN3,ERBB3,FABP6,FNBP1L,GAREM1,GGT6,HMGCS2,HOMEZ,HOXB7,HS6ST2,HSD17B2,ICA1,IGSF22,KDM4A,KLF5,KLHL31,LCOR,MAGIX,MAOA,MAP7,MAST4,MECOM,MMEL1,MTFR1,MYCL,MYO6,NR2F6,PGAP1,PIK3C2B,PLEKHH3,PLXNC1,PMS2,POF1B,PPARG,PPFIBP2,PPP1R10,PRPF40B,PWWP2B,RALGAPA2,RNF128,SEMA3F,SEMA6A,SLC44A3,SLTM,SMARCC1,SNCG,SPIRE2,…	93
Cancer,Gastrointestinal Disease,Organismal Injury and Abnormalities	Large intestine neoplasm	8.27e-08	AADAT,ACAA1,ACOT11,ACOX1,ADIRF,ALKBH2,AOC2,ASCC2,BCAS1,BCAT2,BMP5,BTG3,CASP8,CASZ1,CCNT1,CEP290,CLCN3,COIL,DDR1,DGAT2,DHRS13,DNAJA4,DQX1,ELF3,ELOA,EPN3,ERBB3,EWSR1,FABP6,FAM219B,FDFT1,FNBP1L,FOXA1,GAREM1,GAS8,GGT6,GLTP,GPX2,GRHL3,HAS3,HMGCS2,HOMEZ,HOOK1,HOXB7,HPGD,HS6ST2,HSD17B2,ICA1,IGSF22,KDM4A,KLF5,KLHDC7A,KLHL31,LCOR,LNX1,MAGIX,MAOA,MAP7,MARVELD2,MAST4,MECOM,MFAP3L,MMEL1,MRPS25,MSI2,MTFR1,MYC…	140
Cancer,Gastrointestinal Disease,Organismal Injury and Abnormalities	Gastrointestinal adenocarcinoma	2.05e-07	AADAT,ACAA1,ACOT11,ACOX1,AKAP1,ALKBH2,AOC2,ASCC2,BCAT2,BMP5,BTG3,CASP8,CASZ1,CCNT1,CEP290,CLCN3,COIL,CYB5A,DDR1,DNAJA4,DQX1,ELF3,ELOA,EPN3,ERBB3,EWSR1,FABP6,FAM219B,FDFT1,FNBP1L,FOXA1,GAREM1,GAS8,GGT6,GLTP,GRHL3,HAS3,HMGCS2,HOMEZ,HOOK1,HOXB7,HPGD,HS6ST2,HSD17B2,ICA1,IGSF22,KDM4A,KLF5,KLHDC7A,KLHL31,LCOR,LNX1,MAGIX,MAOA,MAP7,MARVELD2,MAST4,MECOM,MFAP3L,MMEL1,MRPS25,MSI2,MTFR1,MYCL,MYO6,NELFCD,NR2F…	137
Cancer,Gastrointestinal Disease,Organismal Injury and Abnormalities	Malignant neoplasm of large intestine	3.82e-07	AADAT,ACAA1,ACOT11,ACOX1,ADIRF,ALKBH2,AOC2,ASCC2,BCAS1,BCAT2,BMP5,BTG3,CASP8,CASZ1,CCNT1,CEP290,CLCN3,COIL,DDR1,DHRS13,DNAJA4,DQX1,ELF3,ELOA,EPN3,ERBB3,EWSR1,FABP6,FAM219B,FDFT1,FNBP1L,FOXA1,GAREM1,GAS8,GGT6,GLTP,GPX2,GRHL3,HAS3,HMGCS2,HOMEZ,HOOK1,HOXB7,HPGD,HS6ST2,HSD17B2,ICA1,IGSF22,KDM4A,KLF5,KLHDC7A,KLHL31,LCOR,LNX1,MAGIX,MAOA,MAP7,MARVELD2,MAST4,MECOM,MFAP3L,MMEL1,MRPS25,MSI2,MTFR1,MYCL,MYO6…	138
Cancer,Gastrointestinal Disease,Organismal Injury and Abnormalities	Colorectal cancer	6.84e-07	ACOT11,ACOX1,ADIRF,AOC2,ASCC2,BCAS1,BCAT2,BMP5,BTG3,CASP8,CASZ1,CCNT1,CEP290,CLCN3,COIL,DDR1,DHRS13,DNAJA4,ELF3,ELOA,EPN3,ERBB3,EWSR1,FABP6,FNBP1L,GAREM1,GGT6,GPX2,HMGCS2,HOMEZ,HOXB7,HS6ST2,HSD17B2,ICA1,IGSF22,KDM4A,KLF5,KLHL31,LCOR,MAGIX,MAOA,MAP7,MAST4,MECOM,MMEL1,MTFR1,MYCL,MYO6,NR2F6,PGAP1,PIK3C2B,PLEKHH3,PLXNC1,PMS2,POF1B,PPARG,PPFIBP2,PPP1R10,PRPF40B,PWWP2B,RALGAPA2,RNF128,SEMA3F,SEMA6A,SLC…	98
Cancer,Gastrointestinal Disease,Organismal Injury and Abnormalities	Large intestine carcinoma	7.8e-07	AADAT,ACAA1,ACOT11,ACOX1,ALKBH2,AOC2,ASCC2,BCAT2,BMP5,BTG3,CASP8,CASZ1,CCNT1,CEP290,CLCN3,COIL,DDR1,DNAJA4,DQX1,ELF3,ELOA,EPN3,ERBB3,FABP6,FAM219B,FDFT1,FNBP1L,FOXA1,GAREM1,GAS8,GGT6,GLTP,GRHL3,HAS3,HMGCS2,HOMEZ,HOOK1,HOXB7,HPGD,HS6ST2,HSD17B2,ICA1,IGSF22,KDM4A,KLF5,KLHDC7A,KLHL31,LCOR,LNX1,MAGIX,MAOA,MAP7,MARVELD2,MAST4,MECOM,MFAP3L,MMEL1,MRPS25,MSI2,MTFR1,MYCL,MYO6,NELFCD,NR2F6,OVOL1,PAFAH1B3,P…	133
Cancer,Gastrointestinal Disease,Organismal Injury and Abnormalities	Large intestine adenocarcinoma	1.04e-06	AADAT,ACAA1,ACOT11,ACOX1,ALKBH2,AOC2,ASCC2,BCAT2,BMP5,BTG3,CASP8,CASZ1,CCNT1,CEP290,CLCN3,COIL,DDR1,DNAJA4,DQX1,ELF3,ELOA,EPN3,ERBB3,FABP6,FAM219B,FDFT1,FNBP1L,FOXA1,GAREM1,GAS8,GGT6,GLTP,GRHL3,HAS3,HMGCS2,HOMEZ,HOOK1,HOXB7,HPGD,HS6ST2,HSD17B2,ICA1,IGSF22,KDM4A,KLF5,KLHDC7A,KLHL31,LCOR,LNX1,MAGIX,MAOA,MAP7,MARVELD2,MAST4,MECOM,MFAP3L,MMEL1,MRPS25,MSI2,MTFR1,MYCL,MYO6,NELFCD,NR2F6,OVOL1,PAFAH1B3,P…	132
Cancer,Organismal Injury and Abnormalities	Malignant solid organ tumor	1.38e-06	AADAT,ACAA1,ACOT11,AKAP1,ALKBH2,AOC2,ASCC2,BCAS1,BCAT2,BMP5,BTBD16,CASP8,CASZ1,CATSPER2,CCNT1,CEP290,CLCN3,COIL,COX4I1,CYB5A,DDR1,DENND1B,DGAT2,DHRS13,DQX1,ELF3,ELOA,EPN3,ERBB3,EWSR1,FOXA1,GAREM1,GAS8,GGT6,GLTP,GPX2,GRHL3,GSTO2,HMGCS2,HOMEZ,HOOK1,HPGD,HS6ST2,HSD17B2,ICA1,IGSF22,IKZF2,KDM4A,KLF5,KLHDC7A,LCOR,LNX1,MAGIX,MAOA,MAP7,MARVELD2,MAST4,MECOM,MMEL1,MSI2,MYCL,MYLIP,MYO6,NUDT4,OVOL1,PAFAH1B3,…	124
Cancer,Gastrointestinal Disease,Organismal Injury and Abnormalities	Colon tumor	1.83e-06	ACOT11,ACOX1,AOC2,ASCC2,BCAS1,BCAT2,BMP5,CASP8,CASZ1,CCNT1,CEP290,CLCN3,COIL,DDR1,DNAJA4,ELOA,EPN3,ERBB3,FABP6,GAREM1,GGT6,GPX2,HMGCS2,HOMEZ,HOXB7,HPGD,HS6ST2,HSD17B2,ICA1,IGSF22,KDM4A,KLF5,KLHL31,LCOR,MAGIX,MAOA,MAP7,MAST4,MECOM,MMEL1,MTFR1,MYCL,MYO6,NR2F6,PGAP1,PIK3C2B,PLEKHH3,PLXNC1,PMS2,POF1B,PPARG,PPP1R10,PRPF40B,PTK6,PWWP2B,RALGAPA2,RNF128,SEMA3F,SEMA6A,SLC44A3,SLTM,SMARCC1,SPIRE2,TAOK1,TBL…	89
Cancer,Gastrointestinal Disease,Organismal Injury and Abnormalities	Development of digestive organ tumor	1.9e-06	ACAA1,ACOT11,ACOX1,AOC2,ASCC2,BCAT2,BMP5,BTG3,CASP8,CASZ1,CCNT1,CEP290,CLCN3,COIL,CYB5A,DDR1,DNAJA4,DQX1,ELF3,ELOA,EPN3,ERBB3,EWSR1,FABP6,FNBP1L,GAREM1,GGT6,HMGCS2,HOMEZ,HOXB7,HS6ST2,HSD17B2,ICA1,IGSF22,KDM4A,KLF5,KLHDC7A,KLHL31,LCOR,MAGIX,MAOA,MAP7,MARVELD2,MAST4,MECOM,MMEL1,MTFR1,MYCL,MYO6,NELFCD,NR2F6,PATZ1,PGAP1,PIK3C2B,PLEKHH3,PLXNC1,PMS2,POF1B,PPARG,PPFIBP2,PPP1R10,PRPF40B,PWWP2B,RADX,RALGA…	107
Cancer,Gastrointestinal Disease,Organismal Injury and Abnormalities	Non-colon gastrointestinal cancer	1.96e-06	ACAA1,ACOT11,AKAP1,BTG3,CASP8,CASZ1,CEP290,CLCN3,COIL,CYB5A,DQX1,ELF3,ELOA,EPN3,ERBB3,EWSR1,FABP6,FDFT1,FNBP1L,GAS8,H3-3A/H3-3B,HOMEZ,HS6ST2,ICA1,IKZF2,KLF5,KLHDC7A,LCOR,MAOA,MAP7,MARVELD2,MAST4,MECOM,MMEL1,MSI2,MYCL,MYO6,NELFCD,PATZ1,PGAP1,PLEKHH1,PLEKHH3,PLXNC1,PMS2,POF1B,PPARG,PPFIBP2,PPP1R10,PTK6,PWWP2B,RADX,RALGAPA2,RNF128,RPL14,RSRC2,SLC25A10,SLTM,SMARCC1,SNCG,SPIRE2,SULT1A1,TBL1XR1,TCERG1,…	88
Cancer,Dermatological Diseases and Conditions,Organismal Injury and Abnormalities	Skin cancer	2.89e-06	AADAT,ACAA1,ACOT11,AKAP1,ALKBH2,AOC2,ASCC2,BCAS1,BCAT2,BMP5,BTBD16,CASP8,CASZ1,CATSPER2,CCNT1,CEP290,CLCN3,COIL,CYB5A,DDR1,DENND1B,DGAT2,DHRS13,DQX1,ELF3,ELOA,EPN3,ERBB3,EWSR1,FOXA1,GAREM1,GAS8,GGT6,GLTP,GPX2,GRHL3,HMGCS2,HOMEZ,HOOK1,HPGD,HS6ST2,HSD17B2,ICA1,IGSF22,IKZF2,KDM4A,KLF5,KLHDC7A,LCOR,LNX1,MAGIX,MAOA,MAP7,MARVELD2,MAST4,MECOM,MMEL1,MSI2,MYCL,MYLIP,MYO6,NUDT4,OVOL1,PAFAH1B3,PATZ1,PGAP1,P…	122
Cancer,Gastrointestinal Disease,Organismal Injury and Abnormalities	Colon carcinoma	3.79e-06	ACOT11,ACOX1,AOC2,ASCC2,BCAT2,BMP5,CASP8,CASZ1,CCNT1,CEP290,CLCN3,COIL,DDR1,DNAJA4,ELOA,EPN3,ERBB3,FABP6,GAREM1,GGT6,HMGCS2,HOMEZ,HOXB7,HS6ST2,HSD17B2,ICA1,IGSF22,KDM4A,KLF5,KLHL31,LCOR,MAGIX,MAOA,MAP7,MAST4,MECOM,MMEL1,MTFR1,MYCL,MYO6,NR2F6,PGAP1,PIK3C2B,PLEKHH3,PLXNC1,PMS2,POF1B,PPARG,PPP1R10,PRPF40B,PWWP2B,RALGAPA2,RNF128,SEMA3F,SEMA6A,SLC44A3,SLTM,SMARCC1,SPIRE2,TAOK1,TBL1XR1,TBX3,TCERG1,TGS1…	85
Cancer,Gastrointestinal Disease,Organismal Injury and Abnormalities	Colon cancer	4.8e-06	ACOT11,ACOX1,AOC2,ASCC2,BCAS1,BCAT2,BMP5,CASP8,CASZ1,CCNT1,CEP290,CLCN3,COIL,DDR1,DNAJA4,ELOA,EPN3,ERBB3,FABP6,GAREM1,GGT6,GPX2,HMGCS2,HOMEZ,HOXB7,HS6ST2,HSD17B2,ICA1,IGSF22,KDM4A,KLF5,KLHL31,LCOR,MAGIX,MAOA,MAP7,MAST4,MECOM,MMEL1,MTFR1,MYCL,MYO6,NR2F6,PGAP1,PIK3C2B,PLEKHH3,PLXNC1,PMS2,POF1B,PPARG,PPP1R10,PRPF40B,PWWP2B,RALGAPA2,RNF128,SEMA3F,SEMA6A,SLC44A3,SLTM,SMARCC1,SPIRE2,TAOK1,TBL1XR1,TBX3,…	87
Cancer,Organismal Injury and Abnormalities,Renal and Urological Disease	Urinary tract tumor	4.83e-06	AADAT,BMP5,BTG3,CASP8,CASZ1,COX6B1,DGAT2,ELF3,ELOA,ERBB3,EWSR1,FABP6,FDFT1,FNBP1L,FOXA1,GAS8,GLTP,GRHL3,IGSF22,IKZF2,KLF5,KLHL31,MAST4,MECOM,MYCL,PIK3C2B,PMS2,POLR1C,PPARG,RALGAPA2,RPL14,SLC25A10,SMARCC1,SNCG,SULT1A1,TBL1XR1,TBX3,TCERG1,TOP2B,TRAK1,TRIM33,UBE3A,VSIG2,ZBTB7B,ZBTB7C,ZFHX3,ZMYND8,ZNF43,ZNF436,ZNF493,ZNF551,ZNF91	52
Cancer,Organismal Injury and Abnormalities	Genitourinary tumor	5.79e-06	AADAT,ACAA1,ACOX1,AKAP1,AOC2,ARG2,BCAS1,BMP5,BTBD16,BTG3,CASP8,CASZ1,CATSPER2,CCNT1,CEP290,CLCN3,COIL,COX4I1,COX6B1,DDR1,DGAT2,DNAJA4,DQX1,ELF3,ELOA,ERBB3,EWSR1,FABP6,FDFT1,FNBP1L,FOXA1,GAREM1,GAS8,GGT6,GLTP,GPX2,GRHL3,GSTO2,H3-3A/H3-3B,HAS3,HOMEZ,HS6ST2,HSD17B2,IGSF22,IKZF2,KDM4A,KLF5,KLHL31,LCOR,LNX1,MAOA,MAP7,MAST4,MECOM,MFAP3L,MMEL1,MRPS25,MSI2,MYCL,MYLIP,MYO6,NR2F6,NUDT4,PAFAH1B3,PGAP1,PIK3C…	128
Cancer,Organismal Injury and Abnormalities,Renal and Urological Disease	Urinary tract cancer	5.95e-06	AADAT,BMP5,BTG3,CASP8,CASZ1,COX6B1,DGAT2,ELF3,ELOA,ERBB3,EWSR1,FABP6,FDFT1,FNBP1L,FOXA1,GAS8,GLTP,GRHL3,IGSF22,IKZF2,KLF5,KLHL31,MAST4,MECOM,MYCL,PIK3C2B,PMS2,POLR1C,PPARG,RPL14,SLC25A10,SMARCC1,SNCG,SULT1A1,TBL1XR1,TBX3,TCERG1,TOP2B,TRAK1,TRIM33,UBE3A,VSIG2,ZBTB7B,ZBTB7C,ZFHX3,ZMYND8,ZNF43,ZNF436,ZNF493,ZNF551,ZNF91	51
Cancer,Gastrointestinal Disease,Organismal Injury and Abnormalities	Colorectal adenocarcinoma	6.01e-06	ACOT11,AOC2,ASCC2,BCAT2,BMP5,BTG3,CASP8,CASZ1,CCNT1,CEP290,CLCN3,COIL,DDR1,DNAJA4,ELOA,EPN3,ERBB3,FABP6,FNBP1L,GAREM1,GGT6,HMGCS2,HOMEZ,HOXB7,HS6ST2,HSD17B2,ICA1,IGSF22,KDM4A,KLF5,KLHL31,LCOR,MAGIX,MAOA,MAP7,MAST4,MECOM,MMEL1,MTFR1,MYCL,MYO6,NR2F6,PGAP1,PIK3C2B,PLEKHH3,PLXNC1,PMS2,POF1B,PPARG,PPFIBP2,PPP1R10,PRPF40B,PWWP2B,RALGAPA2,RNF128,SEMA3F,SEMA6A,SLC44A3,SLTM,SMARCC1,SPIRE2,TAOK1,TBL1XR1,TB…	86
Cancer,Dermatological Diseases and Conditions,Organismal Injury and Abnormalities	Cutaneous melanoma	7.97e-06	AADAT,ACAA1,ACOT11,AKAP1,ALKBH2,AOC2,ASCC2,BCAS1,BCAT2,BMP5,BTBD16,CASP8,CASZ1,CATSPER2,CCNT1,CEP290,CLCN3,COIL,CYB5A,DDR1,DENND1B,DGAT2,DHRS13,DQX1,ELF3,ELOA,EPN3,ERBB3,EWSR1,FOXA1,GAREM1,GAS8,GGT6,GLTP,GRHL3,HMGCS2,HOMEZ,HOOK1,HPGD,HS6ST2,HSD17B2,ICA1,IGSF22,IKZF2,KDM4A,KLF5,KLHDC7A,LCOR,LNX1,MAGIX,MAOA,MAP7,MARVELD2,MAST4,MECOM,MMEL1,MSI2,MYCL,MYLIP,MYO6,NUDT4,PAFAH1B3,PATZ1,PGAP1,PIK3C2B,PLEK…	118
Cancer,Gastrointestinal Disease,Organismal Injury and Abnormalities,Respiratory Disease	Nasopharyngeal carcinoma	8.69e-06	MAST4,PLXNC1,TOP2B,ZNF100,ZNF253,ZNF43,ZNF430,ZNF436,ZNF443,ZNF493,ZNF682,ZNF708,ZNF91	13
Cancer,Organismal Injury and Abnormalities	Malignant genitourinary solid tumor	9.57e-06	AADAT,ACAA1,ACOX1,AKAP1,AOC2,ARG2,BCAS1,BMP5,BTBD16,BTG3,CASP8,CASZ1,CATSPER2,CCNT1,CEP290,CLCN3,COIL,COX4I1,COX6B1,DDR1,DGAT2,DNAJA4,DQX1,ELF3,ELOA,ERBB3,EWSR1,FABP6,FDFT1,FNBP1L,FOXA1,GAREM1,GAS8,GGT6,GLTP,GPX2,GRHL3,GSTO2,H3-3A/H3-3B,HAS3,HOMEZ,HS6ST2,HSD17B2,IGSF22,IKZF2,KDM4A,KLF5,KLHL31,LCOR,LNX1,MAP7,MAST4,MECOM,MMEL1,MRPS25,MSI2,MYCL,MYLIP,MYO6,NR2F6,NUDT4,PAFAH1B3,PGAP1,PIK3C2B,PLEKHH1,P…	126
Cancer,Organismal Injury and Abnormalities	Neoplasia of cells	9.77e-06	ACOT11,ACOX1,AKAP1,ASCC2,BCAS1,BMP5,CASP8,CASZ1,CCNT1,CLCN3,COIL,DDR1,DENND1B,DNAJA4,ELF3,EPN3,ERBB3,EWSR1,FAM221A,FDFT1,FNBP1L,FOXA1,GAREM1,GAS8,GGT6,GNL3,GPX2,GRHL3,HOMEZ,HOOK1,IKZF2,KDM4A,KLF5,LCOR,LNX1,MAOA,MAP7,MAST4,MECOM,MRPS25,MSI2,MYCL,MYLIP,MYO6,NELFCD,NR2F6,OVOL1,PATZ1,PIK3C2B,PLEKHH1,PLEKHH3,PLXNC1,PMS2,PPARG,PPP1R10,PRPF40B,PRXL2A,PTK6,RALGAPA2,RSRC2,SEMA3F,SLC14A1,SLC22A5,SLTM,SMARC…	99
Cancer,Organismal Injury and Abnormalities,Reproductive System Disease	Breast carcinoma	1.03e-05	ACOX1,AKAP1,BMP5,CASP8,CASZ1,CCNT1,CEP290,COIL,COX4I1,DDR1,ELF3,ELOA,ERBB3,FDFT1,FNBP1L,FOXA1,GAS8,GRHL3,LNX1,MAST4,MECOM,MMEL1,MYO6,PGAP1,PLEKHH3,PMS2,POF1B,PPARG,RAB15,RALGAPA2,SMARCC1,SP1,TBL1XR1,TBX3,TCERG1,TMEM97,TOP2B,TRAF4,TRAK1,TRIM33,UBE3A,USP7,VSIG2,ZBTB7C,ZFHX3,ZKSCAN1,ZMYND8,ZNF436,ZNF551	49
Cancer,Organismal Injury and Abnormalities	Malignant neoplasm of aerodigestive tract	1.04e-05	ACOT11,AKAP1,CASP8,CLCN3,EPN3,ERBB3,EWSR1,FDFT1,FNBP1L,GAS8,H3-3A/H3-3B,IKZF2,KLF5,LCOR,MAOA,MAP7,MAST4,MECOM,MSI2,MYCL,PATZ1,PLEKHH1,PLXNC1,PPARG,PPP1R10,PRXL2A,PTK6,RSRC2,SLTM,SMARCC1,TCERG1,TOP2B,TRAK1,USP7,ZFHX3,ZMYND8,ZNF100,ZNF211,ZNF253,ZNF43,ZNF430,ZNF436,ZNF443,ZNF493,ZNF682,ZNF708,ZNF784,ZNF91	48
Cell Death and Survival	Cell viability of gastrointestinal stromal tumor cell lines	1.15e-05	ZNF100,ZNF43,ZNF708,ZNF91	4
Cancer,Organismal Injury and Abnormalities	Anogenital cancer	1.46e-05	AADAT,ACAA1,ACOX1,AKAP1,AOC2,ARG2,BCAS1,BMP5,BTBD16,BTG3,CASP8,CASZ1,CATSPER2,CCNT1,CEP290,CLCN3,COIL,COX4I1,COX6B1,DDR1,DNAJA4,DQX1,ELF3,ELOA,ERBB3,EWSR1,FABP6,FDFT1,FNBP1L,FOXA1,GAREM1,GAS8,GGT6,GLTP,GPX2,GRHL3,GSTO2,H3-3A/H3-3B,HAS3,HOMEZ,HS6ST2,HSD17B2,IGSF22,KDM4A,KLF5,KLHL31,LCOR,LNX1,MAP7,MAST4,MECOM,MMEL1,MRPS25,MSI2,MYCL,MYLIP,MYO6,NR2F6,NUDT4,PAFAH1B3,PGAP1,PIK3C2B,PLEKHH1,PLEKHH3,PLXNC…	120
Cancer,Organismal Injury and Abnormalities,Reproductive System Disease	Breast adenocarcinoma	1.55e-05	AKAP1,CASP8,CEP290,COX4I1,DDR1,ELF3,ELOA,ERBB3,FDFT1,FNBP1L,FOXA1,LNX1,MAST4,MECOM,PMS2,PPARG,RAB15,SP1,TBL1XR1,TBX3,TOP2B,TRAF4,TRIM33,ZFHX3,ZMYND8	25
Cancer,Gastrointestinal Disease,Organismal Injury and Abnormalities	Upper gastrointestinal tract cancer	1.63e-05	ACAA1,ACOT11,AKAP1,CASP8,CASZ1,CEP290,CLCN3,COIL,CYB5A,DQX1,ELF3,ELOA,EPN3,ERBB3,EWSR1,FDFT1,FNBP1L,GAS8,H3-3A/H3-3B,HOMEZ,HS6ST2,ICA1,IKZF2,KLF5,KLHDC7A,LCOR,MAOA,MAP7,MARVELD2,MAST4,MECOM,MMEL1,MSI2,MYCL,MYO6,NELFCD,PATZ1,PGAP1,PLEKHH1,PLEKHH3,PLXNC1,POF1B,PPARG,PPP1R10,PTK6,PWWP2B,RADX,RALGAPA2,RNF128,RPL14,RSRC2,SLC25A10,SLTM,SMARCC1,SNCG,SPIRE2,SULT1A1,TBL1XR1,TCERG1,TGS1,TMEM97,TOP2B,TOX3,T…	82
Cancer,Gastrointestinal Disease,Organismal Injury and Abnormalities	Colon adenocarcinoma	1.74e-05	ACOT11,AOC2,ASCC2,BCAT2,BMP5,CASP8,CASZ1,CCNT1,CEP290,CLCN3,COIL,DDR1,DNAJA4,ELOA,EPN3,ERBB3,FABP6,GAREM1,GGT6,HMGCS2,HOMEZ,HOXB7,HS6ST2,HSD17B2,ICA1,IGSF22,KDM4A,KLF5,KLHL31,LCOR,MAGIX,MAOA,MAP7,MAST4,MECOM,MMEL1,MTFR1,MYCL,MYO6,NR2F6,PGAP1,PIK3C2B,PLEKHH3,PLXNC1,PMS2,POF1B,PPARG,PPP1R10,PRPF40B,PWWP2B,RALGAPA2,RNF128,SEMA3F,SEMA6A,SLC44A3,SLTM,SMARCC1,SPIRE2,TAOK1,TBL1XR1,TBX3,TCERG1,TGS1,TOP2B…	82
Gene Expression	Transcription of RNA	1.96e-05	ADIRF,ASCC2,BMP5,BTG3,CASP8,CASZ1,CCNT1,CEP290,ELF3,ELOA,EWSR1,FOXA1,GRHL3,HAS3,HMGCS2,HOXB7,IKZF2,KDM4A,KLF5,LCOR,MACROH2A2,MECOM,MYO6,NELFCD,NR2F6,OVOL1,PATZ1,POLR1C,PPARG,SMARCC1,SP1,TBL1XR1,TBX3,TCERG1,TOX3,TRIM33,UBE3A,ZBTB7B,ZBTB7C,ZFHX3,ZNF91	41
Cancer,Gastrointestinal Disease,Organismal Injury and Abnormalities	Upper gastrointestinal carcinoma	2.08e-05	ACAA1,ACOT11,AKAP1,CASP8,CASZ1,CEP290,CLCN3,COIL,CYB5A,DQX1,ELF3,ELOA,EPN3,ERBB3,EWSR1,FDFT1,FNBP1L,GAS8,HOMEZ,HS6ST2,ICA1,IKZF2,KLF5,KLHDC7A,LCOR,MAOA,MAP7,MARVELD2,MAST4,MECOM,MMEL1,MSI2,MYO6,NELFCD,PATZ1,PGAP1,PLEKHH1,PLEKHH3,PLXNC1,POF1B,PPARG,PPP1R10,PTK6,PWWP2B,RADX,RALGAPA2,RNF128,RPL14,RSRC2,SLC25A10,SLTM,SMARCC1,SNCG,SPIRE2,SULT1A1,TBL1XR1,TCERG1,TGS1,TMEM97,TOP2B,TOX3,TRAK1,USP7,WDR48,Z…	80
Cancer,Organismal Injury and Abnormalities	Benign solid tumor	2.15e-05	BMP5,DDR1,DGAT2,ERBB3,FDFT1,GLTP,KLF5,MAOA,MFAP3L,PATZ1,PIK3C2B,PLXNC1,POLR1C,PPARG,RAB11A,SLC22A5,SRSF1,TBL1XR1,TOP2B,TRAF4,TRAK1,TRIM33,UBE3A,UNG,ZBTB7B,ZNF436	26
Cancer,Organismal Injury and Abnormalities	Genitourinary adenocarcinoma	2.79e-05	AADAT,ACOX1,AKAP1,AOC2,ARG2,BMP5,BTG3,CASP8,CASZ1,CATSPER2,CCNT1,CEP290,CLCN3,COIL,COX4I1,COX6B1,DDR1,DGAT2,DNAJA4,DQX1,ELF3,ELOA,ERBB3,EWSR1,FABP6,FDFT1,FNBP1L,FOXA1,GAREM1,GAS8,GGT6,GLTP,GSTO2,HAS3,HS6ST2,HSD17B2,IGSF22,KDM4A,KLHL31,LCOR,LNX1,MAP7,MAST4,MECOM,MRPS25,MSI2,MYCL,MYLIP,MYO6,NUDT4,PAFAH1B3,PGAP1,PIK3C2B,PLEKHH1,PLEKHH3,PLXNC1,PMS2,POF1B,POLR1C,PPARG,PPFIBP2,PPP1R10,PRXL2A,RAB15,RADX…	108
Cancer,Organismal Injury and Abnormalities	Upper aerodigestive tract carcinoma	2.91e-05	ACOT11,AKAP1,CASP8,CLCN3,EPN3,ERBB3,EWSR1,FDFT1,FNBP1L,GAS8,IKZF2,KLF5,LCOR,MAOA,MAP7,MAST4,MECOM,MSI2,PATZ1,PLEKHH1,PLXNC1,PPARG,PPP1R10,PRXL2A,PTK6,RSRC2,SLTM,SMARCC1,TCERG1,TOP2B,TRAK1,USP7,ZFHX3,ZMYND8,ZNF100,ZNF211,ZNF253,ZNF43,ZNF430,ZNF436,ZNF443,ZNF493,ZNF682,ZNF708,ZNF784,ZNF91	46
Cancer,Organismal Injury and Abnormalities	Melanoma	3.46e-05	AADAT,ACAA1,ACOT11,AKAP1,ALKBH2,AOC2,ASCC2,BCAS1,BCAT2,BMP5,BTBD16,BTG3,CASP8,CASZ1,CATSPER2,CCNT1,CEP290,CLCN3,COIL,CYB5A,DDR1,DENND1B,DGAT2,DHRS13,DQX1,ELF3,ELOA,EPN3,ERBB3,EWSR1,FOXA1,GAREM1,GAS8,GGT6,GLTP,GRHL3,HMGCS2,HOMEZ,HOOK1,HPGD,HS6ST2,HSD17B2,ICA1,IGSF22,IKZF2,KDM4A,KLF5,KLHDC7A,KLHL31,LCOR,LNX1,MAGIX,MAOA,MAP7,MARVELD2,MAST4,MECOM,MMEL1,MSI2,MYCL,MYLIP,MYO6,NUDT4,PAFAH1B3,PATZ1,PGAP1,…	124
Cancer,Organismal Injury and Abnormalities,Reproductive System Disease	Breast cancer	3.66e-05	ACAA1,ACOX1,AKAP1,BMP5,CASP8,CASZ1,CCNT1,CEP290,COIL,COX4I1,COX6B1,DDR1,ELF3,ELOA,ERBB3,FDFT1,FNBP1L,FOXA1,GAS8,GRHL3,H3-3A/H3-3B,LNX1,MAST4,MECOM,MMEL1,MSI2,MYO6,PGAP1,PLEKHH3,PMS2,POF1B,PPARG,RAB15,RALGAPA2,S100A6,SMARCC1,SP1,TAOK1,TBL1XR1,TBX3,TCERG1,TMEM97,TOP2B,TOX3,TRAF4,TRAK1,TRIM33,UBE3A,USP7,VSIG2,ZBTB7C,ZFHX3,ZKSCAN1,ZMYND8,ZNF436,ZNF551	56
Cancer,Organismal Injury and Abnormalities,Reproductive System Disease	Genital tumor	4.13e-05	AADAT,ACOX1,AKAP1,AOC2,ARG2,BCAS1,BMP5,BTBD16,BTG3,CASP8,CASZ1,CATSPER2,CCNT1,CEP290,CLCN3,COIL,DDR1,DNAJA4,DQX1,ELF3,ELOA,ERBB3,EWSR1,FABP6,FDFT1,FOXA1,GAREM1,GAS8,GGT6,GLTP,GPX2,GSTO2,HAS3,HOMEZ,HS6ST2,HSD17B2,IGSF22,KDM4A,KLF5,KLHL31,LCOR,LNX1,MAOA,MAP7,MAST4,MECOM,MFAP3L,MRPS25,MSI2,MYCL,MYLIP,MYO6,NR2F6,NUDT4,PAFAH1B3,PGAP1,PIK3C2B,PLEKHH1,PLEKHH3,PLXNC1,PMS2,POF1B,POLR1C,PPARG,PPFIBP2,PPP1R…	111
Gene Expression	Transcription of DNA	4.36e-05	ADIRF,ASCC2,BMP5,CASZ1,CCNT1,CEP290,ELF3,ELOA,FOXA1,GRHL3,HAS3,HOXB7,IKZF2,KDM4A,KLF5,LCOR,MACROH2A2,MECOM,MYO6,NR2F6,OVOL1,PATZ1,POLR1C,PPARG,SMARCC1,SP1,TBL1XR1,TBX3,TCERG1,TOX3,UBE3A,ZBTB7B,ZBTB7C,ZFHX3,ZNF91	35
Cancer,Organismal Injury and Abnormalities	Development of benign tumor	4.38e-05	DDR1,DGAT2,ERBB3,FDFT1,GLTP,KLF5,PATZ1,PIK3C2B,POLR1C,PPARG,RAB11A,SLC22A5,SRSF1,TRAF4,TRAK1,TRIM33,UNG,ZBTB7B,ZNF436	19
Cancer,Organismal Injury and Abnormalities,Renal and Urological Disease	Urothelial cancer	4.84e-05	CASP8,ELF3,ERBB3,FABP6,FOXA1,KLF5,MECOM,MYCL,PMS2,TBL1XR1,TBX3,TOP2B,TRAK1	13
Cancer,Organismal Injury and Abnormalities	Pelvic tumor	5.68e-05	AADAT,ACOX1,AKAP1,AOC2,ARG2,BCAS1,BMP5,BTBD16,BTG3,CASP8,CASZ1,CATSPER2,CCNT1,CEP290,CLCN3,COIL,DDR1,DNAJA4,DQX1,ELF3,ELOA,ERBB3,EWSR1,FABP6,FDFT1,FNBP1L,FOXA1,GAREM1,GAS8,GGT6,GLTP,GPX2,GRHL3,GSTO2,HAS3,HS6ST2,HSD17B2,IGSF22,IKZF2,KDM4A,KLF5,KLHL31,LCOR,MAOA,MAP7,MAST4,MECOM,MFAP3L,MRPS25,MSI2,MYCL,MYLIP,MYO6,NR2F6,NUDT4,PAFAH1B3,PGAP1,PIK3C2B,PLEKHH1,PLEKHH3,PLXNC1,PMS2,POF1B,POLR1C,PPARG,PPFIB…	115
Organismal Injury and Abnormalities	Benign lesion	6.05e-05	BMP5,DDR1,DGAT2,ERBB3,FDFT1,GLTP,KLF5,MAOA,MFAP3L,OVOL1,PATZ1,PGAP1,PIK3C2B,PLXNC1,POLR1C,PPARG,RAB11A,SLC22A5,SRSF1,TBL1XR1,TOP2B,TRAF4,TRAK1,TRIM33,UBE3A,UNG,ZBTB7B,ZNF436	28
Cancer,Gastrointestinal Disease,Organismal Injury and Abnormalities,Respiratory Disease	Pharyngeal carcinoma	6.15e-05	CASP8,ERBB3,MAST4,PLXNC1,TOP2B,ZNF100,ZNF253,ZNF43,ZNF430,ZNF436,ZNF443,ZNF493,ZNF682,ZNF708,ZNF91	15
Cancer,Organismal Injury and Abnormalities,Reproductive System Disease	Mammary tumor	6.29e-05	ACAA1,ACOX1,AKAP1,BMP5,CASP8,CASZ1,CCNT1,CEP290,COIL,COX4I1,COX6B1,DDR1,ELF3,ELOA,ERBB3,FDFT1,FNBP1L,FOXA1,GAS8,GRHL3,H3-3A/H3-3B,LNX1,MAST4,MECOM,MMEL1,MSI2,MYO6,PGAP1,PLEKHH3,PMS2,POF1B,PPARG,PTK6,RAB15,RALGAPA2,S100A6,SMARCC1,SP1,TAOK1,TBL1XR1,TBX3,TCERG1,TMEM97,TOP2B,TOX3,TRAF4,TRAK1,TRIM33,UBE3A,USP7,VSIG2,ZBTB7C,ZFHX3,ZKSCAN1,ZMYND8,ZNF436,ZNF551	57
Cancer,Organismal Injury and Abnormalities,Renal and Urological Disease	Urothelial bladder carcinoma	6.73e-05	CASP8,ELF3,ERBB3,FABP6,FOXA1,MECOM,MYCL,PMS2,TBL1XR1,TBX3,TOP2B,TRAK1	12
Cancer,Organismal Injury and Abnormalities	Extrapulmonary squamous cell carcinoma	6.98e-05	ACOT11,AKAP1,BCAS1,CASP8,CASZ1,CLCN3,COIL,DENND1B,ELF3,EPN3,ERBB3,EWSR1,FDFT1,FNBP1L,FOXA1,GAS8,GGT6,GPX2,HOMEZ,IKZF2,KDM4A,KLF5,LCOR,LNX1,MAOA,MAP7,MAST4,MECOM,MRPS25,MSI2,MYO6,NR2F6,OVOL1,PATZ1,PIK3C2B,PLEKHH1,PLEKHH3,PLXNC1,PPARG,PPP1R10,PRPF40B,PRXL2A,RSRC2,SEMA3F,SLC14A1,SLC22A5,SLTM,SMARCC1,SPIRE2,STAP2,TBL1XR1,TBX3,TCERG1,TOP2B,TRAK1,USP7,ZBTB7B,ZFHX3,ZMYND8,ZNF211,ZNF417/ZNF587,ZNF43,ZNF7…	64
Cancer,Organismal Injury and Abnormalities	Development of adenocarcinoma	7.51e-05	ACOX1,AOC2,ARG2,BMP5,BTG3,CASP8,CASZ1,CCNT1,CEP290,CLCN3,COX6B1,DDR1,DGAT2,DNAJA4,DQX1,ELF3,ELOA,ERBB3,FABP6,FDFT1,FNBP1L,FOXA1,GAREM1,GAS8,HOMEZ,HPGD,HS6ST2,HSD17B2,IGSF22,KDM4A,KLF5,LCOR,MAP7,MAST4,MECOM,MSI2,MYCL,MYLIP,MYO6,NUDT4,PAFAH1B3,PGAP1,PIK3C2B,PLEKHH1,PLEKHH3,PLXNC1,PMS2,POF1B,POLR1C,PPARG,PPFIBP2,PPP1R10,PRPF40B,PRXL2A,PTK6,RAB15,RADX,RALGAPA2,RNF128,RPL14,RSRC2,S100A6,SEMA6A,SLC14A1…	96
Cancer,Organismal Injury and Abnormalities,Reproductive System Disease	Genital tract cancer	7.51e-05	AADAT,ACOX1,AKAP1,AOC2,ARG2,BCAS1,BMP5,BTBD16,BTG3,CASP8,CASZ1,CATSPER2,CCNT1,CEP290,CLCN3,COIL,DDR1,DNAJA4,DQX1,ELF3,ELOA,ERBB3,EWSR1,FABP6,FDFT1,FOXA1,GAREM1,GAS8,GGT6,GLTP,GPX2,GSTO2,HAS3,HOMEZ,HS6ST2,HSD17B2,IGSF22,KDM4A,KLF5,KLHL31,LCOR,LNX1,MAP7,MAST4,MECOM,MRPS25,MSI2,MYCL,MYLIP,MYO6,NR2F6,NUDT4,PAFAH1B3,PGAP1,PIK3C2B,PLEKHH1,PLEKHH3,PLXNC1,PMS2,POF1B,POLR1C,PPARG,PPFIBP2,PPP1R10,PRXL2A,PT…	109
Cancer,Gastrointestinal Disease,Organismal Injury and Abnormalities	Oral cancer	7.71e-05	ACOT11,AKAP1,CASP8,CLCN3,EPN3,ERBB3,EWSR1,FDFT1,FNBP1L,H3-3A/H3-3B,IKZF2,LCOR,MAOA,MAP7,MECOM,MSI2,MYCL,PATZ1,PLEKHH1,RSRC2,SLTM,SMARCC1,TCERG1,TRAK1,USP7,ZFHX3,ZMYND8,ZNF211,ZNF784	29
Cancer,Organismal Injury and Abnormalities	Genitourinary carcinoma	7.85e-05	AADAT,ACOX1,AKAP1,AOC2,ARG2,BCAS1,BMP5,BTG3,CASP8,CASZ1,CATSPER2,CCNT1,CEP290,CLCN3,COIL,COX4I1,COX6B1,DDR1,DGAT2,DNAJA4,DQX1,ELF3,ELOA,ERBB3,EWSR1,FABP6,FDFT1,FNBP1L,FOXA1,GAREM1,GAS8,GGT6,GLTP,GRHL3,GSTO2,HAS3,HOMEZ,HS6ST2,HSD17B2,IGSF22,IKZF2,KDM4A,KLF5,KLHL31,LCOR,LNX1,MAP7,MAST4,MECOM,MMEL1,MRPS25,MSI2,MYCL,MYLIP,MYO6,NR2F6,NUDT4,PAFAH1B3,PGAP1,PIK3C2B,PLEKHH1,PLEKHH3,PLXNC1,PMS2,POF1B,POLR1…	118
Cancer,Organismal Injury and Abnormalities	Squamous-cell carcinoma	9.35e-05	ACOT11,ACOX1,AKAP1,BCAS1,CASP8,CASZ1,CLCN3,COIL,DDR1,DENND1B,ELF3,EPN3,ERBB3,EWSR1,FDFT1,FNBP1L,FOXA1,GAS8,GGT6,GPX2,HOMEZ,IKZF2,KDM4A,KLF5,LCOR,LNX1,MAOA,MAP7,MAST4,MECOM,MRPS25,MSI2,MYCL,MYLIP,MYO6,NR2F6,OVOL1,PATZ1,PIK3C2B,PLEKHH1,PLEKHH3,PLXNC1,PPARG,PPP1R10,PRPF40B,PRXL2A,PTK6,RSRC2,SEMA3F,SLC14A1,SLC22A5,SLTM,SMARCC1,SPIRE2,STAP2,TBL1XR1,TBX3,TCERG1,TOP2B,TRAK1,USP7,ZBTB7B,ZFHX3,ZMYND8,ZNF2…	69
Cancer,Organismal Injury and Abnormalities	Head and neck squamous cell carcinoma	9.67e-05	ACOT11,AKAP1,CASP8,CASZ1,CLCN3,COIL,DENND1B,ELF3,EPN3,ERBB3,EWSR1,FDFT1,FNBP1L,FOXA1,GAS8,GGT6,HOMEZ,IKZF2,KDM4A,KLF5,LCOR,MAOA,MAP7,MECOM,MRPS25,MSI2,MYO6,NR2F6,PATZ1,PIK3C2B,PLEKHH1,PLEKHH3,PRPF40B,PRXL2A,RSRC2,SLC22A5,SLTM,SMARCC1,SPIRE2,TBL1XR1,TBX3,TCERG1,TOP2B,TRAK1,USP7,ZBTB7B,ZFHX3,ZMYND8,ZNF211,ZNF417/ZNF587,ZNF43,ZNF708,ZNF91	53
Organismal Development,Reproductive System Development and Function	Development of reproductive system	0.000101	ACOX1,BMP5,COIL,DDR1,ERBB3,H3-3A/H3-3B,HOOK1,HSD17B2,MAP7,MMEL1,OVOL1,PAFAH1B3,PATZ1,PPARG,SLC14A1,SP1,TBX3,UBE3A,WDR48,ZBTB7B,ZFHX3	21
Cancer,Organismal Injury and Abnormalities	Pelvic cancer	0.000107	AADAT,ACOX1,AKAP1,AOC2,ARG2,BCAS1,BMP5,BTBD16,BTG3,CASP8,CASZ1,CATSPER2,CCNT1,CEP290,CLCN3,COIL,DDR1,DNAJA4,DQX1,ELF3,ELOA,ERBB3,EWSR1,FABP6,FDFT1,FNBP1L,FOXA1,GAREM1,GAS8,GGT6,GLTP,GPX2,GRHL3,GSTO2,HAS3,HS6ST2,HSD17B2,IGSF22,IKZF2,KDM4A,KLF5,KLHL31,LCOR,MAP7,MAST4,MECOM,MRPS25,MSI2,MYCL,MYLIP,MYO6,NR2F6,NUDT4,PAFAH1B3,PGAP1,PIK3C2B,PLEKHH1,PLEKHH3,PLXNC1,PMS2,POF1B,POLR1C,PPARG,PPFIBP2,PPP1R10,P…	113
Cancer,Organismal Injury and Abnormalities,Reproductive System Disease	Ductal breast carcinoma	0.000111	AKAP1,CASP8,CEP290,COX4I1,DDR1,ELOA,ERBB3,FNBP1L,FOXA1,LNX1,MAST4,MECOM,PMS2,PPARG,RAB15,SP1,TBX3,TOP2B,TRAF4,TRIM33,ZFHX3,ZMYND8	22
Energy Production,Lipid Metabolism,Small Molecule Biochemistry	Oxidation of lipid	0.000112	ACAA1,ACOT11,ACOX1,DGAT2,HMGCS2,HPGD,HSD17B2,PPARG,SLC22A5,SNCG	10
Gene Expression	Transcription	0.00012	ADIRF,ASCC2,BMP5,BTG3,CASP8,CASZ1,CCNT1,CEP290,DNAJA4,ELF3,ELOA,ERBB3,EWSR1,FOXA1,GRHL3,HAS3,HMGCS2,HOXB7,IKZF2,KDM4A,KLF5,LCOR,MACROH2A2,MECOM,MYO6,NELFCD,NR2F6,OVOL1,PATZ1,POLR1C,PPARG,SMARCC1,SP1,TBL1XR1,TBX3,TCERG1,TOX3,TRIM33,UBE3A,ZBTB7B,ZBTB7C,ZFHX3,ZNF417/ZNF587,ZNF91	44
Cancer,Organismal Injury and Abnormalities	Giant-cell tumor	0.000141	DDR1,FDFT1,H3-3A/H3-3B,TOP2B	4
Cancer,Organismal Injury and Abnormalities,Reproductive System Disease	Breast or gynecological cancer	0.000162	ACAA1,ACOX1,AKAP1,AOC2,ARG2,BCAS1,BMP5,CASP8,CASZ1,CCNT1,CEP290,CLCN3,COIL,COX4I1,COX6B1,DDR1,DNAJA4,DQX1,ELF3,ELOA,ERBB3,FABP6,FDFT1,FNBP1L,FOXA1,GAREM1,GAS8,GRHL3,H3-3A/H3-3B,HS6ST2,HSD17B2,IGSF22,KDM4A,KLF5,LCOR,LNX1,MAP7,MAST4,MECOM,MMEL1,MSI2,MYO6,NR2F6,NUDT4,PAFAH1B3,PGAP1,PIK3C2B,PLEKHH1,PLEKHH3,PLXNC1,PMS2,POF1B,POLR1C,PPARG,PPFIBP2,PPP1R10,PRXL2A,PTK6,RAB15,RADX,RALGAPA2,RNF128,RSRC2,S10…	103
Gene Expression	Activation of DNA endogenous promoter	0.000233	ADIRF,BMP5,CCNT1,ELF3,ELOA,FOXA1,GRHL3,HOXB7,IKZF2,KLF5,LCOR,MACROH2A2,MECOM,MYO6,NR2F6,OVOL1,PATZ1,POLR1C,PPARG,SMARCC1,SP1,TBL1XR1,TBX3,TCERG1,UBE3A,ZBTB7B,ZBTB7C,ZFHX3	28
Cancer,Organismal Injury and Abnormalities,Respiratory Disease	Respiratory system tumor	0.000262	ACOT11,ACOX1,ASCC2,BMP5,BTG3,CASP8,CASZ1,CEP290,CLCN3,DDR1,ELF3,EPN3,ERBB3,FAM162A,FDFT1,FOXA1,GAREM1,GAS8,GGT6,HMGCS2,HOMEZ,HPGD,HS6ST2,ICA1,IGSF22,IKZF2,KLF5,MAOA,MARVELD2,MAST4,MECOM,MSI2,MYCL,MYLIP,MYO6,PIK3C2B,PLEKHH1,PLXNC1,POF1B,PPARG,PPFIBP2,PRPF40B,PRXL2A,PTK6,RALGAPA2,RNF128,RSRC2,S100A6,SEMA6A,SLC14A1,SNCG,SP1,SRSF1,SULT1A1,TAOK1,TBL1XR1,TBX3,TCERG1,TOP2B,TRAK1,TRIM33,UBE3A,VSIG2,ZFHX3…	79
Cancer,Organismal Injury and Abnormalities	Breast or pancreatic cancer	0.000264	ACAA1,ACOT11,ACOX1,AKAP1,AOC2,ARG2,BMP5,CASP8,CASZ1,CCNT1,CEP290,COIL,COX4I1,COX6B1,DDR1,DENND1B,ELF3,ELOA,ERBB3,FDFT1,FNBP1L,FOXA1,GAS8,GNL3,GRHL3,H3-3A/H3-3B,HS6ST2,ICA1,LCOR,LNX1,MAGIX,MAST4,MECOM,MMEL1,MSI2,MYO6,PATZ1,PGAP1,PIK3C2B,PLEKHH1,PLEKHH3,PMS2,POF1B,POLR1C,PPARG,PPFIBP2,PTK6,PWWP2B,RAB15,RALGAPA2,RNF128,S100A6,SLC14A1,SLTM,SMARCC1,SP1,SPIRE2,SSH3,TAOK1,TBL1XR1,TBX3,TCERG1,TGS1,TMEM97…	83
Cancer,Gastrointestinal Disease,Organismal Injury and Abnormalities	Oral cavity carcinoma	0.000326	ACOT11,AKAP1,CASP8,CLCN3,EPN3,ERBB3,EWSR1,FDFT1,FNBP1L,IKZF2,LCOR,MAOA,MAP7,MECOM,MSI2,PATZ1,PLEKHH1,RSRC2,SLTM,SMARCC1,TCERG1,TRAK1,USP7,ZFHX3,ZMYND8,ZNF211,ZNF784	27
Cancer,Organismal Injury and Abnormalities	Intrathoracic malignant tumor	0.00033	ACOT11,ACOX1,ASCC2,BMP5,BTG3,CASP8,CASZ1,CEP290,CLCN3,DDR1,ELF3,EPN3,ERBB3,FAM162A,FDFT1,FOXA1,GAREM1,GAS8,GGT6,HMGCS2,HOMEZ,HPGD,HS6ST2,ICA1,IGSF22,KLF5,MAOA,MARVELD2,MAST4,MECOM,MSI2,MYCL,MYLIP,MYO6,PIK3C2B,PLEKHH1,PLXNC1,PMS2,POF1B,PPARG,PPFIBP2,PRPF40B,PRXL2A,PTK6,RALGAPA2,RNF128,RSRC2,S100A6,SEMA6A,SLC14A1,SNCG,SP1,SRSF1,SULT1A1,TAOK1,TBL1XR1,TBX3,TCERG1,TOP2B,TRAK1,TRIM33,UBE3A,VSIG2,ZBTB7B…	74
Cellular Response to Therapeutics,Endocrine System Development and Function	Insulin sensitivity of cells	0.000342	PPARG,SLC25A10	2
Cancer,Organismal Injury and Abnormalities	Pelvic adenocarcinoma	0.000367	AADAT,ACOX1,AOC2,ARG2,BMP5,CASP8,CASZ1,CATSPER2,CCNT1,CEP290,CLCN3,COIL,DNAJA4,DQX1,ELF3,ELOA,ERBB3,EWSR1,FABP6,FDFT1,FOXA1,GAREM1,GAS8,GGT6,GLTP,GSTO2,HAS3,HS6ST2,HSD17B2,IGSF22,KDM4A,KLHL31,LCOR,MAP7,MAST4,MECOM,MRPS25,MSI2,MYCL,MYLIP,MYO6,NUDT4,PAFAH1B3,PGAP1,PIK3C2B,PLEKHH1,PLEKHH3,PLXNC1,PMS2,POF1B,POLR1C,PPARG,PPFIBP2,PPP1R10,PRXL2A,RAB15,RADX,RALGAPA2,RNF128,RSRC2,SEMA6A,SLC14A1,SLC22A5,SL…	97
Nervous System Development and Function,Neurological Disease,Organ Morphology,Organismal Development,Organismal Injury and Abnormalities	Abnormal morphology of forebrain	0.000377	CLCN3,ERBB3,HSD17B2,MECOM,PATZ1,PGAP1,SEMA3F,SMARCC1,TOP2B	9
Cancer,Organismal Injury and Abnormalities	Malignant neoplasm of retroperitoneum	0.000448	ACOT11,AOC2,BTG3,COX6B1,DENND1B,DGAT2,ELF3,ELOA,ERBB3,EWSR1,FABP6,FDFT1,FNBP1L,FOXA1,GAS8,GNL3,HS6ST2,ICA1,IGSF22,LCOR,LNX1,MAGIX,MAST4,MECOM,MSI2,PATZ1,PIK3C2B,PLEKHH3,PMS2,POLR1C,PPARG,PPFIBP2,PWWP2B,RALGAPA2,RNF128,RPL14,S100A6,SLTM,SMARCC1,SPIRE2,SULT1A1,TBL1XR1,TBX3,TCERG1,TGS1,TOP2B,TOX3,TRIM33,VSIG2,ZBTB7C,ZFHX3,ZMYND8,ZNF211,ZNF417/ZNF587,ZNF43,ZNF493,ZNF91	57
Cancer,Organismal Injury and Abnormalities	Cancer of cells	0.000461	ACOT11,ACOX1,AKAP1,BCAS1,CASP8,CASZ1,CLCN3,COIL,DDR1,DENND1B,ELF3,EPN3,ERBB3,EWSR1,FDFT1,FNBP1L,FOXA1,GAS8,GGT6,GPX2,HOMEZ,IKZF2,KDM4A,KLF5,LCOR,LNX1,MAOA,MAP7,MAST4,MECOM,MRPS25,MSI2,MYCL,MYLIP,MYO6,NR2F6,OVOL1,PATZ1,PIK3C2B,PLEKHH1,PLEKHH3,PLXNC1,PMS2,PPARG,PPP1R10,PRPF40B,PRXL2A,PTK6,RALGAPA2,RSRC2,SEMA3F,SLC14A1,SLC22A5,SLTM,SMARCC1,SNCG,SPIRE2,STAP2,TAOK1,TBL1XR1,TBX3,TCERG1,TOP2B,TRAF4,TRAK…	81
Organismal Functions	Oxygenation	0.000567	CASP8,PPARG	2
Cellular Development,Cellular Growth and Proliferation	Cell proliferation of tumor cell lines	0.000582	BMP5,BTG3,CASP8,CASZ1,CLCN3,ELF3,ERBB3,EWSR1,FDFT1,FOXA1,GNL3,HAS3,HOXB7,HPGD,IKZF2,KLF5,LCOR,MECOM,MSI2,MYCL,NELFCD,NR2F6,PATZ1,PIK3C2B,PPARG,PPP1R10,PTK6,S100A6,SMARCC1,SNCG,SP1,STAP2,TBL1XR1,TBX3,TRAF4,TRIM33,WDR48,ZBTB7C	38
Energy Production,Lipid Metabolism,Small Molecule Biochemistry	Oxidation of fatty acid	0.000597	ACAA1,ACOT11,ACOX1,DGAT2,HMGCS2,HPGD,PPARG,SLC22A5	8
Amino Acid Metabolism,Small Molecule Biochemistry	Metabolism of glutamine family amino acid	0.000613	AADAT,ARG2,PPARG,SLC22A5	4
Cancer,Organismal Injury and Abnormalities,Renal and Urological Disease	Renal cancer	0.000623	BTG3,COX6B1,DGAT2,ERBB3,EWSR1,FABP6,FDFT1,FNBP1L,GAS8,IGSF22,MAST4,MECOM,PIK3C2B,POLR1C,PPARG,RPL14,SMARCC1,SULT1A1,TBL1XR1,TBX3,TCERG1,TOP2B,TRIM33,VSIG2,ZBTB7C,ZFHX3,ZMYND8,ZNF43,ZNF493	29
Cell Cycle	Cell cycle progression	0.000636	BTG3,CCNT1,ELOA,ERBB3,EWSR1,FOXA1,GNL3,H3-3A/H3-3B,HAS3,HPGD,KLF5,MECOM,MYCL,PATZ1,PPARG,PPP1R10,PTK6,SEMA3F,SMARCC1,TBL1XR1,TBX3,TCERG1,TOP2B,TRIM33,ZFHX3	25
Cancer,Organismal Injury and Abnormalities,Reproductive System Disease	Breast or ovarian cancer	0.000649	ACAA1,ACOX1,AKAP1,ARG2,BMP5,CASP8,CASZ1,CCNT1,CEP290,COIL,COX4I1,COX6B1,DDR1,ELF3,ELOA,ERBB3,FDFT1,FNBP1L,FOXA1,GAS8,GRHL3,H3-3A/H3-3B,HS6ST2,LNX1,MAST4,MECOM,MMEL1,MSI2,MYO6,PGAP1,PIK3C2B,PLEKHH1,PLEKHH3,PMS2,POF1B,POLR1C,PPARG,PTK6,RAB15,RALGAPA2,S100A6,SLC14A1,SMARCC1,SP1,SSH3,TAOK1,TBL1XR1,TBX3,TCERG1,TMEM97,TOP2B,TOX3,TRAF4,TRAK1,TRIM33,UBE3A,USP7,VSIG2,ZBTB7C,ZFHX3,ZKSCAN1,ZMYND8,ZNF100,ZNF…	66
Cellular Compromise	Permeability transition of mitochondria	0.000686	CASP8,COX4I1,FAM162A	3
Cancer,Organismal Injury and Abnormalities,Renal and Urological Disease	Bladder tumor	0.000703	AADAT,BMP5,CASP8,CASZ1,ELF3,ELOA,ERBB3,FABP6,FOXA1,GLTP,GRHL3,IKZF2,KLF5,KLHL31,MECOM,MYCL,PIK3C2B,PMS2,PPARG,RALGAPA2,SLC25A10,SNCG,TBL1XR1,TBX3,TOP2B,TRAK1,UBE3A,ZBTB7B,ZNF436,ZNF551,ZNF91	31
Cancer,Organismal Injury and Abnormalities	Multiple cancers	0.000711	ACAA1,ACOX1,AKAP1,ARG2,BMP5,CASP8,CASZ1,CCNT1,CEP290,COIL,COX4I1,COX6B1,DDR1,ELF3,ELOA,ERBB3,FDFT1,FNBP1L,FOXA1,GAS8,GRHL3,H3-3A/H3-3B,HS6ST2,LNX1,MAST4,MECOM,MMEL1,MSI2,MYO6,PGAP1,PIK3C2B,PLEKHH1,PLEKHH3,PMS2,POF1B,POLR1C,PPARG,PTK6,RAB15,RALGAPA2,S100A6,SLC14A1,SMARCC1,SP1,SSH3,TAOK1,TBL1XR1,TBX3,TCERG1,TMEM97,TOP2B,TOX3,TRAF4,TRAK1,TRIM33,UBE3A,USP7,VSIG2,ZBTB7C,ZFHX3,ZKSCAN1,ZMYND8,ZNF100,ZNF…	67
Cancer,Gastrointestinal Disease,Organismal Injury and Abnormalities	Intestinal adenoma	0.000717	DGAT2,GLTP,KLF5,PATZ1,POLR1C,RAB11A,SLC22A5,TRAK1,UNG	9
Cancer,Organismal Injury and Abnormalities	Pelvic carcinoma	0.00072	AADAT,ACOX1,AOC2,ARG2,BCAS1,BMP5,BTG3,CASP8,CASZ1,CATSPER2,CCNT1,CEP290,CLCN3,COIL,DNAJA4,DQX1,ELF3,ELOA,ERBB3,EWSR1,FABP6,FDFT1,FNBP1L,FOXA1,GAREM1,GAS8,GGT6,GLTP,GRHL3,GSTO2,HAS3,HS6ST2,HSD17B2,IGSF22,IKZF2,KDM4A,KLF5,KLHL31,LCOR,MAP7,MAST4,MECOM,MRPS25,MSI2,MYCL,MYLIP,MYO6,NR2F6,NUDT4,PAFAH1B3,PGAP1,PIK3C2B,PLEKHH1,PLEKHH3,PLXNC1,PMS2,POF1B,POLR1C,PPARG,PPFIBP2,PPP1R10,PRXL2A,RAB15,RADX,RALGAP…	106
Cancer,Organismal Injury and Abnormalities,Renal and Urological Disease	Bladder carcinoma	0.000747	AADAT,BMP5,CASP8,CASZ1,ELF3,ELOA,ERBB3,FABP6,FOXA1,GLTP,GRHL3,IKZF2,KLF5,KLHL31,MECOM,MYCL,PIK3C2B,PMS2,PPARG,SLC25A10,TBL1XR1,TBX3,TOP2B,TRAK1,UBE3A,ZBTB7B,ZNF436,ZNF551,ZNF91	29
Cancer,Organismal Injury and Abnormalities,Reproductive System Disease	Breast or ovarian carcinoma	0.000764	ACOX1,AKAP1,ARG2,BMP5,CASP8,CASZ1,CCNT1,CEP290,COIL,COX4I1,DDR1,ELF3,ELOA,ERBB3,FDFT1,FNBP1L,FOXA1,GAS8,GRHL3,HS6ST2,LNX1,MAST4,MECOM,MMEL1,MYO6,PGAP1,PIK3C2B,PLEKHH1,PLEKHH3,PMS2,POF1B,POLR1C,PPARG,RAB15,RALGAPA2,SLC14A1,SMARCC1,SP1,SSH3,TBL1XR1,TBX3,TCERG1,TMEM97,TOP2B,TRAF4,TRAK1,TRIM33,UBE3A,USP7,VSIG2,ZBTB7C,ZFHX3,ZKSCAN1,ZMYND8,ZNF100,ZNF436,ZNF551,ZNF738	58
Cellular Development,Cellular Growth and Proliferation,Reproductive System Development and Function	Colony formation of gonadal cell lines	0.000847	ERBB3,PPARG	2
Organismal Survival	Organismal death	0.000911	BTG3,CASP8,CASZ1,CLCN3,DDR1,DGAT2,ELOA,ERBB3,EWSR1,FDFT1,FOXA1,GNL3,GPX2,GRHL3,H3-3A/H3-3B,HPGD,HSD17B2,ICA1,IKZF2,KDM4A,KLF5,LCOR,MACROH2A2,MECOM,MYLIP,OVOL1,PATZ1,PGAP1,PMS2,PPARG,RAB11A,SLC14A1,SLC22A5,SMARCC1,SNCG,SP1,SRSF1,TBL1XR1,TBX3,TGS1,TOP2B,TRAF4,TRIM33,UBE3A,UNG,USP7,ZFHX3	47
Nervous System Development and Function,Neurological Disease,Organ Morphology,Organismal Development,Organismal Injury and Abnormalities	Abnormal morphology of diencephalon	0.000925	HSD17B2,MECOM,PATZ1,SEMA3F,SMARCC1	5
Cancer,Organismal Injury and Abnormalities,Respiratory Disease	Lung cancer	0.000935	ACOT11,ACOX1,ASCC2,BMP5,BTG3,CASP8,CASZ1,CEP290,CLCN3,DDR1,ELF3,EPN3,ERBB3,FAM162A,FDFT1,FOXA1,GAREM1,GAS8,GGT6,HMGCS2,HOMEZ,HPGD,HS6ST2,ICA1,IGSF22,KLF5,MAOA,MARVELD2,MAST4,MECOM,MSI2,MYCL,MYLIP,MYO6,PIK3C2B,PLEKHH1,PLXNC1,POF1B,PPARG,PPFIBP2,PRPF40B,PRXL2A,PTK6,RALGAPA2,RNF128,RSRC2,S100A6,SEMA6A,SLC14A1,SNCG,SP1,SRSF1,SULT1A1,TAOK1,TBL1XR1,TBX3,TCERG1,TOP2B,TRAK1,TRIM33,UBE3A,VSIG2,ZFHX3,ZKSCA…	72
Cancer,Gastrointestinal Disease,Organismal Injury and Abnormalities	Oral squamous cell carcinoma	0.000946	ACOT11,CASP8,CLCN3,EPN3,ERBB3,EWSR1,FDFT1,FNBP1L,IKZF2,LCOR,MAOA,MAP7,MECOM,MSI2,PATZ1,PLEKHH1,RSRC2,SLTM,SMARCC1,TCERG1,TRAK1,USP7,ZFHX3,ZMYND8,ZNF211	25
Gene Expression	Expression of RNA	0.000969	ADIRF,ASCC2,BMP5,BTG3,CASP8,CASZ1,CCNT1,CEP290,DNAJA4,ELF3,ELOA,ERBB3,EWSR1,FOXA1,GRHL3,HAS3,HMGCS2,HOXB7,IKZF2,KDM4A,KLF5,LCOR,MACROH2A2,MECOM,MYO6,NELFCD,NR2F6,OVOL1,PATZ1,POLR1C,PPARG,SMARCC1,SP1,TBL1XR1,TBX3,TCERG1,TOX3,TRIM33,UBE3A,ZBTB7B,ZBTB7C,ZFHX3,ZNF91	43
Cancer,Organismal Injury and Abnormalities,Reproductive System Disease	Male genital neoplasm	0.00101	AADAT,ACOX1,AKAP1,BTBD16,BTG3,CASP8,CASZ1,CATSPER2,CEP290,COIL,ERBB3,EWSR1,FDFT1,FOXA1,GAS8,GGT6,GLTP,GPX2,GSTO2,HAS3,HOMEZ,KDM4A,KLHL31,LCOR,LNX1,MAP7,MAST4,MECOM,MRPS25,MYCL,MYLIP,MYO6,PIK3C2B,PMS2,PPARG,PPP1R10,RAB15,RALGAPA2,RNF128,SEMA6A,SLC22A5,SMARCC1,SP1,SSH3,TBX3,TCERG1,TOP2B,TRAF4,TRAK1,TRIM33,UBE3A,USP7,WDR48,ZFHX3,ZKSCAN1,ZMYND8,ZNF100,ZNF430,ZNF440,ZNF493,ZNF551,ZNF682,ZNF688,ZNF91	64
Cancer,Organismal Injury and Abnormalities,Renal and Urological Disease	Bladder cancer	0.00103	AADAT,BMP5,CASP8,CASZ1,ELF3,ELOA,ERBB3,FABP6,FOXA1,GLTP,GRHL3,IKZF2,KLF5,KLHL31,MECOM,MYCL,PIK3C2B,PMS2,PPARG,SLC25A10,SNCG,TBL1XR1,TBX3,TOP2B,TRAK1,UBE3A,ZBTB7B,ZNF436,ZNF551,ZNF91	30
Organ Morphology,Organismal Development,Organismal Injury and Abnormalities,Reproductive System Development and Function,Reproductive System Disease	Abnormal morphology of vaginal opening	0.00118	OVOL1,TBX3	2
Organismal Injury and Abnormalities,Renal and Urological Disease	Renal lesion	0.00121	BTG3,COX6B1,DGAT2,ERBB3,EWSR1,FABP6,FDFT1,FNBP1L,GAS8,IGSF22,MAST4,MECOM,OVOL1,PIK3C2B,POLR1C,PPARG,RPL14,SMARCC1,SULT1A1,TBL1XR1,TBX3,TCERG1,TOP2B,TRIM33,VSIG2,ZBTB7C,ZFHX3,ZMYND8,ZNF43,ZNF493	30
Cancer,Organismal Injury and Abnormalities,Reproductive System Disease	Malignant neoplasm of male genital organ	0.00122	AADAT,ACOX1,AKAP1,BTBD16,BTG3,CASP8,CASZ1,CATSPER2,CEP290,COIL,ERBB3,EWSR1,FDFT1,FOXA1,GAS8,GGT6,GLTP,GPX2,GSTO2,HAS3,HOMEZ,KDM4A,KLHL31,LCOR,LNX1,MAP7,MAST4,MECOM,MRPS25,MYCL,MYLIP,MYO6,PIK3C2B,PMS2,PPARG,PPP1R10,RAB15,RALGAPA2,RNF128,SEMA6A,SLC22A5,SMARCC1,SP1,SSH3,TBX3,TCERG1,TOP2B,TRAF4,TRAK1,TRIM33,UBE3A,USP7,WDR48,ZFHX3,ZKSCAN1,ZMYND8,ZNF100,ZNF440,ZNF493,ZNF551,ZNF682,ZNF688,ZNF91	63
Cell Death and Survival,Cellular Development,Cellular Function and Maintenance,Cellular Growth and Proliferation,Embryonic Development,Organismal Development	Self-renewal of embryonic stem cells	0.00123	GNL3,KDM4A,TBX3	3
Cell Death and Survival,Organismal Injury and Abnormalities	Necrosis of vascular endothelial cells	0.00126	ARG2,CASP8,KLF5,PPARG,SEMA3F,SEMA6A	6
Cancer,Organismal Injury and Abnormalities	Embryonal tumor	0.0013	BCAS1,CASP8,CASZ1,DDR1,EWSR1,FDFT1,FOXA1,H3-3A/H3-3B,MAP7,MECOM,PIK3C2B,PMS2,SLC22A5,TAOK1,TOP2B,ZNF253,ZNF43,ZNF91	18
Cancer,Organismal Injury and Abnormalities,Reproductive System Disease	Tumorigenesis of reproductive tract	0.00134	ACOX1,AOC2,ARG2,BCAS1,BMP5,CASP8,CASZ1,CCNT1,CEP290,CLCN3,COIL,DDR1,DNAJA4,DQX1,ELF3,ELOA,ERBB3,FABP6,FDFT1,GAREM1,GAS8,HS6ST2,HSD17B2,IGSF22,KDM4A,KLF5,LCOR,MAOA,MAP7,MAST4,MECOM,MFAP3L,MSI2,NR2F6,NUDT4,PAFAH1B3,PGAP1,PIK3C2B,PLEKHH1,PLEKHH3,PLXNC1,PMS2,POF1B,POLR1C,PPARG,PPFIBP2,PPP1R10,PRXL2A,PTK6,RAB15,RADX,RALGAPA2,RNF128,RSRC2,SEMA6A,SLC14A1,SLC22A5,SLC44A3,SLTM,SSH3,SULT1A1,TBL1XR1,TBX3,TC…	87
Cancer,Organismal Injury and Abnormalities,Respiratory Disease	Metastatic non-small cell lung carcinoma	0.00135	CLCN3,DDR1,ERBB3,FDFT1,PTK6,TOP2B	6
Embryonic Development,Organ Development,Organismal Development,Reproductive System Development and Function,Tissue Development	Development of genital organ	0.00136	ACOX1,BMP5,COIL,H3-3A/H3-3B,HOOK1,HSD17B2,MAP7,MMEL1,OVOL1,PAFAH1B3,PATZ1,SLC14A1,TBX3,UBE3A,WDR48	15
Cell Death and Survival	Killing of leukemia cell lines	0.00137	CASP8,PIK3C2B,SP1	3
Cancer,Organismal Injury and Abnormalities,Renal and Urological Disease	Renal cell carcinoma	0.00138	BTG3,COX6B1,DGAT2,ERBB3,FABP6,FDFT1,FNBP1L,GAS8,IGSF22,MAST4,MECOM,PIK3C2B,POLR1C,PPARG,RPL14,SMARCC1,SULT1A1,TBL1XR1,TBX3,TCERG1,TRIM33,VSIG2,ZFHX3,ZMYND8,ZNF43,ZNF493	26
Cancer,Organismal Injury and Abnormalities,Reproductive System Disease	Female genital neoplasm	0.0014	ACOX1,AOC2,ARG2,BCAS1,BMP5,CASP8,CASZ1,CCNT1,CEP290,CLCN3,COIL,DDR1,DNAJA4,DQX1,ELF3,ELOA,ERBB3,FABP6,FDFT1,GAREM1,GAS8,HS6ST2,HSD17B2,IGSF22,KDM4A,KLF5,LCOR,MAOA,MAP7,MAST4,MECOM,MFAP3L,MSI2,NR2F6,NUDT4,PAFAH1B3,PGAP1,PIK3C2B,PLEKHH1,PLEKHH3,PLXNC1,PMS2,POF1B,POLR1C,PPARG,PPFIBP2,PPP1R10,PRXL2A,PTK6,RAB15,RADX,RALGAPA2,RNF128,RSRC2,SEMA6A,SLC14A1,SLC22A5,SLC44A3,SLTM,SSH3,SULT1A1,TBL1XR1,TBX3,TC…	87
Lipid Metabolism,Small Molecule Biochemistry,Vitamin and Mineral Metabolism	Steroid metabolism	0.00147	ACAA1,BMP5,FABP6,FDFT1,FOXA1,HSD17B2,MAOA,SP1,SULT1A1	9
Cellular Development,Cellular Growth and Proliferation	Colony formation of cells	0.00147	CASZ1,ELF3,ERBB3,HOXB7,HPGD,MECOM,MSI2,PPARG,PTK6,S100A6,SEMA3F,SP1,TBX3,TRAF4,UNG	15
Organismal Development	Morphology of body cavity	0.00153	ACOX1,AKAP1,ARG2,BCAT2,CASP8,CASZ1,CCNT1,CLCN3,DDR1,DENND1B,ELOA,ERBB3,EWSR1,FABP6,FDFT1,GRHL3,HOXB7,HSD17B2,KLF5,MECOM,OVOL1,PMS2,PPARG,PTK6,RNF128,S100A6,SLC14A1,TBX3,TOP2B,TRAF4,TRIM33,UBE3A,UNG,USP7	34
DNA Replication, Recombination, and Repair	Somatic hypermutation	0.00157	PMS2,UNG	2
Cancer,Organismal Injury and Abnormalities,Respiratory Disease	Lung carcinoma	0.0016	ACOT11,ACOX1,ASCC2,BMP5,CASP8,CASZ1,CEP290,CLCN3,DDR1,ELF3,EPN3,ERBB3,FAM162A,FDFT1,FOXA1,GAREM1,GAS8,GGT6,HMGCS2,HOMEZ,HPGD,HS6ST2,ICA1,IGSF22,KLF5,MAOA,MARVELD2,MAST4,MECOM,MSI2,MYCL,MYLIP,MYO6,PIK3C2B,PLEKHH1,PLXNC1,POF1B,PPARG,PPFIBP2,PRPF40B,PRXL2A,PTK6,RALGAPA2,RNF128,RSRC2,S100A6,SEMA6A,SLC14A1,SNCG,SRSF1,SULT1A1,TBL1XR1,TBX3,TCERG1,TOP2B,TRAK1,TRIM33,UBE3A,VSIG2,ZFHX3,ZKSCAN1,ZMYND8,ZNF10…	69
Cell-To-Cell Signaling and Interaction,Cellular Assembly and Organization,Embryonic Development,Organismal Development,Reproductive System Development and Function	Fertilization of female germ cells	0.00162	CATSPER2,MAP7,MMEL1,PPARG	4
Cancer,Organismal Injury and Abnormalities	Extraadrenal retroperitoneal tumor	0.00163	ACOT11,AOC2,BTG3,COX6B1,DENND1B,DGAT2,ELF3,ELOA,ERBB3,EWSR1,FABP6,FDFT1,FNBP1L,FOXA1,GAS8,GNL3,HS6ST2,ICA1,IGSF22,LCOR,LNX1,MAGIX,MAST4,MECOM,MSI2,PATZ1,PIK3C2B,PLEKHH3,PMS2,POLR1C,PPARG,PPFIBP2,PWWP2B,RALGAPA2,RNF128,RPL14,S100A6,SLTM,SMARCC1,SPIRE2,SULT1A1,TBL1XR1,TBX3,TCERG1,TGS1,TOP2B,TOX3,TRIM33,VSIG2,ZBTB7C,ZFHX3,ZMYND8,ZNF211,ZNF417/ZNF587,ZNF43,ZNF493,ZNF551,ZNF708,ZNF91	59
Cancer,Organismal Injury and Abnormalities,Reproductive System Disease	Development of genital tumor	0.00165	ACOX1,AOC2,ARG2,BCAS1,BMP5,CASP8,CASZ1,CCNT1,CEP290,CLCN3,COIL,DNAJA4,DQX1,ELF3,ELOA,ERBB3,FABP6,FDFT1,GAREM1,GAS8,HS6ST2,HSD17B2,IGSF22,KDM4A,KLF5,LCOR,MAOA,MAP7,MAST4,MECOM,MFAP3L,MSI2,NR2F6,NUDT4,PAFAH1B3,PGAP1,PIK3C2B,PLEKHH1,PLEKHH3,PLXNC1,PMS2,POF1B,POLR1C,PPARG,PPFIBP2,PPP1R10,PRXL2A,RAB15,RADX,RALGAPA2,RNF128,RSRC2,SEMA6A,SLC14A1,SLC22A5,SLC44A3,SLTM,SSH3,SULT1A1,TBL1XR1,TBX3,TCERG1,TOP2B…	85
Cellular Development,Cellular Growth and Proliferation	Colony formation of tumor cell lines	0.00167	CASZ1,ELF3,ERBB3,HOXB7,HPGD,MECOM,PTK6,SEMA3F,SP1,TBX3,TRAF4	11
Organismal Development,Tissue Development	Development of exocrine gland	0.00176	DDR1,ERBB3,HS6ST2,PPARG,TBX3,UBE3A,ZBTB7B,ZFHX3	8
Cancer,Organismal Injury and Abnormalities	Adenoma	0.00189	DGAT2,ERBB3,GLTP,KLF5,PATZ1,POLR1C,RAB11A,SLC22A5,SRSF1,TRAK1,UNG,ZBTB7B,ZNF436	13
Cancer,Organismal Injury and Abnormalities,Reproductive System Disease	Lobular breast adenocarcinoma	0.00191	ERBB3,FOXA1,TBX3,TOP2B	4
Cancer,Organismal Injury and Abnormalities,Reproductive System Disease	Female genital tract cancer	0.00199	ACOX1,AOC2,ARG2,BCAS1,BMP5,CASP8,CASZ1,CCNT1,CEP290,CLCN3,COIL,DDR1,DNAJA4,DQX1,ELF3,ELOA,ERBB3,FABP6,FDFT1,GAREM1,GAS8,HS6ST2,HSD17B2,IGSF22,KDM4A,KLF5,LCOR,MAP7,MAST4,MECOM,MSI2,NR2F6,NUDT4,PAFAH1B3,PGAP1,PIK3C2B,PLEKHH1,PLEKHH3,PLXNC1,PMS2,POF1B,POLR1C,PPARG,PPFIBP2,PPP1R10,PRXL2A,PTK6,RAB15,RADX,RALGAPA2,RNF128,RSRC2,SEMA6A,SLC14A1,SLC22A5,SLC44A3,SLTM,SSH3,SULT1A1,TBL1XR1,TBX3,TCERG1,TOP2B,T…	85
Carbohydrate Metabolism,Small Molecule Biochemistry,Vitamin and Mineral Metabolism	Metabolism of ascorbic acid	0.002	CYB5A,GSTO2	2
Connective Tissue Disorders,Organismal Injury and Abnormalities,Skeletal and Muscular Disorders	Bone resorption disorder	0.002	CASP8,FDFT1	2
Cellular Development,Cellular Growth and Proliferation	Colony formation of breast cancer cell lines	0.00203	ELF3,HOXB7,HPGD,MECOM,TBX3	5
Embryonic Development,Organismal Development,Tissue Morphology	Morphology of germ layer	0.00227	ERBB3,KLF5,MECOM,SMARCC1,TRIM33	5
DNA Replication, Recombination, and Repair	O-dealkylation of DNA	0.00249	ALKBH2,ASCC2	2
Cancer,Hematological Disease,Organismal Injury and Abnormalities	Hematopoietic neoplasm	0.00254	ACOT11,ASCC2,BCAS1,BMP5,CASP8,CCNT1,DDR1,DNAJA4,ERBB3,EWSR1,FAM221A,FDFT1,GAREM1,GAS8,GNL3,GRHL3,HOMEZ,HOOK1,IKZF2,MAOA,MAP7,MECOM,MSI2,MYCL,MYLIP,NELFCD,PLXNC1,PMS2,PPARG,PRPF40B,RALGAPA2,SLC22A5,SP1,SRSF1,TAOK1,TBL1XR1,TBX3,TOP2B,UBE3A,UNG,USP7,VSIG2,WDR48,ZBTB7B,ZFHX3,ZMYND8,ZNF100,ZNF211,ZNF253,ZNF440,ZNF443,ZNF551,ZNF552,ZNF621,ZNF682,ZNF708,ZNF784,ZNF91	58
Cancer,Organismal Injury and Abnormalities	Clear-cell adenocarcinoma	0.00254	COX6B1,DGAT2,ERBB3,FABP6,FNBP1L,GAS8,IGSF22,MAST4,MECOM,PIK3C2B,POLR1C,RPL14,SMARCC1,SULT1A1,TBL1XR1,TBX3,TCERG1,TOP2B,TRIM33,ZMYND8,ZNF43,ZNF493	22
Cancer,Organismal Injury and Abnormalities	Ductal carcinoma	0.00255	AADAT,ACOT11,AKAP1,BTBD16,CASP8,CEP290,COIL,COX4I1,DDR1,DENND1B,ELF3,ELOA,ERBB3,FNBP1L,FOXA1,GAS8,GNL3,HS6ST2,ICA1,LCOR,LNX1,MAGIX,MAOA,MAST4,MECOM,MSI2,PATZ1,PIK3C2B,PMS2,PPARG,PPFIBP2,PWWP2B,RAB15,RALGAPA2,RNF128,SLTM,SMARCC1,SP1,SPIRE2,TBX3,TGS1,TOP2B,TRAF4,TRIM33,VSIG2,ZFHX3,ZMYND8,ZNF211,ZNF417/ZNF587,ZNF443,ZNF493,ZNF91	52
Organismal Development	Development of genitourinary system	0.00278	ACOX1,BCAT2,BMP5,COIL,DDR1,ERBB3,H3-3A/H3-3B,HOOK1,HSD17B2,MAP7,MMEL1,OVOL1,PAFAH1B3,PATZ1,PPARG,SLC14A1,SP1,TBX3,UBE3A,WDR48,ZBTB7B,ZFHX3	22
Embryonic Development,Organismal Development,Tissue Morphology	Morphology of ectoderm	0.00278	ERBB3,KLF5,TRIM33	3
Nervous System Development and Function,Neurological Disease,Organ Morphology,Organismal Development,Organismal Injury and Abnormalities	Abnormal morphology of cerebral ventricles	0.00281	CLCN3,ERBB3,HSD17B2,PATZ1,SMARCC1	5
Organismal Injury and Abnormalities,Reproductive System Disease	Infertility	0.00284	ACOX1,CATSPER2,CEP290,H3-3A/H3-3B,HSD17B2,MMEL1,PAFAH1B3,PATZ1,PGAP1,PMS2	10
Cancer,Organismal Injury and Abnormalities	Metastatic recurrent cancer	0.00285	DDR1,ERBB3,FDFT1,TOP2B	4
Cellular Development,Cellular Growth and Proliferation,Embryonic Development,Organ Development,Organismal Development,Reproductive System Development and Function,Tissue Development	Gametogenesis	0.00298	ACOX1,COIL,H3-3A/H3-3B,HOOK1,HSD17B2,MAP7,MMEL1,OVOL1,PAFAH1B3,PATZ1,SLC14A1,WDR48	12
Cellular Movement	Invasion of lung cancer cell lines	0.00298	DDR1,ELF3,ERBB3,MSI2,PPARG,TRIM33	6
Digestive System Development and Function,Gastrointestinal Disease,Organ Morphology,Organismal Development,Organismal Injury and Abnormalities,Tissue Morphology	Abnormal morphology of gastric epithelium	0.00303	ERBB3,GRHL3	2
Cancer,Hematological Disease,Organismal Injury and Abnormalities	Hematologic cancer	0.00313	ACOT11,ASCC2,BCAS1,BMP5,CASP8,CCNT1,DDR1,DNAJA4,ERBB3,EWSR1,FAM221A,FDFT1,GAREM1,GAS8,GNL3,GRHL3,HOMEZ,HOOK1,IKZF2,MAOA,MAP7,MECOM,MSI2,MYCL,MYLIP,NELFCD,PLXNC1,PMS2,PPARG,PRPF40B,RALGAPA2,SLC22A5,SRSF1,TAOK1,TBL1XR1,TBX3,TOP2B,UBE3A,UNG,USP7,VSIG2,WDR48,ZBTB7B,ZFHX3,ZMYND8,ZNF100,ZNF211,ZNF253,ZNF440,ZNF443,ZNF551,ZNF552,ZNF621,ZNF682,ZNF708,ZNF784,ZNF91	57
Cell-To-Cell Signaling and Interaction,Cellular Assembly and Organization,Embryonic Development,Organismal Development,Reproductive System Development and Function	Fertilization	0.00314	CATSPER2,H3-3A/H3-3B,MAP7,MMEL1,PPARG,WDR48	6
Cancer,Organismal Injury and Abnormalities,Renal and Urological Disease	Renal clear cell adenocarcinoma	0.00326	COX6B1,DGAT2,ERBB3,FABP6,FNBP1L,GAS8,IGSF22,MAST4,MECOM,PIK3C2B,POLR1C,RPL14,SMARCC1,SULT1A1,TBL1XR1,TBX3,TCERG1,TRIM33,ZMYND8,ZNF43,ZNF493	21
Cell Death and Survival,Skeletal and Muscular Disorders	Apoptosis of vascular smooth muscle cells	0.00327	CASP8,KLF5,PPARG,SP1	4
Organ Development,Reproductive System Development and Function	Function of gonad	0.00327	CATSPER2,PGAP1,SLC14A1,UBE3A	4
Cancer,Hematological Disease,Organismal Injury and Abnormalities	Neoplasia of blood cells	0.00329	ACOT11,ASCC2,BCAS1,BMP5,CASP8,CCNT1,DDR1,DNAJA4,ERBB3,EWSR1,FAM221A,FDFT1,GAREM1,GAS8,GNL3,GRHL3,HOMEZ,HOOK1,IKZF2,MAOA,MAP7,MECOM,MSI2,MYCL,MYLIP,NELFCD,PLXNC1,PMS2,PPARG,PRPF40B,RALGAPA2,SLC22A5,SRSF1,TAOK1,TBL1XR1,TBX3,TOP2B,UBE3A,UNG,USP7,VSIG2,WDR48,ZBTB7B,ZFHX3,ZMYND8,ZNF100,ZNF211,ZNF253,ZNF440,ZNF443,ZNF551,ZNF552,ZNF621,ZNF682,ZNF708,ZNF784,ZNF91	57
Cancer,Hematological Disease,Organismal Injury and Abnormalities	Myeloid or lymphoid neoplasm	0.00338	ACOT11,ASCC2,BCAS1,BMP5,CASP8,CCNT1,DDR1,DNAJA4,ERBB3,EWSR1,FAM221A,FDFT1,GAREM1,GAS8,GNL3,GRHL3,HOMEZ,HOOK1,IKZF2,MAOA,MAP7,MECOM,MSI2,MYCL,MYLIP,NELFCD,PLXNC1,PMS2,PPARG,PRPF40B,RALGAPA2,SLC22A5,SRSF1,TAOK1,TBL1XR1,TBX3,TOP2B,UBE3A,UNG,USP7,VSIG2,WDR48,ZBTB7B,ZFHX3,ZMYND8,ZNF100,ZNF211,ZNF253,ZNF440,ZNF443,ZNF551,ZNF552,ZNF621,ZNF682,ZNF708,ZNF784,ZNF91	57
Cancer,Organismal Injury and Abnormalities,Reproductive System Disease	Prostate cancer	0.00338	AADAT,ACOX1,AKAP1,BTBD16,BTG3,CASP8,CASZ1,CATSPER2,CEP290,COIL,ERBB3,EWSR1,FDFT1,FOXA1,GAS8,GGT6,GLTP,GPX2,GSTO2,HAS3,KDM4A,KLHL31,LCOR,MAP7,MAST4,MECOM,MRPS25,MYCL,MYLIP,MYO6,PMS2,PPARG,PPP1R10,RAB15,RALGAPA2,RNF128,SEMA6A,SLC22A5,SMARCC1,SP1,SSH3,TBX3,TCERG1,TOP2B,TRAF4,TRAK1,TRIM33,UBE3A,USP7,WDR48,ZFHX3,ZKSCAN1,ZMYND8,ZNF100,ZNF440,ZNF493,ZNF551,ZNF682,ZNF688,ZNF91	60
Cancer	Cell transformation	0.00339	ACOX1,CASP8,ELF3,ERBB3,EWSR1,GAREM1,KLF5,MECOM,MYCL,PPARG,SRSF1,TBX3,USP7	13
Organismal Development	Size of body	0.0034	ACOX1,BCAT2,CEP290,CLCN3,DGAT2,ERBB3,GPX2,HSD17B2,IKZF2,MACROH2A2,OVOL1,PATZ1,SEMA3F,SLC14A1,TBX3,TOP2B,TRAF4,UBE3A,ZFHX3	19
Cancer,Organismal Injury and Abnormalities,Reproductive System Disease	Female genital tract adenocarcinoma	0.00347	ACOX1,AOC2,ARG2,BMP5,CASP8,CASZ1,CCNT1,CEP290,CLCN3,DNAJA4,DQX1,ELF3,ELOA,ERBB3,FABP6,FDFT1,GAREM1,HS6ST2,HSD17B2,IGSF22,KDM4A,LCOR,MAP7,MAST4,MECOM,MSI2,NUDT4,PAFAH1B3,PGAP1,PIK3C2B,PLEKHH1,PLEKHH3,PLXNC1,PMS2,POF1B,POLR1C,PPARG,PPFIBP2,PPP1R10,PRXL2A,RAB15,RADX,RALGAPA2,RNF128,RSRC2,SEMA6A,SLC14A1,SLC22A5,SLC44A3,SLTM,SSH3,TBL1XR1,TBX3,TCERG1,TOP2B,TOX3,TRAK1,TRIM33,UBE3A,USP7,ZBTB7C,ZFHX3,ZKSC…	76
Cancer,Hematological Disease,Organismal Injury and Abnormalities	Myelodysplastic syndrome or leukemia	0.00349	ACOT11,ASCC2,BCAS1,BMP5,CASP8,CCNT1,DDR1,DNAJA4,ERBB3,FAM221A,GAREM1,GAS8,GNL3,GRHL3,HOMEZ,HOOK1,IKZF2,MAOA,MAP7,MECOM,MSI2,NELFCD,PLXNC1,PPARG,PRPF40B,RALGAPA2,SLC22A5,SRSF1,TBL1XR1,TOP2B,USP7,VSIG2,WDR48,ZFHX3,ZMYND8,ZNF211,ZNF253,ZNF440,ZNF443,ZNF551,ZNF552,ZNF621,ZNF682,ZNF708	44
Embryonic Development,Organ Development,Organismal Development,Reproductive System Development and Function,Tissue Development	Formation of mammary gland	0.00355	DDR1,ERBB3,PPARG,TBX3,UBE3A,ZBTB7B,ZFHX3	7
Cancer,Organismal Injury and Abnormalities,Reproductive System Disease	Germ cell tumor	0.00358	EWSR1,PIK3C2B,PMS2,TOP2B,ZFHX3,ZNF430	6
Cellular Development,Embryonic Development,Organismal Development,Tissue Development	Differentiation of embryonic neuroepithelium	0.00362	ERBB3,SMARCC1	2
Energy Production,Lipid Metabolism,Small Molecule Biochemistry	Oxidation of polyunsaturated fatty acids	0.00362	ACOX1,HPGD	2
Cancer,Dermatological Diseases and Conditions,Organismal Injury and Abnormalities	Dermatofibrosarcoma protuberans	0.00362	DDR1,TOP2B	2
Cancer,Organismal Injury and Abnormalities,Respiratory Disease	Tumor antigen-positive non-small cell lung carcinoma	0.00373	DDR1,ERBB3,PTK6,TOP2B	4
Nervous System Development and Function,Organ Morphology,Organismal Development	Morphology of brain	0.00386	CASP8,CEP290,CLCN3,ERBB3,HSD17B2,MAOA,MECOM,PATZ1,PGAP1,PPARG,SEMA3F,SMARCC1,TOP2B,UBE3A	14
Organismal Development	Growth of organism	0.00386	ACOX1,CASP8,ELOA,ERBB3,FDFT1,FOXA1,H3-3A/H3-3B,HSD17B2,MAOA,MSI2,PGAP1,PPARG,PTK6,SLC14A1,TBL1XR1,TGS1,TOP2B,USP7,WDR48	19
Cancer,Organismal Injury and Abnormalities,Respiratory Disease	Metastatic large cell lung carcinoma	0.0039	DDR1,ERBB3,PTK6,TOP2B	4
Cancer,Neurological Disease,Organismal Injury and Abnormalities	Nervous system neoplasm	0.00403	ACAA1,ACOT11,ACOX1,AKAP1,ALKBH2,AOC2,ARG2,ASCC2,BCAS1,BCAT2,BTBD16,BTG3,CASP8,CASZ1,CATSPER2,CCNT1,CEP290,CLCN3,COIL,DDR1,DGAT2,DNAJA4,DQX1,DUS1L,ERBB3,EWSR1,FOXA1,GAREM1,GAS8,GGT6,GNL3,GRHL3,H3-3A/H3-3B,HAS3,HOMEZ,HOOK1,HPGD,HS6ST2,IGSF22,KDM4A,KLHDC7A,KLHL31,LCOR,MAGIX,MAP7,MAST4,MECOM,MMEL1,MYO6,NR2F6,OVOL1,PATZ1,PGAP1,PIK3C2B,PLEKHH1,PLEKHH3,PMS2,POF1B,POLR1C,PPARG,PPFIBP2,PRPF40B,RADX,RALGAP…	100
Cell Death and Survival	Apoptosis of neuroblastoma cell lines	0.00414	CASP8,EWSR1,MAOA,PPARG,S100A6	5
Cancer,Ophthalmic Disease,Organismal Injury and Abnormalities	Eye neoplasm	0.00414	DDR1,ERBB3,EWSR1,GNL3,TOP2B	5
Cancer,Organismal Injury and Abnormalities,Respiratory Disease	Advanced stage EGFR S768I mutation positive non-small cell lung cancer	0.00425	DDR1,ERBB3	2
Connective Tissue Development and Function,Tissue Development	Function of brown adipose tissue	0.00425	ACOT11,PPARG	2
Cancer,Organismal Injury and Abnormalities,Respiratory Disease	Advanced EGFR L861Q mutation positive lung adenocarcinoma	0.00425	DDR1,ERBB3	2
Cancer,Organismal Injury and Abnormalities,Respiratory Disease	Advanced EGFR G719X mutation positive lung adenocarcinoma	0.00425	DDR1,ERBB3	2
Cancer,Organismal Injury and Abnormalities,Respiratory Disease	Advanced EGFR S768I mutation positive lung adenocarcinoma	0.00425	DDR1,ERBB3	2
Cancer,Organismal Injury and Abnormalities,Respiratory Disease,Tumor Morphology	Progressive EGFR L861Q mutation positive lung adenocarcinoma	0.00425	DDR1,ERBB3	2
Cancer,Organismal Injury and Abnormalities,Respiratory Disease	Metastatic EGFR L861Q mutation positive lung adenocarcinoma	0.00425	DDR1,ERBB3	2
Cancer,Organismal Injury and Abnormalities,Respiratory Disease	Advanced EGFR exon 19 deletion positive squamous cell lung carcinoma	0.00425	DDR1,ERBB3	2
Cancer,Organismal Injury and Abnormalities,Respiratory Disease	Advanced EGFR G719X mutation positive squamous cell lung carcinoma	0.00425	DDR1,ERBB3	2
Cancer,Organismal Injury and Abnormalities,Respiratory Disease	Advanced stage EGFR exon 19 insertion positive non-small cell lung cancer	0.00425	DDR1,ERBB3	2
Cancer,Organismal Injury and Abnormalities,Respiratory Disease	Advanced EGFR exon 21 L858R activating mutation positive lung adenocarcinoma	0.00425	DDR1,ERBB3	2
Cancer,Organismal Injury and Abnormalities,Respiratory Disease,Tumor Morphology	Progressive EGFR L861Q mutation positive non-small cell lung cancer	0.00425	DDR1,ERBB3	2
Cancer,Organismal Injury and Abnormalities,Respiratory Disease	Advanced EGFR L858R mutation positive squamous cell lung carcinoma	0.00425	DDR1,ERBB3	2
Cancer,Organismal Injury and Abnormalities	Advanced EGFR S768I mutation positive large cell carcinoma	0.00425	DDR1,ERBB3	2
Cancer,Organismal Injury and Abnormalities,Respiratory Disease	Advanced EGFR S768I mutation positive squamous cell lung carcinoma	0.00425	DDR1,ERBB3	2
Cancer,Organismal Injury and Abnormalities,Respiratory Disease,Tumor Morphology	Metastatic progressive EGFR L858R mutation positive squamous cell lung carcinoma	0.00425	DDR1,ERBB3	2
Cancer,Organismal Injury and Abnormalities,Tumor Morphology	Metastatic progressive EGFR exon 19 deletion positive large cell carcinoma	0.00425	DDR1,ERBB3	2
Cancer,Organismal Injury and Abnormalities,Respiratory Disease	Metastatic EGFR exon 19 insertion positive adenocarcinoma of lung	0.00425	DDR1,ERBB3	2
Cancer,Organismal Injury and Abnormalities,Respiratory Disease	Advanced stage EGFR G719X mutation positive non-small cell lung cancer	0.00425	DDR1,ERBB3	2
Cancer,Organismal Injury and Abnormalities,Respiratory Disease,Tumor Morphology	Metastatic progressive EGFR G719X mutation positive lung adenocarcinoma	0.00425	DDR1,ERBB3	2
Cancer,Organismal Injury and Abnormalities,Respiratory Disease	Advanced stage EGFR L861Q mutation positive non-small cell lung cancer	0.00425	DDR1,ERBB3	2
Cancer,Organismal Injury and Abnormalities,Respiratory Disease,Tumor Morphology	Metastatic progressive EGFR G719X mutation positive non-small cell lung cancer	0.00425	DDR1,ERBB3	2
Cancer,Organismal Injury and Abnormalities,Respiratory Disease,Tumor Morphology	Metastatic progressive EGFR S768I mutation positive lung adenocarcinoma	0.00425	DDR1,ERBB3	2
Cancer,Organismal Injury and Abnormalities,Respiratory Disease,Tumor Morphology	Metastatic progressive EGFR exon 19 deletion positive lung adenocarcinoma	0.00425	DDR1,ERBB3	2
Cancer,Organismal Injury and Abnormalities,Respiratory Disease,Tumor Morphology	Metastatic progressive EGFR exon 21 L858R activating mutation positive lung adenocarcinoma	0.00425	DDR1,ERBB3	2
Cancer,Organismal Injury and Abnormalities,Respiratory Disease,Tumor Morphology	Progressive EGFR exon 19 insertion positive non-small cell lung cancer	0.00425	DDR1,ERBB3	2
Cancer,Organismal Injury and Abnormalities,Respiratory Disease,Tumor Morphology	Metastatic progressive EGFR S768I mutation positive squamous cell lung carcinoma	0.00425	DDR1,ERBB3	2
Cancer,Organismal Injury and Abnormalities,Tumor Morphology	Metastatic progressive EGFR S768I mutation positive large cell carcinoma	0.00425	DDR1,ERBB3	2
Cancer,Organismal Injury and Abnormalities,Respiratory Disease	Metastatic EGFR exon 19 insertion positive non-small cell lung cancer	0.00425	DDR1,ERBB3	2
Cancer,Organismal Injury and Abnormalities,Respiratory Disease,Tumor Morphology	Metastatic progressive EGFR exon 19 deletion positive squamous cell lung carcinoma	0.00425	DDR1,ERBB3	2
Cancer,Organismal Injury and Abnormalities,Respiratory Disease,Tumor Morphology	Metastatic progressive EGFR G719X mutation positive squamous cell lung carcinoma	0.00425	DDR1,ERBB3	2
Cancer,Organismal Injury and Abnormalities,Respiratory Disease,Tumor Morphology	Metastatic progressive EGFR S768I mutation positive non-small cell lung cancer	0.00425	DDR1,ERBB3	2
Cancer,Organismal Injury and Abnormalities,Respiratory Disease,Tumor Morphology	Metastatic progressive EGFR exon 19 deletion positive non-small cell lung cancer	0.00425	DDR1,ERBB3	2
Nervous System Development and Function,Neurological Disease,Organ Morphology,Organismal Development,Organismal Injury and Abnormalities	Abnormal morphology of cerebellar vermis	0.00425	CEP290,ERBB3	2
Cancer,Organismal Injury and Abnormalities,Respiratory Disease	Metastatic EGFR L861Q mutation positive non-small cell lung cancer	0.00425	DDR1,ERBB3	2
Developmental Disorder,Embryonic Development,Organismal Development,Tissue Morphology	Abnormal morphology of telencephalic vesicle	0.00425	MECOM,PGAP1	2
Cancer,Organismal Injury and Abnormalities,Respiratory Disease	Advanced EGFR exon 19 deletion positive non-small cell lung cancer	0.00425	DDR1,ERBB3	2
Cancer,Organismal Injury and Abnormalities,Respiratory Disease,Tumor Morphology	Advanced progressive EGFR mutation positive non-small cell lung cancer	0.00425	DDR1,ERBB3	2
Cancer,Organismal Injury and Abnormalities,Respiratory Disease,Tumor Morphology	Progressive EGFR exon 19 insertion positive adenocarcinoma of lung	0.00425	DDR1,ERBB3	2
Cancer,Connective Tissue Disorders,Organismal Injury and Abnormalities,Skeletal and Muscular Disorders	Giant cell tumor of bone	0.00425	FDFT1,H3-3A/H3-3B	2
Cancer,Hematological Disease,Immunological Disease,Organismal Injury and Abnormalities	Philadelphia-negative myeloid leukemia	0.00428	DDR1,HOOK1,TOP2B	3
Reproductive System Development and Function	Morphology of reproductive system	0.00447	ACOX1,BCAT2,COIL,DDR1,HSD17B2,MAP7,MECOM,OVOL1,PAFAH1B3,PATZ1,PMS2,PPARG,SLC14A1,TBX3,UBE3A,ZFHX3	16
Cellular Movement	Migratory capacity of tumor cell lines	0.00457	ERBB3,MSI2,SEMA3F	3
Cancer,Gastrointestinal Disease,Hepatic System Disease,Organismal Injury and Abnormalities	Liver tumor	0.00457	ACOT11,ACOX1,ASCC2,BMP5,BTG3,CASP8,CASZ1,CCNT1,CEP290,CLCN3,COIL,CYB5A,DENND1B,DGAT2,EPN3,ERBB3,EWSR1,FABP6,FAM221A,GAS8,GLTP,GNL3,GPX2,GRHL3,GSTO2,HMGCS2,HOXB7,HPGD,HS6ST2,HSD17B2,ICA1,KLHL31,LCOR,LNX1,MAST4,MECOM,MMEL1,MSI2,MYO6,NR2F6,PATZ1,PGAP1,PLXNC1,PMS2,POF1B,PPARG,RAB15,RALGAPA2,S100A6,SEMA6A,SLTM,SP1,SRSF1,SSH3,STAP2,SULT1A1,TAOK1,TMEM154,TOP2B,TOX3,TRAK1,TRIM33,UBE3A,USP7,ZBTB7B,ZBTB7C,…	80
Embryonic Development,Organ Development,Organismal Development,Reproductive System Development and Function,Tissue Development	Formation of testis	0.00467	H3-3A/H3-3B,MAP7,PATZ1,SLC14A1,WDR48	5
Cancer,Neurological Disease,Organismal Injury and Abnormalities	Central nervous system solid tumor	0.00478	ACAA1,ACOT11,ACOX1,AKAP1,ALKBH2,AOC2,ARG2,ASCC2,BCAS1,BCAT2,BTBD16,BTG3,CASP8,CASZ1,CATSPER2,CCNT1,CEP290,CLCN3,COIL,DDR1,DGAT2,DNAJA4,DQX1,DUS1L,ERBB3,EWSR1,FOXA1,GAREM1,GAS8,GGT6,GNL3,GRHL3,H3-3A/H3-3B,HAS3,HOMEZ,HOOK1,HPGD,HS6ST2,IGSF22,KDM4A,KLHDC7A,KLHL31,LCOR,MAGIX,MAP7,MAST4,MECOM,MMEL1,MYO6,NR2F6,OVOL1,PATZ1,PGAP1,PIK3C2B,PLEKHH1,PLEKHH3,PMS2,POF1B,POLR1C,PPARG,PPFIBP2,PRPF40B,RADX,RALGAP…	99
Cancer,Organismal Injury and Abnormalities,Respiratory Disease	Large cell lung carcinoma	0.00481	DDR1,ERBB3,MYCL,PTK6,TOP2B	5
Hair and Skin Development and Function	Barrier function of skin	0.00486	DGAT2,GRHL3,OVOL1	3
Cell Morphology,Cell-mediated Immune Response,Cellular Development,Cellular Function and Maintenance,Cellular Growth and Proliferation,Embryonic Development,Hematological System Development and Function,Hematopoiesis,Lymphoid Tissue Structure and Development,Organ Development,Organismal Development,Tissue Development	Conversion of regulatory T lymphocytes	0.00494	IKZF2,RNF128	2
Lipid Metabolism,Molecular Transport,Small Molecule Biochemistry	Quantity of linoleic acid	0.00494	DGAT2,PPARG	2
Cell Cycle	Arrest in G1 phase of hepatoma cell lines	0.00494	BTG3,FOXA1	2
Cancer,Organismal Injury and Abnormalities,Reproductive System Disease	Germinoma	0.00494	PMS2,TOP2B	2
Cell Death and Survival,Skeletal and Muscular Disorders	Apoptosis of muscle cells	0.00497	CASP8,CCNT1,KLF5,MAOA,PPARG,PPP1R10,S100A6,SP1	8
Cancer,Organismal Injury and Abnormalities	Cancer of head	0.00506	ACOT11,AKAP1,CASP8,CASZ1,CLCN3,COIL,DQX1,EPN3,ERBB3,EWSR1,FDFT1,FNBP1L,GAREM1,GAS8,H3-3A/H3-3B,HOOK1,IKZF2,KDM4A,KLHDC7A,LCOR,MAOA,MAP7,MAST4,MECOM,MMEL1,MSI2,MYCL,NR2F6,PATZ1,PGAP1,PIK3C2B,PLEKHH1,PMS2,PRPF40B,RALGAPA2,RSRC2,SLC44A3,SLTM,SMARCC1,SP1,TBX3,TCERG1,TOP2B,TOX3,TRAK1,USP7,ZBTB7C,ZFHX3,ZMYND8,ZNF211,ZNF436,ZNF440,ZNF551,ZNF708,ZNF784	55
Cell Death and Survival	Cell death of fibroblasts	0.00514	CASP8,ELOA,GNL3,HAS3,PMS2,SMARCC1,TOP2B,UNG	8
Cancer,Organismal Injury and Abnormalities	Lymphoreticular neoplasm	0.00525	ASCC2,BCAS1,BMP5,CASP8,CCNT1,DDR1,DNAJA4,ERBB3,EWSR1,FAM221A,FDFT1,GAREM1,GAS8,GNL3,GRHL3,HOOK1,IKZF2,MAOA,MAP7,MECOM,MSI2,MYCL,MYLIP,NELFCD,PLXNC1,PMS2,PPARG,PRPF40B,RALGAPA2,SLC22A5,SRSF1,TAOK1,TBL1XR1,TBX3,TOP2B,UBE3A,UNG,USP7,VSIG2,WDR48,ZBTB7B,ZFHX3,ZMYND8,ZNF100,ZNF253,ZNF440,ZNF443,ZNF552,ZNF682,ZNF708,ZNF91	51
Embryonic Development,Organ Development,Organismal Development,Reproductive System Development and Function,Tissue Development	Gonadogenesis	0.00526	ACOX1,COIL,H3-3A/H3-3B,HOOK1,HSD17B2,MAP7,MMEL1,OVOL1,PAFAH1B3,PATZ1,SLC14A1,UBE3A,WDR48	13
Cancer,Organismal Injury and Abnormalities,Respiratory Disease	Metastatic squamous cell lung cancer	0.00539	DDR1,ERBB3,PTK6,TOP2B	4
Cancer,Organismal Injury and Abnormalities,Respiratory Disease	Metastatic advanced non-small cell lung adenocarcinoma	0.00539	DDR1,ERBB3,PTK6,TOP2B	4
Cancer,Organismal Injury and Abnormalities,Reproductive System Disease	Prostatic carcinoma	0.00539	AADAT,ACOX1,CASP8,CASZ1,CATSPER2,CEP290,COIL,ERBB3,EWSR1,FOXA1,GAS8,GGT6,GLTP,GSTO2,HAS3,KDM4A,KLHL31,LCOR,MAP7,MAST4,MECOM,MRPS25,MYCL,MYLIP,MYO6,PMS2,PPARG,PPP1R10,RAB15,RALGAPA2,RNF128,SEMA6A,SLC22A5,SMARCC1,SP1,SSH3,TBX3,TCERG1,TOP2B,TRAF4,TRAK1,TRIM33,UBE3A,USP7,WDR48,ZFHX3,ZMYND8,ZNF440,ZNF493,ZNF551,ZNF682,ZNF688,ZNF91	53
Cancer,Organismal Injury and Abnormalities,Respiratory Disease	Advanced lung cancer	0.0055	CASP8,CLCN3,DDR1,ERBB3,FDFT1,PTK6,RALGAPA2,TOP2B	8
Psychological Disorders	Severe psychological disorder	0.00553	ASCC2,DDR1,ERBB3,EWSR1,FABP6,HMGCS2,HSD17B2,KLF5,MAOA,PPARG,S100A6,SEMA3F,SLC14A1,TRAK1,ZFHX3,ZKSCAN1	16
Cancer,Hematological Disease,Immunological Disease,Organismal Injury and Abnormalities	Leukemia	0.00566	ACOT11,ASCC2,BCAS1,BMP5,CASP8,CCNT1,DDR1,ERBB3,FAM221A,GAREM1,GAS8,GNL3,GRHL3,HOMEZ,HOOK1,IKZF2,MAOA,MAP7,MECOM,MSI2,NELFCD,PLXNC1,PPARG,PRPF40B,RALGAPA2,SRSF1,TBL1XR1,TOP2B,USP7,VSIG2,WDR48,ZFHX3,ZMYND8,ZNF211,ZNF253,ZNF440,ZNF443,ZNF551,ZNF552,ZNF621,ZNF682,ZNF708	42
Cancer,Organismal Injury and Abnormalities,Reproductive System Disease	Prostatic adenocarcinoma	0.00567	AADAT,ACOX1,CASP8,CASZ1,CATSPER2,CEP290,COIL,ERBB3,EWSR1,FOXA1,GAS8,GGT6,GLTP,GSTO2,HAS3,KDM4A,KLHL31,LCOR,MAP7,MAST4,MECOM,MRPS25,MYCL,MYLIP,MYO6,PMS2,PPARG,PPP1R10,RAB15,RALGAPA2,RNF128,SEMA6A,SMARCC1,SP1,SSH3,TBX3,TCERG1,TRAF4,TRAK1,TRIM33,UBE3A,USP7,WDR48,ZFHX3,ZMYND8,ZNF440,ZNF493,ZNF551,ZNF682,ZNF688,ZNF91	51
Cell Cycle	Mitogenesis of breast cancer cell lines	0.00567	ERBB3,TRIM33	2
Dermatological Diseases and Conditions,Organismal Injury and Abnormalities	Dryness of skin	0.00567	CASP8,DGAT2	2
Cancer,Neurological Disease,Organismal Injury and Abnormalities	Glioma	0.0057	ACAA1,ACOT11,ACOX1,AKAP1,ALKBH2,AOC2,ARG2,ASCC2,BCAS1,BCAT2,BTBD16,BTG3,CASP8,CASZ1,CATSPER2,CCNT1,CEP290,CLCN3,COIL,DDR1,DGAT2,DNAJA4,DQX1,DUS1L,ERBB3,EWSR1,FOXA1,GAREM1,GAS8,GGT6,GRHL3,H3-3A/H3-3B,HAS3,HOMEZ,HOOK1,HPGD,HS6ST2,IGSF22,KDM4A,KLHDC7A,KLHL31,LCOR,MAGIX,MAP7,MAST4,MECOM,MMEL1,MYO6,NR2F6,OVOL1,PATZ1,PGAP1,PIK3C2B,PLEKHH1,PLEKHH3,PMS2,POF1B,POLR1C,PPARG,PPFIBP2,PRPF40B,RADX,RALGAPA2,SE…	97
Lipid Metabolism,Nucleic Acid Metabolism,Small Molecule Biochemistry	Metabolism of acyl-coenzyme A	0.00583	ACOT11,HMGCS2,SLC22A5	3
Cancer,Endocrine System Disorders,Organismal Injury and Abnormalities	Adrenal cortex carcinoma	0.00583	BMP5,H3-3A/H3-3B,TOP2B	3
Organismal Development	Abnormal morphology of body cavity	0.0059	ACOX1,AKAP1,BCAT2,CASP8,CCNT1,CLCN3,DDR1,DENND1B,ELOA,ERBB3,EWSR1,FDFT1,GRHL3,HOXB7,HSD17B2,KLF5,MECOM,OVOL1,PMS2,PPARG,PTK6,RNF128,S100A6,TBX3,TOP2B,TRAF4,TRIM33,UNG,USP7	29
Cell Death and Survival	Apoptosis of fibroblasts	0.00597	CASP8,ELOA,GNL3,HAS3,PMS2,SMARCC1,TOP2B	7
Cancer,Gastrointestinal Disease,Organismal Injury and Abnormalities	Colorectal adenoma	0.00597	DGAT2,GLTP,PATZ1,POLR1C,SLC22A5,TRAK1,UNG	7
Cancer,Organismal Injury and Abnormalities	Locally advanced malignant tumor	0.00605	DDR1,ERBB3,FDFT1,PTK6,TOP2B	5
Cell Cycle	Senescence of cells	0.00617	BTG3,COX4I1,ELOA,GNL3,PATZ1,SRSF1,TBX3,UBE3A,UNG	9
Cellular Function and Maintenance,Organ Development,Reproductive System Development and Function	Function of sperm	0.00618	CATSPER2,PGAP1,UBE3A	3
Cancer,Organismal Injury and Abnormalities,Respiratory Disease	Stage I-IV non-small cell lung cancer	0.00621	CLCN3,DDR1,ERBB3,PTK6,TOP2B	5
Cancer,Organismal Injury and Abnormalities,Reproductive System Disease	Germ cell cancer	0.00626	EWSR1,PIK3C2B,PMS2,TOP2B	4
Cellular Development,Cellular Growth and Proliferation	Proliferation of stem cells	0.00631	ELOA,GNL3,HOXB7,KLF5,MECOM,MSI2,OVOL1,PPARG,STAP2,TBX3,TRIM33	11
Carbohydrate Metabolism,Drug Metabolism,Molecular Transport,Small Molecule Biochemistry	Accumulation of hyaluronic acid	0.00644	HAS3,SP1	2
Cellular Function and Maintenance	Vesiculation	0.00644	CASP8,WDR48	2
Lipid Metabolism,Small Molecule Biochemistry,Vitamin and Mineral Metabolism	Metabolism of bile acid	0.00644	ACAA1,FABP6	2
Cell Cycle,Gene Expression	Binding of gene	0.00644	H3-3A/H3-3B,PPARG	2
Cellular Movement	Invasion of pancreatic cancer cell lines	0.00654	HOXB7,MSI2,S100A6	3
Cancer,Organismal Injury and Abnormalities,Reproductive System Disease	Uterine tumor	0.00661	ACOX1,AOC2,BCAS1,BMP5,CASP8,CCNT1,CEP290,CLCN3,COIL,DNAJA4,DQX1,ELF3,ERBB3,FABP6,FDFT1,GAREM1,GAS8,HS6ST2,HSD17B2,IGSF22,KDM4A,KLF5,LCOR,MAOA,MAP7,MAST4,MECOM,MFAP3L,MSI2,NR2F6,NUDT4,PAFAH1B3,PIK3C2B,PLEKHH3,PLXNC1,PMS2,POF1B,PPARG,PPFIBP2,PPP1R10,PRXL2A,RAB15,RADX,RALGAPA2,RNF128,RSRC2,SEMA6A,SLC22A5,SLC44A3,SLTM,SULT1A1,TBL1XR1,TBX3,TCERG1,TOP2B,TOX3,TRAK1,TRIM33,UBE3A,USP7,ZBTB7C,ZFHX3,ZKSCAN1…	74
Psychological Disorders	Schizophrenia spectrum disorder	0.00664	ASCC2,DDR1,ERBB3,EWSR1,KLF5,MAOA,PPARG,S100A6,SLC14A1,TRAK1,UBE3A,ZFHX3	12
Cellular Development,Cellular Growth and Proliferation	Cell proliferation of breast cancer cell lines	0.00671	CASP8,ELF3,ERBB3,HOXB7,HPGD,KLF5,LCOR,MSI2,NELFCD,PPARG,PTK6,SNCG,SP1	13
Energy Production,Lipid Metabolism,Small Molecule Biochemistry	Beta-oxidation of fatty acid	0.00672	ACAA1,ACOX1,HMGCS2,SLC22A5	4
Nervous System Development and Function	Morphology of nervous system	0.00685	AADAT,BCAS1,CASP8,CEP290,CLCN3,ERBB3,FOXA1,HSD17B2,MAOA,MECOM,MYO6,PATZ1,PGAP1,PLXNC1,PPARG,SEMA3F,SMARCC1,SNCG,TOP2B,TRAF4,UBE3A	21
Cancer,Neurological Disease,Organismal Injury and Abnormalities	Malignant neoplasm of meninges	0.00703	ERBB3,GNL3,SLTM,ZNF253,ZNF43,ZNF91	6
Cancer,Organismal Injury and Abnormalities	Anaplastic carcinoma	0.00712	ASCC2,DDR1,ERBB3,EWSR1,MYCL,MYO6,PTK6,TOP2B,ZFHX3	9
Cell Cycle	Replicative senescence of cells	0.00721	ELOA,GNL3,PATZ1,UNG	4
Amino Acid Metabolism,Small Molecule Biochemistry	Metabolism of L-glutamic acid	0.00727	AADAT,SLC22A5	2
Lipid Metabolism,Small Molecule Biochemistry	Storage of triacylglycerol	0.00727	DGAT2,PPARG	2
Drug Metabolism,Endocrine System Development and Function,Lipid Metabolism,Small Molecule Biochemistry,Vitamin and Mineral Metabolism	Synthesis of hydrocortisone	0.00727	BMP5,FOXA1	2
Energy Production,Lipid Metabolism,Small Molecule Biochemistry	Beta-oxidation of palmitic acid	0.00727	HMGCS2,SLC22A5	2
Cellular Movement,Nervous System Development and Function	Abnormal migration of neurons	0.00729	ERBB3,PLXNC1,TOP2B	3
Neurological Disease,Organismal Injury and Abnormalities,Psychological Disorders	Disorder of basal ganglia	0.00745	AADAT,ACOT11,BCAS1,CASP8,FDFT1,H3-3A/H3-3B,HMGCS2,ICA1,PPARG,RAB11A,SLC14A1,SNCG,SP1,TCERG1,TOX3,ZMYND8,ZNF784	17
Cell Morphology,Cellular Assembly and Organization	Morphology of mitochondrial matrix	0.00761	PPARG	1
Cell Morphology	Morphology of tooth cell lines	0.00761	SRSF1	1
Hematological System Development and Function,Hematopoiesis,Inflammatory Response,Tissue Morphology	Quantity of colony-forming unit macrophages	0.00761	HOXB7	1
Auditory Disease,Hereditary Disorder,Neurological Disease,Organismal Injury and Abnormalities	Autosomal dominant deafness type 22	0.00761	MYO6	1
Lipid Metabolism,Nucleic Acid Metabolism,Small Molecule Biochemistry	Metabolism of palmitoyl-coenzyme A	0.00761	SLC22A5	1
Lipid Metabolism,Small Molecule Biochemistry	Conversion of 13,14-dihydro-15-oxo-lipoxin A4	0.00761	HPGD	1
Developmental Disorder,Embryonic Development,Tissue Morphology	Degeneration of yolk sac	0.00761	TBX3	1
Connective Tissue Disorders,Metabolic Disease,Organismal Injury and Abnormalities	Lipoatrophy of inguinal white adipose tissue	0.00761	PPARG	1
Connective Tissue Disorders,Metabolic Disease,Organismal Injury and Abnormalities	Lipoatrophy of hibernating gland	0.00761	PPARG	1
Cell Morphology,Cellular Assembly and Organization,Cellular Development,Cellular Function and Maintenance,Cellular Growth and Proliferation,Embryonic Development,Nervous System Development and Function,Organismal Development,Tissue Development	Branching of collateral branches	0.00761	MAP7	1
Cardiovascular System Development and Function,Cellular Development,Cellular Growth and Proliferation,Embryonic Development,Organ Development,Organismal Development,Tissue Development	Development of pacemaker cells	0.00761	TBX3	1
Cell Morphology,Endocrine System Development and Function,Endocrine System Disorders,Organ Morphology,Organismal Development,Organismal Injury and Abnormalities	Lack of chromaffin cells	0.00761	ERBB3	1
Lipid Metabolism,Small Molecule Biochemistry	Inactivation of prostaglandin	0.00761	HPGD	1
Lipid Metabolism,Nucleic Acid Metabolism,Small Molecule Biochemistry	Hydrolysis of lauroyl-coenzyme A	0.00761	ACOT11	1
Cellular Growth and Proliferation	Clonogenicity of mesothelioma cell lines	0.00761	SP1	1
Cellular Response to Therapeutics,Connective Tissue Development and Function,Endocrine System Development and Function	Insulin sensitivity of fibroblast cell lines	0.00761	SLC25A10	1
Lipid Metabolism,Molecular Transport,Small Molecule Biochemistry	Accumulation of tetracosahexaenoic acid	0.00761	ACOX1	1
Cellular Compromise	Disassembly of coiled body	0.00761	COIL	1
Cell-To-Cell Signaling and Interaction,Inflammatory Response	Th17 immune response of lung cells	0.00761	ELF3	1
Connective Tissue Development and Function,Connective Tissue Disorders,Organ Morphology,Organismal Development,Organismal Injury and Abnormalities,Skeletal and Muscular Disorders,Skeletal and Muscular System Development and Function,Tissue Development	Lack of metacarpal bone	0.00761	TBX3	1
Developmental Disorder,Hereditary Disorder,Neurological Disease,Organismal Injury and Abnormalities	Autosomal recessive mental retardation type 42	0.00761	PGAP1	1
Carbohydrate Metabolism	Quantity of UDP-glucuronic acid	0.00761	HAS3	1
Auditory Disease,Hereditary Disorder,Neurological Disease,Organismal Injury and Abnormalities	Autosomal recessive deafness type 37	0.00761	MYO6	1
Cellular Development,Connective Tissue Development and Function,Tissue Development	Differentiation of endochondral bone	0.00761	KLF5	1
Cellular Compromise,Developmental Disorder,Embryonic Development,Tissue Morphology	Degeneration of embryoblast cells	0.00761	SMARCC1	1
Cancer,Cellular Development,Organismal Injury and Abnormalities,Tumor Morphology	Arrest in differentiation of myelomonocytic cells	0.00761	CASP8	1
Cancer,Respiratory Disease	Hyperplasia of bronchial epithelial cells	0.00761	PPARG	1
Cellular Development,Connective Tissue Development and Function,Embryonic Development	Adipogenesis of adipose mesenchymal stem cells	0.00761	PPARG	1
Hereditary Disorder,Metabolic Disease,Organismal Injury and Abnormalities	Mitochondrial HMG-CoA synthase deficiency	0.00761	HMGCS2	1
Connective Tissue Disorders,Metabolic Disease,Organismal Injury and Abnormalities	Lipoatrophy of perirenal white adipose tissue	0.00761	PPARG	1
Cardiovascular Disease,Organismal Injury and Abnormalities	Endothelial dysfunction of aortic ring tissue	0.00761	PPARG	1
Hematological Disease,Organismal Injury and Abnormalities,Renal and Urological Disease	Kidd blood group deletion	0.00761	SLC14A1	1
Cellular Assembly and Organization,Cellular Compromise	Retraction of cytoplasm	0.00761	PPARG	1
Organ Morphology,Organismal Development,Renal and Urological System Development and Function	Quantity of urine	0.00761	SLC14A1	1
Developmental Disorder	Ulnar-mammary syndrome	0.00761	TBX3	1
Auditory Disease,Hereditary Disorder,Neurological Disease,Organismal Injury and Abnormalities	Autosomal recessive deafness type 49	0.00761	MARVELD2	1
Cell Cycle,Connective Tissue Development and Function,Skeletal and Muscular System Development and Function	Cell cycle progression of myofibroblasts	0.00761	KLF5	1
Connective Tissue Development and Function,Tissue Development	Formation of epicardial adipose tissue	0.00761	PPARG	1
Cellular Movement	Homing of lung cancer cells	0.00761	DDR1	1
Connective Tissue Disorders,Developmental Disorder,Hereditary Disorder,Organismal Injury and Abnormalities	Isolated congenital digital clubbing	0.00761	HPGD	1
Hematological Disease,Hereditary Disorder,Immunological Disease,Organismal Injury and Abnormalities	Hyper-IgM syndrome type 5	0.00761	UNG	1
Cellular Assembly and Organization,Cellular Function and Maintenance,Nervous System Development and Function,Tissue Development	Organization of axon terminals	0.00761	MAOA	1
Metabolic Disease,Neurological Disease,Organismal Injury and Abnormalities,Psychological Disorders	Braak stage I-II presymptomatic Alzheimer's disease	0.00761	MAOA	1
Molecular Transport	Transport of thiosulfate	0.00761	SLC25A10	1
Small Molecule Biochemistry	Metabolism of 2-phenethylamine	0.00761	MAOA	1
Cancer,Cellular Development,Cellular Growth and Proliferation,Organismal Injury and Abnormalities,Tumor Morphology	Colony formation of chronic myeloid leukemia in blast crisis cells	0.00761	MSI2	1
Cell Morphology,Embryonic Development,Nervous System Development and Function,Organismal Development,Tissue Morphology	Size of neurosphere cells	0.00761	ERBB3	1
Cellular Assembly and Organization,Cellular Compromise	Disruption of coiled body	0.00761	COIL	1
Cell Death and Survival,Cell Morphology,Immunological Disease,Inflammatory Response	Loss of bone marrow-derived dendritic cells	0.00761	CASP8	1
Nervous System Development and Function	Development of limbic system	0.00761	TBX3	1
Hematological Disease,Metabolic Disease,Organismal Injury and Abnormalities	Hypervalinemia and hyperleucine-isoleucinemia	0.00761	BCAT2	1
Developmental Disorder,Embryonic Development,Organismal Development,Tissue Morphology	Lack of cortical subplate	0.00761	TOP2B	1
Cardiovascular System Development and Function	Concentration of blood vessel	0.00761	SEMA3F	1
Hematological System Development and Function,Organismal Functions	Oxygenation of blood	0.00761	PPARG	1
Developmental Disorder,Hereditary Disorder,Metabolic Disease,Organismal Injury and Abnormalities,Renal and Urological Disease	Autosomal recessive primary systemic carnitine deficiency	0.00761	SLC22A5	1
Neurological Disease	Fragmentation of dendrites	0.00761	UBE3A	1
DNA Replication, Recombination, and Repair	DNA damage response of cardiomyocytes	0.00761	PPP1R10	1
Connective Tissue Disorders,Developmental Disorder,Gastrointestinal Disease,Hereditary Disorder,Organismal Development,Organismal Injury and Abnormalities,Skeletal and Muscular Disorders	Squalene synthase deficiency	0.00761	FDFT1	1
Hematological Disease,Immunological Disease	Cytopenia of monocytes	0.00761	PPARG	1
Cellular Development,Reproductive System Development and Function	Transition of breast cell lines	0.00761	ELF3	1
Cancer,Cell Death and Survival,Organismal Injury and Abnormalities,Tumor Morphology	Cell death of myelomonocytic cells	0.00761	CASP8	1
Cellular Development,Connective Tissue Development and Function,Skeletal and Muscular System Development and Function	Adipogenesis of bone cell lines	0.00761	PPARG	1
Cellular Function and Maintenance	Vesiculation of lysosome	0.00761	WDR48	1
Connective Tissue Disorders,Developmental Disorder,Hereditary Disorder,Neurological Disease,Organismal Injury and Abnormalities,Skeletal and Muscular Disorders	Lethal congenital contractural syndrome Israeli bedouin type A	0.00761	ERBB3	1
Cellular Development,Cellular Growth and Proliferation,Embryonic Development,Hematological System Development and Function,Hematopoiesis,Humoral Immune Response,Lymphoid Tissue Structure and Development,Organ Development,Organismal Development,Tissue Development	Development of early pro-B lymphocytes	0.00761	SMARCC1	1
Cellular Development,Cellular Growth and Proliferation,Hematological System Development and Function,Hematopoiesis,Lymphoid Tissue Structure and Development	Proliferation of colony-forming units granulocytes	0.00761	HOXB7	1
Nucleic Acid Metabolism,Small Molecule Biochemistry	Removal of uracil	0.00761	UNG	1
Lipid Metabolism,Small Molecule Biochemistry	Hydrolysis of 1-O-alkyl-2-acetyl-sn-glycero-3-phosphoric acid	0.00761	PAFAH1B3	1
Developmental Disorder,Hereditary Disorder,Neurological Disease,Organismal Injury and Abnormalities	Mirror movements type 3	0.00761	DNAL4	1
Molecular Transport	Clearance of synthetic promoter	0.00761	SP1	1
Cell Cycle,Embryonic Development	Delay in mitosis of embryonic stem cells	0.00761	ELOA	1
Embryonic Development,Hair and Skin Development and Function,Organ Development,Organismal Development,Tissue Development	Delay in initiation of formation of fur	0.00761	PPARG	1
Cellular Compromise,Nervous System Development and Function	Acidification of synaptic vesicles	0.00761	CLCN3	1
Cancer,Cellular Development,Connective Tissue Disorders,Organismal Injury and Abnormalities,Tumor Morphology	Differentiation of liposarcoma	0.00761	PPARG	1
Organismal Injury and Abnormalities	Delay in initiation of development of nodule	0.00761	HS6ST2	1
Organ Morphology,Reproductive System Development and Function,Tissue Development	Branching of lactiferous duct	0.00761	UBE3A	1
Cellular Movement	Movement of tooth cell lines	0.00761	SRSF1	1
Cell-mediated Immune Response,Cellular Function and Maintenance,Hematological System Development and Function	Homeostasis of peripheral T lymphocyte	0.00761	CASP8	1
Cancer,Cell Cycle,Cellular Movement,Organismal Injury and Abnormalities	Cytokinesis of B cell lymphoma cells	0.00761	CASP8	1
Respiratory Disease	Stridor	0.00761	TRAF4	1
Cell Cycle	Arrest in cell cycle progression of germ cell tumor cell lines	0.00761	ZFHX3	1
Nutritional Disease	Severe early-onset morbid obesity	0.00761	PPARG	1
Tissue Morphology	Thickening of chondrocyte layer	0.00761	KLF5	1
Gastrointestinal Disease,Inflammatory Disease	Inflammatory bowel disease type 5	0.00761	SLC22A5	1
Cellular Compromise	Permeability transition of breast cancer cell lines	0.00761	CASP8	1
Developmental Disorder,Hereditary Disorder,Neurological Disease,Organismal Injury and Abnormalities	Autosomal dominant mental retardation type 41	0.00761	TBL1XR1	1
Developmental Disorder,Hematological Disease,Hereditary Disorder,Immunological Disease,Organismal Injury and Abnormalities	Autoimmune lymphoproliferative syndrome type 2B	0.00761	CASP8	1
Cellular Development,Cellular Growth and Proliferation,Hematological System Development and Function,Hematopoiesis,Inflammatory Response,Lymphoid Tissue Structure and Development	Proliferation of colony-forming unit macrophages	0.00761	HOXB7	1
Connective Tissue Disorders,Developmental Disorder,Neurological Disease,Organismal Injury and Abnormalities,Skeletal and Muscular Disorders	Occipital encephalocele	0.00761	CEP290	1
Cell Death and Survival,Organismal Injury and Abnormalities,Tissue Morphology	Quantity of apoptotic neuroepithelial cells	0.00761	MAOA	1
Cancer,Organismal Injury and Abnormalities,Renal and Urological Disease	Malignant renal cancer	0.00761	ZBTB7C	1
Cancer,Organismal Injury and Abnormalities,Reproductive System Disease	Delay in initiation of hyperplasia of mammary gland	0.00761	ERBB3	1
Cellular Assembly and Organization,Cellular Function and Maintenance,Cellular Movement	Propulsion of actin filaments	0.00761	MYO6	1
Connective Tissue Disorders,Dermatological Diseases and Conditions,Hereditary Disorder,Organismal Injury and Abnormalities,Skeletal and Muscular Disorders	Autosomal recessive primary hypertrophic osteoarthropathy type 1	0.00761	HPGD	1
Cell Death and Survival	Cell death of white adipocytes	0.00761	PPARG	1
Lipid Metabolism,Nucleic Acid Metabolism,Small Molecule Biochemistry	Hydrolysis of palmitoleoyl-coenzyme A	0.00761	ACOT11	1
Dermatological Diseases and Conditions,Organismal Injury and Abnormalities	Orthokeratosis	0.00761	DGAT2	1
Hematological Disease,Hereditary Disorder,Immunological Disease,Organismal Injury and Abnormalities	Hyper IgM syndrome type 4	0.00761	UNG	1
Cellular Function and Maintenance	Arrest in function of multipotential hemopoietic progenitor cells	0.00761	CASP8	1
Connective Tissue Development and Function,Skeletal and Muscular System Development and Function,Tissue Development	Calcification of endochondral bone	0.00761	KLF5	1
Cellular Development,Cellular Growth and Proliferation,Hematological System Development and Function,Hematopoiesis,Lymphoid Tissue Structure and Development,Tissue Development	Arrest in differentiation of macrophages	0.00761	CASP8	1
Cell Cycle	Cell division of liposarcoma cell lines	0.00761	PPARG	1
Organ Development,Organ Morphology,Reproductive System Development and Function	Induction of mammary gland	0.00761	TBX3	1
Cell Death and Survival,Organismal Injury and Abnormalities,Respiratory Disease	Apoptosis of bronchiolar cell	0.00761	CASP8	1
DNA Replication, Recombination, and Repair,Gene Expression	Demethylation of double-stranded DNA	0.00761	ALKBH2	1
Hematological Disease,Hereditary Disorder,Organismal Injury and Abnormalities	Methemoglobinemia type IV	0.00761	CYB5A	1
Hematological Disease,Immunological Disease	Cytopenia of neutrophils	0.00761	PPARG	1
Connective Tissue Disorders,Developmental Disorder,Hereditary Disorder,Organismal Injury and Abnormalities,Skeletal and Muscular Disorders	Treacher Collins syndrome type 3	0.00761	POLR1C	1
Cell-To-Cell Signaling and Interaction,Cellular Assembly and Organization,Embryonic Development,Organismal Development,Reproductive System Development and Function	In vitro fertilization of oocytes	0.00761	PPARG	1
Cell Death and Survival	Necroptosis of T lymphocytes	0.00761	CASP8	1
Hereditary Disorder,Neurological Disease,Organismal Injury and Abnormalities,Psychological Disorders	Hypomyelinating leukodystrophy type 11	0.00761	POLR1C	1
Amino Acid Metabolism,Small Molecule Biochemistry	Synthesis of leucine	0.00761	BCAT2	1
Organismal Injury and Abnormalities,Reproductive System Disease	Late preterm birth	0.00761	PPARG	1
Cell-To-Cell Signaling and Interaction,Drug Metabolism,Small Molecule Biochemistry	Deamination of norepinephrine	0.00761	MAOA	1
Cellular Development,Cellular Growth and Proliferation,Hematological System Development and Function,Humoral Immune Response,Lymphoid Tissue Structure and Development,Tissue Development,Tissue Morphology	Clonal expansion of germinal center B lymphocytes	0.00761	UNG	1
Developmental Disorder,Embryonic Development,Organismal Development,Tissue Morphology	Abnormal morphology of cerebellar plate	0.00761	ERBB3	1
Connective Tissue Disorders,Developmental Disorder,Hematological Disease,Hereditary Disorder,Organismal Injury and Abnormalities,Skeletal and Muscular Disorders	Radioulnar synostosis with amegakaryocytic thrombocytopenia type 2	0.00761	MECOM	1
Auditory Disease,Cardiovascular Disease,Neurological Disease,Organismal Injury and Abnormalities,Skeletal and Muscular Disorders	Sensorineural deafness with hypertrophic cardiomyopathy	0.00761	MYO6	1
Embryonic Development,Organismal Development,Tissue Morphology	Morphology of hyaloid vessel	0.00761	SEMA6A	1
Lipid Metabolism,Nucleic Acid Metabolism,Small Molecule Biochemistry	Hydrolysis of acetyl-coenzyme A	0.00761	ACOT11	1
Cell Morphology,Connective Tissue Development and Function	Cellularity of adipocytes	0.00761	PPARG	1
Organismal Injury and Abnormalities	Benign melanocytic nevus	0.00761	PPARG	1
Cardiovascular Disease	Cheese reaction	0.00761	MAOA	1
Cell-To-Cell Signaling and Interaction,Molecular Transport,Small Molecule Biochemistry	Accumulation of 5-hydroxytryptamine	0.00761	MAOA	1
Cellular Development,Cellular Growth and Proliferation,Connective Tissue Development and Function	Arrest in growth of adipose cell lines	0.00761	PPARG	1
Cancer,Gastrointestinal Disease,Organismal Injury and Abnormalities	Lower lip cancer	0.00761	MYCL	1
Lipid Metabolism,Nucleic Acid Metabolism,Small Molecule Biochemistry	Hydrolysis of malonyl-coenzyme A	0.00761	ACOT11	1
Lipid Metabolism,Small Molecule Biochemistry	Recruitment of oleic acid	0.00761	PPARG	1
Organ Morphology,Tissue Development	Delay in initiation of opening of eye	0.00761	HSD17B2	1
Connective Tissue Disorders,Hematological Disease,Organismal Injury and Abnormalities	Cytopenia of blood platelets	0.00761	PPARG	1
Lipid Metabolism,Small Molecule Biochemistry	Trapping of fatty acid	0.00761	PPARG	1
Protein Synthesis	Biosynthesis of cytokine	0.00761	PPARG	1
Cell Morphology,Nervous System Development and Function,Neurological Disease	Lack of Schwann cell precursors	0.00761	ERBB3	1
Cell Cycle,Connective Tissue Development and Function	Arrest in cell cycle progression of adipose cell lines	0.00761	PPARG	1
Cellular Movement,Reproductive System Development and Function	Release of ova	0.00761	PPARG	1
Cancer,Cardiovascular Disease,Dermatological Diseases and Conditions,Developmental Disorder,Hereditary Disorder,Immunological Disease,Metabolic Disease,Neurological Disease,Organismal Injury and Abnormalities	Classical ataxia telangiectasia	0.00761	PPARG	1
Developmental Disorder,Hereditary Disorder,Organismal Injury and Abnormalities,Respiratory Disease	Primary ciliary dyskinesia type 33	0.00761	GAS8	1
Lipid Metabolism,Nucleic Acid Metabolism,Small Molecule Biochemistry	Hydrolysis of myristoyl-coenzyme A	0.00761	ACOT11	1
Cellular Development,Cellular Growth and Proliferation,Embryonic Development,Organ Development,Organismal Development,Skeletal and Muscular System Development and Function,Tissue Development	Initiation of formation of myotube	0.00761	ZFHX3	1
Endocrine System Disorders,Hereditary Disorder,Organismal Injury and Abnormalities,Reproductive System Disease	Premature ovarian failure type 2B	0.00761	POF1B	1
Embryonic Development,Organismal Development,Tissue Development	Development of cerebellar plate	0.00761	ERBB3	1
Lipid Metabolism,Small Molecule Biochemistry,Vitamin and Mineral Metabolism	Metabolism of farnesyl pyrophosphate	0.00761	FDFT1	1
Lipid Metabolism,Nucleic Acid Metabolism,Small Molecule Biochemistry	Hydrolysis of stearoyl-coenzyme A	0.00761	ACOT11	1
Cancer,Connective Tissue Disorders,Developmental Disorder,Hereditary Disorder,Organismal Injury and Abnormalities,Skeletal and Muscular Disorders	Pierpont syndrome	0.00761	TBL1XR1	1
Molecular Transport,Small Molecule Biochemistry	Import of carnitine	0.00761	SLC22A5	1
Drug Metabolism,Lipid Metabolism,Small Molecule Biochemistry	Activation of progesterone	0.00761	PPARG	1
Gastrointestinal Disease,Hepatic System Disease,Metabolic Disease,Organismal Injury and Abnormalities	Severe microvesicular hepatic steatosis	0.00761	ACOX1	1
Developmental Disorder,Hereditary Disorder,Neurological Disease,Organismal Injury and Abnormalities	Early infantile epileptic encephalopathy type 68	0.00761	TRAK1	1
Developmental Disorder,Hereditary Disorder,Metabolic Disease,Neurological Disease,Organismal Injury and Abnormalities	Brunner syndrome	0.00761	MAOA	1
Cancer,Cell Morphology,Cellular Compromise,Organismal Injury and Abnormalities	Multinucleation of mammary tumor cells	0.00761	SNCG	1
Hereditary Disorder,Organismal Injury and Abnormalities,Psychological Disorders	Susceptibility to antisocial behavior	0.00761	MAOA	1
Cellular Assembly and Organization,Cellular Function and Maintenance	Movement of annular gap junction vesicle	0.00761	MYO6	1
Nervous System Development and Function,Neurological Disease,Organ Morphology,Organismal Development,Organismal Injury and Abnormalities	Abnormal morphology of telencephalon	0.00765	CLCN3,HSD17B2,PGAP1,SEMA3F,SMARCC1,TOP2B	6
Cancer,Neurological Disease,Organismal Injury and Abnormalities	Central nervous system cancer	0.00767	ACAA1,ACOT11,ACOX1,AKAP1,ALKBH2,AOC2,ARG2,ASCC2,BCAS1,BCAT2,BTBD16,BTG3,CASP8,CASZ1,CATSPER2,CCNT1,CEP290,CLCN3,COIL,DDR1,DGAT2,DNAJA4,DQX1,DUS1L,ERBB3,EWSR1,FOXA1,GAREM1,GAS8,GGT6,GNL3,GRHL3,H3-3A/H3-3B,HOMEZ,HOOK1,HPGD,HS6ST2,IGSF22,KDM4A,KLHDC7A,KLHL31,LCOR,MAGIX,MAP7,MAST4,MECOM,MMEL1,MYO6,NR2F6,OVOL1,PGAP1,PIK3C2B,PLEKHH1,PLEKHH3,PMS2,POF1B,POLR1C,PPARG,PPFIBP2,PRPF40B,RADX,RALGAPA2,SEMA3F,S…	96
Cellular Assembly and Organization,Lipid Metabolism,Small Molecule Biochemistry	Accumulation of lipid droplets	0.00768	PPARG,SLC25A10,ZFHX3	3
Cellular Development,Cellular Growth and Proliferation,Embryonic Development,Organ Development,Organismal Development,Reproductive System Development and Function,Tissue Development	Spermatogenesis	0.00776	ACOX1,H3-3A/H3-3B,HOOK1,HSD17B2,MAP7,OVOL1,PAFAH1B3,PATZ1,SLC14A1,WDR48	10
Cancer,Organismal Injury and Abnormalities,Reproductive System Disease	Uterine carcinoma	0.00782	ACOX1,AOC2,BCAS1,BMP5,CASP8,CCNT1,CEP290,CLCN3,COIL,DNAJA4,DQX1,ELF3,ERBB3,FABP6,FDFT1,GAREM1,GAS8,HS6ST2,HSD17B2,IGSF22,KDM4A,KLF5,LCOR,MAP7,MAST4,MECOM,MSI2,NR2F6,NUDT4,PAFAH1B3,PIK3C2B,PLEKHH3,PLXNC1,PMS2,POF1B,PPFIBP2,PPP1R10,PRXL2A,RAB15,RADX,RALGAPA2,RNF128,RSRC2,SEMA6A,SLC22A5,SLC44A3,SLTM,TBL1XR1,TBX3,TCERG1,TOP2B,TOX3,TRAK1,TRIM33,UBE3A,USP7,ZBTB7C,ZFHX3,ZKSCAN1,ZMYND8,ZNF100,ZNF253,ZNF4…	70
Cancer,Gastrointestinal Disease,Organismal Injury and Abnormalities	Intestinal gastric adenocarcinoma	0.00782	CEP290,COIL,ELOA,ERBB3,RNF128,TBL1XR1,TCERG1,TMEM97	8
Connective Tissue Disorders,Developmental Disorder,Organismal Injury and Abnormalities,Skeletal and Muscular Disorders	Kyphoscoliosis	0.00814	CLCN3,TRAF4	2
Developmental Disorder,Embryonic Development,Organismal Development,Tissue Morphology	Abnormal morphology of proamniotic cavity	0.00814	TRIM33,USP7	2
Organismal Injury and Abnormalities,Reproductive System Disease	Damage of genital organ	0.00814	HSD17B2,PPARG	2
Developmental Disorder	Growth Failure	0.00851	CLCN3,DDR1,ELOA,FDFT1,GPX2,H3-3A/H3-3B,HSD17B2,MACROH2A2,PATZ1,PGAP1,PPARG,SLC14A1,TRIM33,UBE3A	14
Cell Death and Survival	Killing of tumor cell lines	0.00854	CASP8,PIK3C2B,PPARG,SP1	4
Cancer,Gastrointestinal Disease,Organismal Injury and Abnormalities	Diffuse gastric cancer	0.00894	MYO6,TBL1XR1,ZFHX3	3
Cellular Development,Cellular Growth and Proliferation,Embryonic Development,Organ Development,Organismal Development,Reproductive System Development and Function,Tissue Development	Generation of sperm	0.00905	OVOL1,PAFAH1B3	2
Embryonic Development,Organ Development,Organ Morphology,Organismal Development,Reproductive System Development and Function,Tissue Development	Morphogenesis of male genital organ	0.00905	BMP5,TBX3	2
Cell Cycle	G1 phase of epithelial cells	0.00905	PPARG,SP1	2
Cardiovascular System Development and Function,Hematological System Development and Function	Systolic pressure of left ventricle	0.00905	ARG2,MAOA	2
Lipid Metabolism,Small Molecule Biochemistry	Metabolism of very long chain fatty acid	0.00905	ACAA1,ACOX1	2
Cancer,Endocrine System Disorders,Organismal Injury and Abnormalities	Large cell neuroendocrine carcinoma	0.00905	MYCL,TOP2B	2
Cancer,Organismal Injury and Abnormalities	Spinal neoplasm	0.00905	ERBB3,ZNF708	2
Cancer,Organismal Injury and Abnormalities	Rhabdoid tumor	0.00941	TOP2B,ZNF253,ZNF43,ZNF91	4
Cancer,Endocrine System Disorders,Organismal Injury and Abnormalities,Reproductive System Disease	Serous ovarian adenocarcinoma	0.00947	ELF3,MECOM,TBL1XR1,TBX3,TOP2B,USP7,ZNF738	7
Cancer,Organismal Injury and Abnormalities	Unresectable recurrent cancer	0.00971	DDR1,ERBB3,PTK6,TOP2B	4
Cancer,Organismal Injury and Abnormalities,Tumor Morphology	Progressive adenocarcinoma	0.00971	DDR1,ERBB3,PTK6,TOP2B	4
Cancer,Neurological Disease,Ophthalmic Disease,Organismal Injury and Abnormalities	Meningioma in choroid	0.00984	DDR1,ERBB3,GNL3	3
Embryonic Development,Organismal Development,Tissue Morphology	Size of embryo	0.00985	CASP8,ELOA,ERBB3,MECOM,TGS1,TOP2B,TRAF4,TRIM33,USP7	9
Cancer,Organismal Injury and Abnormalities,Respiratory Disease	Upper airway cancer	0.00999	CASP8,ERBB3,IKZF2,MAST4,PLXNC1,PRXL2A,TOP2B,TRAK1,ZNF100,ZNF253,ZNF43,ZNF430,ZNF436,ZNF443,ZNF493,ZNF682,ZNF708,ZNF91	18
Cancer,Organismal Injury and Abnormalities,Respiratory Disease	Advanced EGFR exon 19 insertion positive adenocarcinoma of lung	0.01	DDR1,ERBB3	2
Cell Morphology,Connective Tissue Development and Function,Organismal Injury and Abnormalities,Tissue Morphology	Hypertrophy of adipocytes	0.01	PPARG,SNCG	2
Lipid Metabolism,Molecular Transport,Small Molecule Biochemistry	Uptake of palmitic acid	0.01	PPARG,USP7	2
Cellular Movement	Invasion of cells	0.0101	BMP5,BTG3,COX4I1,DDR1,ELF3,EPN3,ERBB3,FNBP1L,FOXA1,HAS3,HOXB7,MECOM,MSI2,PPARG,S100A6,SEMA3F,SNCG,SP1,STAP2,TBL1XR1,TBX3,TRIM33	22
Developmental Disorder,Embryonic Development,Organismal Development,Tissue Morphology	Abnormal morphology of embryonic tissue	0.0102	CASP8,ELOA,ERBB3,KLF5,MECOM,PATZ1,PGAP1,SMARCC1,TBX3,TGS1,TOP2B,TRIM33,USP7	13
Cancer,Hematological Disease,Organismal Injury and Abnormalities	Myeloid neoplasm	0.0103	ASCC2,BCAS1,BMP5,CASP8,CCNT1,DDR1,DNAJA4,ERBB3,FAM221A,GAREM1,GAS8,GNL3,GRHL3,HOOK1,IKZF2,MAOA,MAP7,MECOM,MSI2,NELFCD,PLXNC1,PPARG,PRPF40B,RALGAPA2,SLC22A5,SRSF1,TOP2B,VSIG2,WDR48,ZFHX3,ZMYND8,ZNF253,ZNF440,ZNF443,ZNF552,ZNF682,ZNF708	37
Cell Death and Survival	Cell death of neuroblastoma cell lines	0.0105	CASP8,EWSR1,MAOA,PPARG,S100A6,UBE3A	6
Cancer,Neurological Disease,Organismal Injury and Abnormalities	High grade astrocytoma	0.0109	ACAA1,ACOT11,ACOX1,AKAP1,AOC2,ASCC2,BCAS1,BCAT2,BTBD16,BTG3,CASP8,CASZ1,CATSPER2,CCNT1,CEP290,CLCN3,COIL,DDR1,DGAT2,DNAJA4,DUS1L,ERBB3,FOXA1,GAS8,GGT6,GRHL3,H3-3A/H3-3B,HOMEZ,HPGD,HS6ST2,IGSF22,KLHDC7A,KLHL31,MAGIX,MAP7,MAST4,MECOM,MMEL1,MYO6,OVOL1,PIK3C2B,PLEKHH3,PMS2,POF1B,POLR1C,PPARG,PPFIBP2,RADX,RALGAPA2,SEMA3F,SEMA6A,SLC22A5,SLTM,SP1,SPIRE2,SSH3,TAOK1,TBX3,TOP2B,TRAF4,TRIM33,USP7,WDR48,ZBTB…	75
Cancer,Endocrine System Disorders,Organismal Injury and Abnormalities,Reproductive System Disease	Testicular germ cell tumor	0.011	PIK3C2B,TOP2B,ZFHX3,ZNF430	4
Organismal Development	Lean body mass	0.011	ACOT11,BCAT2,MACROH2A2,PPARG	4
Neurological Disease,Psychological Disorders	Schizophrenia	0.011	ASCC2,DDR1,ERBB3,EWSR1,KLF5,MAOA,PPARG,S100A6,SLC14A1,TRAK1,ZFHX3	11
Cellular Development	Epithelial-mesenchymal transition of pancreatic cancer cell lines	0.011	FOXA1,SP1	2
Cellular Development,Cellular Growth and Proliferation,Connective Tissue Development and Function,Embryonic Development,Organ Development,Organismal Development,Reproductive System Development and Function,Tissue Development	Formation of Sertoli cells	0.011	MAP7,SLC14A1	2
Cancer,Organismal Injury and Abnormalities	Giant cell soft tissue tumor	0.011	DDR1,TOP2B	2
Cancer,Neurological Disease,Organismal Injury and Abnormalities	Meningioma	0.0112	CCNT1,DDR1,ERBB3,GNL3,PIK3C2B,SLTM,ZNF253,ZNF43,ZNF91	9
Cell Death and Survival	Apoptosis of connective tissue cells	0.0113	CASP8,ELOA,GNL3,HAS3,PMS2,PPARG,SMARCC1,TOP2B	8
Cancer,Hematological Disease,Organismal Injury and Abnormalities	Bone marrow cancer	0.0116	ASCC2,BCAS1,BMP5,CASP8,CCNT1,DDR1,DNAJA4,ERBB3,FAM221A,GAREM1,GAS8,GNL3,GRHL3,HOOK1,MAOA,MAP7,MECOM,MSI2,NELFCD,PLXNC1,PPARG,PRPF40B,RALGAPA2,SLC22A5,SRSF1,TOP2B,VSIG2,WDR48,ZFHX3,ZMYND8,ZNF253,ZNF440,ZNF443,ZNF552,ZNF682,ZNF708	36
Cancer,Organismal Injury and Abnormalities,Reproductive System Disease	Endometrial adenocarcinoma	0.0118	ACOX1,AOC2,BMP5,CASP8,CEP290,CLCN3,DNAJA4,DQX1,ELF3,ERBB3,FABP6,FDFT1,GAREM1,HS6ST2,HSD17B2,IGSF22,KDM4A,LCOR,MAP7,MAST4,MECOM,MSI2,NUDT4,PAFAH1B3,PIK3C2B,PLEKHH3,PLXNC1,PMS2,POF1B,PPFIBP2,PPP1R10,PRXL2A,RAB15,RADX,RALGAPA2,RNF128,RSRC2,SEMA6A,SLC22A5,SLC44A3,SLTM,TBL1XR1,TBX3,TCERG1,TOP2B,TOX3,TRAK1,TRIM33,UBE3A,USP7,ZBTB7C,ZFHX3,ZKSCAN1,ZMYND8,ZNF100,ZNF253,ZNF43,ZNF430,ZNF443,ZNF493,ZNF562,ZNF…	63
Cancer,Cardiovascular Disease,Organismal Injury and Abnormalities	Hemangioblastoma	0.0118	DDR1,ERBB3,PIK3C2B,PPARG,TRIM33	5
Infectious Diseases	HIV infection	0.0118	CCNT1,ELOA,FDFT1,GAREM1,H3-3A/H3-3B,MAOA,MECOM,PPARG,TAOK1,TOP2B,UNG,ZNF417/ZNF587,ZNF436,ZNF552,ZNF688	15
Nervous System Development and Function,Neurological Disease,Organ Morphology,Organismal Development,Organismal Injury and Abnormalities	Abnormal morphology of brain	0.012	CEP290,CLCN3,ERBB3,HSD17B2,MECOM,PATZ1,PGAP1,SEMA3F,SMARCC1,TOP2B,UBE3A	11
Cancer,Organismal Injury and Abnormalities	Locally advanced carcinoma	0.012	DDR1,ERBB3,PTK6,TOP2B	4
Cancer,Gastrointestinal Disease,Organismal Injury and Abnormalities	Hepatobiliary carcinoma	0.012	AADAT,ACOT11,ACOX1,AKAP1,ASCC2,BMP5,BTBD16,BTG3,CASP8,CASZ1,CCNT1,CEP290,CLCN3,COIL,CYB5A,DGAT2,EPN3,ERBB3,FABP6,FAM221A,GAS8,GLTP,GNL3,GPX2,GRHL3,GSTO2,HMGCS2,HOXB7,HS6ST2,ICA1,KLHL31,LCOR,LNX1,MAOA,MAST4,MECOM,MMEL1,MSI2,MYO6,NR2F6,PGAP1,PLXNC1,POF1B,PPARG,RAB15,RALGAPA2,SEMA6A,SLTM,SP1,SRSF1,SSH3,STAP2,SULT1A1,TAOK1,TMEM154,TOP2B,TOX3,TRAK1,TRIM33,USP7,ZBTB7B,ZBTB7C,ZFHX3,ZMYND8,ZNF43,ZNF443,Z…	71
Cell Cycle	Mitosis of stem cells	0.012	ELOA,ERBB3	2
Cancer,Organismal Injury and Abnormalities,Reproductive System Disease	Endometrial carcinoma	0.0122	ACOX1,AOC2,BMP5,CASP8,CCNT1,CEP290,CLCN3,DNAJA4,DQX1,ELF3,ERBB3,FABP6,FDFT1,GAREM1,HS6ST2,HSD17B2,IGSF22,KDM4A,LCOR,MAP7,MAST4,MECOM,MSI2,NR2F6,NUDT4,PAFAH1B3,PIK3C2B,PLEKHH3,PLXNC1,PMS2,POF1B,PPFIBP2,PPP1R10,PRXL2A,RAB15,RADX,RALGAPA2,RNF128,RSRC2,SEMA6A,SLC22A5,SLC44A3,SLTM,TBL1XR1,TBX3,TCERG1,TOP2B,TOX3,TRAK1,TRIM33,UBE3A,USP7,ZBTB7C,ZFHX3,ZKSCAN1,ZMYND8,ZNF100,ZNF253,ZNF43,ZNF430,ZNF443,ZNF49…	66
Cancer,Organismal Injury and Abnormalities,Respiratory Disease	Non-small cell lung carcinoma	0.0123	ACOX1,CASP8,CLCN3,DDR1,ELF3,ERBB3,FDFT1,FOXA1,GAREM1,GAS8,HOMEZ,HPGD,HS6ST2,KLF5,MAST4,MECOM,MSI2,MYCL,MYLIP,MYO6,PLXNC1,POF1B,PPARG,PPFIBP2,PRPF40B,PTK6,RNF128,S100A6,SRSF1,SULT1A1,TBL1XR1,TBX3,TOP2B,TRAK1,TRIM33,VSIG2,ZFHX3,ZKSCAN1,ZNF100,ZNF43,ZNF551	41
Cellular Development,Embryonic Development,Organismal Development,Tissue Development	Differentiation of ectoderm	0.0123	ERBB3,SP1,ZFHX3	3
Cell-To-Cell Signaling and Interaction,Cellular Assembly and Organization,Embryonic Development,Organismal Development,Reproductive System Development and Function	Fertilization of ova	0.0123	CATSPER2,MAP7,MMEL1	3
Cancer,Organismal Injury and Abnormalities,Tumor Morphology	Metastatic progressive tumor	0.0124	DDR1,ERBB3,PTK6,TOP2B	4
Cell Death and Survival	Apoptosis	0.0125	AKAP1,ARG2,BMP5,CASP8,CASZ1,CCNT1,COX6B1,DDR1,ELOA,ERBB3,EWSR1,FAM162A,FOXA1,GNL3,GPX2,HAS3,HPGD,KLF5,MAOA,MECOM,MYO6,PAFAH1B3,PMS2,PPARG,PPP1R10,PTK6,S100A6,SEMA3F,SLC25A10,SMARCC1,SNCG,SP1,SRSF1,STAP2,TAOK1,TBL1XR1,TBX3,TCERG1,TOP2B,TOX3,TRAF4,UNG,USP7,WDR48,ZNF443	45
Cellular Development	Epithelial-mesenchymal transition of tumor cell lines	0.0126	FOXA1,HOOK1,SP1,TBL1XR1,TRIM33	5
Infectious Diseases	Infection by HIV-1	0.0128	CCNT1,ELOA,GAREM1,H3-3A/H3-3B,MAOA,MECOM,TAOK1,TOP2B,UNG,ZNF417/ZNF587,ZNF436,ZNF552,ZNF688	13
Cellular Development,Connective Tissue Development and Function,Tissue Development	Differentiation of brown adipocytes	0.0129	MECOM,PPARG,ZBTB7B	3
Ophthalmic Disease,Organismal Development,Organismal Injury and Abnormalities	Abnormal morphology of eyelid aperture	0.0131	IKZF2,MACROH2A2	2
Cellular Development,Connective Tissue Development and Function,Tissue Development	Differentiation of white adipocytes	0.0131	PPARG,TBL1XR1	2
Cell Cycle,Cellular Development,Connective Tissue Development and Function	Senescence of fibroblast cell lines	0.0132	BTG3,COX4I1,SRSF1,TBX3,UNG	5
Cancer,Hematological Disease,Immunological Disease,Organismal Injury and Abnormalities	Myeloid leukemia	0.0133	ASCC2,BCAS1,BMP5,CASP8,CCNT1,DDR1,ERBB3,FAM221A,GAREM1,GAS8,GNL3,GRHL3,HOOK1,MAOA,MAP7,MECOM,MSI2,NELFCD,PLXNC1,PPARG,PRPF40B,RALGAPA2,SRSF1,TOP2B,VSIG2,WDR48,ZFHX3,ZMYND8,ZNF253,ZNF440,ZNF443,ZNF552,ZNF682,ZNF708	34
Cancer,Organismal Injury and Abnormalities,Reproductive System Disease	Uterine endometrioid carcinoma	0.0134	ACOX1,AOC2,BMP5,CASP8,CEP290,CLCN3,DNAJA4,DQX1,ELF3,ERBB3,FDFT1,GAREM1,HS6ST2,HSD17B2,IGSF22,KDM4A,LCOR,MAP7,MAST4,MECOM,MSI2,NUDT4,PAFAH1B3,PIK3C2B,PLEKHH3,PLXNC1,PMS2,POF1B,PPFIBP2,PPP1R10,PRXL2A,RAB15,RADX,RALGAPA2,RNF128,RSRC2,SEMA6A,SLC22A5,SLC44A3,SLTM,TBL1XR1,TBX3,TCERG1,TOP2B,TOX3,TRAK1,TRIM33,UBE3A,USP7,ZBTB7C,ZFHX3,ZKSCAN1,ZMYND8,ZNF100,ZNF253,ZNF43,ZNF430,ZNF443,ZNF493,ZNF562,ZNF682,ZN…	62

## Sheet: Tox Functions
Categories	Diseases or Functions Annotation	p-value	Molecules	# Molecules
Liver Hyperplasia/Hyperproliferation	Liver tumor	0.00457	ACOT11,ACOX1,ASCC2,BMP5,BTG3,CASP8,CASZ1,CCNT1,CEP290,CLCN3,COIL,CYB5A,DENND1B,DGAT2,EPN3,ERBB3,EWSR1,FABP6,FAM221A,GAS8,GLTP,GNL3,GPX2,GRHL3,GSTO2,HMGCS2,HOXB7,HPGD,HS6ST2,HSD17B2,ICA1,KLHL31,LCOR,LNX1,MAST4,MECOM,MMEL1,MSI2,MYO6,NR2F6,PATZ1,PGAP1,PLXNC1,PMS2,POF1B,PPARG,RAB15,RALGAPA2,S100A6,SEMA6A,SLTM,SP1,SRSF1,SSH3,STAP2,SULT1A1,TAOK1,TMEM154,TOP2B,TOX3,TRAK1,TRIM33,UBE3A,USP7,ZBTB7B,ZBTB7C,…	80
Liver Steatosis	Severe microvesicular hepatic steatosis	0.00761	ACOX1	1
Cardiac Dilation,Cardiac Enlargement	Dilated cardiomyopathy type 1FF	0.0152	KLF5	1
Nephrosis	Senior-Loken syndrome 6	0.0152	CEP290	1
Cardiac Damage,Cardiac Dilation,Cardiac Enlargement	Doxorubicin induced cardiomyopathy	0.0152	TOP2B	1
Cardiac Proliferation	Proliferation of cardiac stem cells	0.0152	GNL3	1
Glomerular Injury	Sclerosis of renal glomerulus	0.0152	DDR1	1
Liver Steatosis	Microvesicular hepatic steatosis	0.0154	ACOX1,SLC22A5	2
Liver Hyperplasia/Hyperproliferation	Proliferation of liver cancer cells	0.0154	HPGD,S100A6	2
Liver Hyperplasia/Hyperproliferation	Inoperable liver metastasis	0.0301	TOP2B	1
Hepatocellular Peroxisome Proliferation	Proliferation of peroxisomes in liver	0.0301	ACOX1	1
Dysfunction of liver	Dysfunction of liver	0.0301	FDFT1	1
Cardiac Arteriopathy	Stenosis of coronary artery	0.0301	PPARG	1
Cardiac Necrosis/Cell Death	Apoptosis of cardiomyocytes	0.0358	CASP8,CCNT1,MAOA,PPP1R10,S100A6	5
Liver Enlargement	Hepatomegaly	0.039	EWSR1,FDFT1,PPARG	3
Hepatocellular carcinoma,Liver Hyperplasia/Hyperproliferation	Hepatocellular carcinoma	0.04	ACOX1,BTG3,CASP8,CYB5A,ERBB3,GAS8,GPX2,GSTO2,HMGCS2,MAST4,MMEL1,MYO6,PPARG,RALGAPA2,SP1,SULT1A1,TAOK1,TOP2B,TOX3,USP7,ZBTB7B,ZBTB7C,ZNF91	23
Liver Cholestasis	Cholestasis	0.0463	GPX2,KLF5,SULT1A1	3
Liver Hyperplasia/Hyperproliferation	Liver carcinoma	0.0491	ACOX1,ASCC2,BMP5,BTG3,CASP8,CASZ1,CCNT1,CEP290,CLCN3,COIL,CYB5A,DGAT2,EPN3,ERBB3,FABP6,FAM221A,GAS8,GLTP,GNL3,GPX2,GRHL3,GSTO2,HMGCS2,HOXB7,HS6ST2,ICA1,KLHL31,LCOR,LNX1,MAST4,MECOM,MMEL1,MSI2,MYO6,NR2F6,PGAP1,PLXNC1,POF1B,PPARG,RAB15,RALGAPA2,SEMA6A,SLTM,SP1,SRSF1,SSH3,STAP2,SULT1A1,TAOK1,TMEM154,TOP2B,TOX3,TRAK1,TRIM33,USP7,ZBTB7B,ZBTB7C,ZMYND8,ZNF43,ZNF682,ZNF688,ZNF708,ZNF91	63
Hepatocellular carcinoma,Liver Hyperplasia/Hyperproliferation	Hepatitis B virus-related hepatocellular carcinoma	0.0498	CYB5A,SULT1A1	2
Liver Inflammation/Hepatitis,Liver Steatosis	Nonalcoholic steatohepatitis	0.0517	ACOX1,PPARG	2
Renal Enlargement	Hypertrophy of renal tubule	0.0521	HSD17B2	1
Liver Hyperplasia/Hyperproliferation	Liver cancer	0.0644	ACOX1,ASCC2,BMP5,BTG3,CASP8,CASZ1,CCNT1,CEP290,CLCN3,COIL,CYB5A,DGAT2,EPN3,ERBB3,EWSR1,FABP6,FAM221A,GAS8,GLTP,GNL3,GPX2,GRHL3,GSTO2,HMGCS2,HOXB7,HS6ST2,ICA1,KLHL31,LCOR,LNX1,MAST4,MECOM,MMEL1,MSI2,MYO6,NR2F6,PGAP1,PLXNC1,POF1B,PPARG,RAB15,RALGAPA2,SEMA6A,SLTM,SP1,SRSF1,SSH3,STAP2,SULT1A1,TAOK1,TMEM154,TOP2B,TOX3,TRAK1,TRIM33,USP7,ZBTB7B,ZBTB7C,ZMYND8,ZNF43,ZNF682,ZNF688,ZNF708,ZNF91	64
Liver Fibrosis	Activation of hepatic stellate cells	0.0722	PPARG,SP1	2
Hepatocellular Peroxisome Proliferation	Quantity of peroxisomes	0.0736	ACOX1	1
Liver Cholestasis	Progressive familial intrahepatic cholestasis type 1	0.0788	GPX2,SULT1A1	2
Increased Levels of Creatinine	Increased Levels of Creatinine	0.0788	BCAT2,SLC14A1	2
Renal Enlargement	Nephromegaly	0.102	BCAT2,HSD17B2	2
Hepatocellular carcinoma,Liver Hyperplasia/Hyperproliferation	Locally advanced hepatocellular carcinoma	0.108	TOP2B	1
Cardiac Hypoplasia	Hypoplasia of myocardium	0.115	CASZ1	1
Biliary Hyperplasia	Proliferation of biliary epithelial cells	0.129	KLF5	1
Liver Hyperplasia/Hyperproliferation	Progressive liver metastasis	0.129	TOP2B	1
Liver Hyperplasia/Hyperproliferation	Hepatosplenic gamma-delta T-cell lymphoma	0.129	TOP2B	1
Congenital Heart Anomaly	Transposition of great vessels	0.135	PATZ1	1
Liver Regeneration	Liver Regeneration	0.137	ACOX1,CASP8	2
Kidney Failure,Liver Failure	Hepatorenal syndrome	0.142	TOP2B	1
Liver Hyperplasia/Hyperproliferation	Ann Arbor stage I-IV hepatosplenic T-cell lymphoma	0.142	TOP2B	1
Renal Damage,Renal Tubule Injury	Proximal tubular toxicity	0.158	ACAA1,SLC22A5	2
Hepatocellular carcinoma,Liver Hyperplasia/Hyperproliferation	BCLC stage B hepatocellular carcinoma	0.161	TOP2B	1
Renal Degeneration	Degeneration of kidney	0.161	HSD17B2	1
Liver Hyperplasia/Hyperproliferation	Small cell undifferentiated hepatoblastoma	0.161	TOP2B	1
Glomerular Injury,Renal Necrosis/Cell Death	Apoptosis of mesangial cells	0.174	CASP8	1
Hepatocellular carcinoma,Liver Hyperplasia/Hyperproliferation	Metastatic hepatocellular carcinoma	0.174	TOP2B	1
Hepatocellular carcinoma,Liver Hyperplasia/Hyperproliferation	Hepatitis C virus-related hepatocellular carcinoma	0.18	SULT1A1	1
Decreased Levels of Potassium	Decreased Levels of Potassium	0.199	FOXA1	1
Hepatocellular carcinoma,Liver Hyperplasia/Hyperproliferation	Hepatitis B surface antigen-negative hepatitis C virus negative hepatocellular carcinoma	0.211	CYB5A	1
Congenital Heart Anomaly	Failure of heart looping	0.217	TBX3	1
Hepatocellular carcinoma,Liver Hyperplasia/Hyperproliferation	Child-Pugh class A hepatocellular carcinoma	0.223	TOP2B	1
Hepatocellular carcinoma,Liver Hyperplasia/Hyperproliferation	Progressive hepatocellular carcinoma	0.235	TOP2B	1
Hepatocellular carcinoma,Liver Hyperplasia/Hyperproliferation	Unresectable hepatocellular carcinoma	0.241	TOP2B	1
Cardiac Hypoplasia	Hypoplasia of trabeculae carne	0.246	MECOM	1
Hepatocellular carcinoma,Liver Hyperplasia/Hyperproliferation	BCLC stage C hepatocellular carcinoma	0.246	TOP2B	1
Cardiac Dysfunction	Diastolic dysfunction	0.252	ACAA1	1
Cardiac Fibrosis	Interstitial fibrosis of heart	0.264	KLF5	1
Cardiac Proliferation	Proliferation of heart cells	0.294	CASZ1,GNL3	2
Cardiac Damage	Cardiotoxicity	0.313	TOP2B	1
Renal Atrophy	Atrophy of kidney	0.313	OVOL1	1
Cardiac Enlargement	Hypertrophy of heart	0.333	AKAP1,CCNT1,KLF5,PPARG,S100A6	5
Cardiac Congestive Cardiac Failure,Heart Failure	Congestive heart failure	0.344	HPGD,PPARG	2
Liver Fibrosis,Liver Proliferation	Proliferation of hepatic stellate cells	0.363	PPARG	1
Renal Necrosis/Cell Death	Cell death of kidney cell lines	0.378	CASP8,FDFT1,PPARG,PPP1R10	4
Cardiac Arteriopathy	Coronary artery disease	0.382	AADAT,MECOM,PPARG	3
Cardiac Arrythmia	Ventricular fibrillation	0.382	MAOA	1
Pulmonary Hypertension	Pulmonary hypertensive arterial disease	0.415	DDR1	1
Cardiac Arteriopathy	Disorder of coronary artery	0.418	AADAT,ACAA1,MECOM,PPARG	4
Heart Failure	Cardiac death	0.45	PPARG	1
Liver Hyperplasia/Hyperproliferation	Liver cholangiocarcinoma	0.454	ERBB3	1
Liver Inflammation/Hepatitis	Chronic hepatitis C	0.466	PPARG	1
Liver Steatosis	Hepatic steatosis	0.487	ACOT11,ACOX1,PPARG,SLC22A5	4
Cardiac Arrythmia,Tachycardia	Ventricular tachycardia	0.494	MAOA	1
Liver Cirrhosis,Liver Fibrosis	Primary biliary cirrhosis	0.563	PPARG	1
Heart Failure	Failure of heart	0.567	CASP8,HPGD,PPARG	3
Congenital Heart Anomaly	Congenital heart disease	0.572	CEP290,PATZ1,TBX3	3
Hepatocellular carcinoma,Liver Hyperplasia/Hyperproliferation	Development of hepatocellular carcinoma	0.586	ACOX1	1
Cardiac Infarction	Acute myocardial infarction	0.601	PPARG	1
Cardiac Proliferation	Proliferation of cardiomyocytes	0.607	CASZ1	1
Kidney Failure	End stage renal disease	1	PPARG	1
Liver Cirrhosis	Cirrhosis	1	PPARG,TOP2B	2
Cardiac Enlargement	Enlargement of heart	1	AKAP1,CCNT1,KLF5,PPARG,S100A6,TOP2B	6

## Sheet: Networks
ID	Molecules in Network	Score	Focus Molecules	Top Diseases and Functions
1	ARG2,CCNT1,COIL,COX4I1,COX6B1,CYB5A,cytochrome C,cytochrome-c oxidase,ELF3,ELOA,FAM162A,FAM221A,GAS8,GSTO2,Holo RNA polymerase II,HOMEZ,MACROH2A2,MAP7,MYLIP,NELFCD,NFkB (complex),Nr1h,P-TEFb,POLR1C,PRPF40B,RNA polymerase II,Rnr,SLTM,snRNP,SRSF1,TGS1,TRAF4,ZNF417/ZNF587,ZNF688,ZNF784	52	26	[Carbohydrate Metabolism, Small Molecule Biochemistry, Vitamin and Mineral Metabolism]
2	AADAT,ASCC2,BTG3,CG,Coup-Tf,Ctbp,ERK1/2,GAREM1,GNL3,H3-3A/H3-3B,HAS3,Hdac,HISTONE,histone deacetylase,Histone h3,Histone h4,HOXB7,HPGD,HS6ST2,KDM4A,KLF5,MECOM,MRPS25,N-cor,NR2F6,Pka catalytic subunit,SEMA3F,SEMA6A,SWI-SNF,TBL1XR1,TBX3,WDR48,ZBTB7B,ZBTB7C,ZMYND8	44	23	[Cell Death and Survival, Cellular Development, Cellular Function and Maintenance]
3	ACAA1,Akt,Ap2,BMP5,CaMKII,CASZ1,CLCN3,Collagen type I (complex),collagen type i (family),DDR1,ERBB3,FABP6,GLTP,Growth hormone,HMG CoA synthase,HMGCS2,LDL,MAOA,Mek,NADPH oxidase,PI3K (family),PIK3C2B,PTK,PTK6,RAB11A,SLC22A5,SNCG,Sos,SP1,SRC (family),STAP2,STAT,STAT5a/b,TAOK1,TCERG1	34	19	[Cancer, Organismal Injury and Abnormalities, Respiratory Disease]
4	26s Proteasome,ACOT11,Actin,CASP8,caspase,DGAT2,DNAJA4,ERK,HDL-cholesterol,Hsp70,Hsp90,ICA1,Ige,IgG1,Igm,IKZF2,Immunoglobulin,Interferon alpha,MAP2K1/2,MHC Class II (complex),MSI2,MYO6,PATZ1,PLXNC1,POF1B,PP2A,PPARG,Proinsulin,RADX,RNF128,SMARCC1,TCR,TOP2B,UNG,ZNF430	32	18	[Cancer, Gastrointestinal Disease, Organismal Functions]
5	AKAP1,Ap1,BCAS1,CD3,Ck2,Creb,cytokine,estrogen receptor,Focal adhesion kinase,GRHL3,Gsk3,Insulin,Jnk,LCOR,Mapk,NUDT4,OVOL1,P38 MAPK,PAFAH1B3,phosphatase,PI3K (complex),Pkc(s),PMS2,PPFIBP2,RALGAPA2,RAS,S100A6,SSH3,Tgf beta,TOX3,USP7,Vegf,ZFHX3,ZKSCAN1,ZNF211	29	17	[Cellular Development, Cellular Growth and Proliferation, Embryonic Development]
6	1810009J06Rik/Gm2663,AKIRIN1,ARHGAP6,C2CD2,C5orf15,Csprs (includes others),DENND1B,DHRS13,ELAVL1,FAM219B,FANCD2,FNBP1L,HNRNPL,ITM2B,KRCC1,LNX1,MARVELD2,PGAP1,PLCXD1,PLEKHH1,PRXL2A,PRXL2C,PWWP2B,SAYSD1,STARD3NL,TANGO2,TM7SF3,TSPAN9,VSIG2,ZNF440,ZNF528,ZNF552,ZNF562,ZNF708,ZSWIM1	25	15	[Cardiac Arrythmia, Cardiovascular Disease, Cell Death and Survival]
7	ACOX1,AKR1B1,AKR1B15,ALDH8A1,CACNA1I,CATSPER,CATSPER1,CATSPER1,2,CATSPER2,CATSPER3,CATSPERB,CATSPERD,CATSPERG,CYP1A1,DNAL4,FER1L4,FMO2,GGT6,GPR160,GPX2,HNF4A,HPD,HSD17B2,MYCL,PPCS,RB1,SLC14A1,SLC22A18AS,SMARCA4,SULT1A1,Sult3a1/Sult3a2,TMEM154,TMEM97,ZNF253,ZNF443	23	14	[Drug Metabolism, Organ Development, Reproductive System Development and Function]
8	ALKBH2,C12orf29,C20orf27,DUS1L,FHL3,HOOK1,KTI12,LDAH,MAGIX,MMACHC,MTFR1,NAA35,NCL,PLEKHA4,RNF4,SHC1,SHE,SLC25A10,SLC44A3,TRIM28,UBE3A,ZC3H7B,ZNF160,ZNF28,ZNF320,ZNF362,ZNF436,ZNF532,ZNF551,ZNF621,ZNF658,ZNF711,ZNF738,ZNF829,ZNF845	18	12	[Cellular Assembly and Organization, Cellular Compromise, Developmental Disorder]
9	Actomyosin,ARGLU1,BTBD16,CAPN13,CCDC7,CDH12,CDK2,DNAJB3,EDN1,EIF5AL1,EPN3,EWSR1,FAM50A,FDFT1,FOXA1,G6PC/G6PC2/G6PC3,HCN2,HSP90B1,KLHL31,MFAP3L,MMEL1,NOL7,PAXIP1,PCMTD1,PPP1R10,Ppp1r12a,PPP1R14C,PTEN,RAB15,RPL14,Rpl22l1,Rpl36a,SPATA18,SYK,TRIM33	18	12	[Cell Cycle, Cell-To-Cell Signaling and Interaction, Cellular Growth and Proliferation]
10	3-phosphoglycerate,ADIRF,AOC2,beta-estradiol,CABP7,CEP290,Cyp2j5,DLG4,DQX1,ER-α-Estradiol-ER-α-Estradiol,ESR1,Gm5148/Rps23rg1,IGSF22,isocitric acid,LILRB5,LOC391322,MAST4,NEDD9,PICSAR,PLEKHH3,PRKCD,PRR15L,RERG,SHOC1,SLC10A3,SLC2A4RG,SLC9A1,SLC9A8,SSR4P1,TRAK1,TTC9,UMODL1,ZNF100,ZNF43,ZNF91	16	11	[Cell Death and Survival, Cell Morphology, Cell-To-Cell Signaling and Interaction]
11	ADAP2,AGFG2,ANXA8/ANXA8L1,APP,ARL5A,ARPP19,ATOX1,BCAT2,CENPT,DCXR,DEDD,EPB41L4A,ILRUN,KLF12,LRRC8D,LRRTM3,MOB3C,NAA25,NXPE3,PLBD2,PLPP2,POMGNT2,PRKRIP1,PTCH2,RASL10B,RSRC2,SPIRE2,TEX2,THAP3,TMA7,TMEM53,TRIM25,TSNAXIP1,UTP11,ZDHHC14	4	4	[Cellular Function and Maintenance, Molecular Transport, Small Molecule Biochemistry]
12	CENPH,MESD,ZNF493	2	1	[Cell Cycle, Connective Tissue Disorders, Developmental Disorder]

## Sheet: Molecules
Symbol	Entrez Gene Name	Gene Symbol - human (HUGO / HGNC / Entrez Gene)	Location	Type(s)	Biomarker Application(s)	Drug(s)	Entrez Gene ID for Human	Entrez Gene ID for Mouse	Entrez Gene ID for Rat
AADAT	aminoadipate aminotransferase	AADAT	Cytoplasm	enzyme			51166	23923	29416
ACAA1	acetyl-CoA acyltransferase 1	ACAA1	Cytoplasm	enzyme	unspecified application	trimetazidine	30	113868	24157|501072
ACOT11	acyl-CoA thioesterase 11	ACOT11	Cytoplasm	enzyme	unspecified application		26027	329910	100363074
ACOX1	acyl-CoA oxidase 1	ACOX1	Cytoplasm	enzyme			51	11430	50681
ADIRF	adipogenesis regulatory factor	C10orf116	Nucleus	other			10974
AKAP1	A-kinase anchoring protein 1	AKAP1	Cytoplasm	other			8165	11640	114124
ALKBH2	alkB homolog 2, alpha-ketoglutarate dependent dioxygenase	ALKBH2	Nucleus	enzyme			121642	231642	304578
AOC2	amine oxidase copper containing 2	AOC2	Plasma Membrane	enzyme			314	237940
ARG2	arginase 2	ARG2	Cytoplasm	enzyme			384	11847	29215
ASCC2	activating signal cointegrator 1 complex subunit 2	ASCC2	Nucleus	other			84164	75452	498402
BCAS1	brain enriched myelin associated protein 1	BCAS1	Plasma Membrane	other			8537	76960	246755
BCAT2	branched chain amino acid transaminase 2	BCAT2	Cytoplasm	enzyme			587	12036	64203
BMP5	bone morphogenetic protein 5	BMP5	Extracellular Space	growth factor			653	12160	315824
BTBD16	BTB domain containing 16	BTBD16	Other	other			118663	330660	361658
BTG3	BTG anti-proliferation factor 3	BTG3	Nucleus	other			10950	12228	54230
CASP8	caspase 8	CASP8	Nucleus	peptidase	diagnosis,efficacy,prognosis		841	12370	64044
CASZ1	castor zinc finger 1	CASZ1	Nucleus	enzyme			54897	69743	313713
CATSPER2	cation channel sperm associated 2	CATSPER2	Plasma Membrane	ion channel			117155	212670	366174
CCNT1	cyclin T1	CCNT1	Nucleus	transcription regulator			904	12455	315291
CEP290	centrosomal protein 290	CEP290	Cytoplasm	transcription regulator			80184	216274	314787
CLCN3	chloride voltage-gated channel 3	CLCN3	Plasma Membrane	ion channel			1182	12725	84360
COIL	coilin	COIL	Nucleus	enzyme			8161	12812	50998
COX4I1	cytochrome c oxidase subunit 4I1	COX4I1	Cytoplasm	enzyme			1327	12857	29445
COX6B1	cytochrome c oxidase subunit 6B1	COX6B1	Cytoplasm	enzyme			1340	110323	688869
CYB5A	cytochrome b5 type A	CYB5A	Cytoplasm	enzyme			1528	109672	64001
DDR1	discoidin domain receptor tyrosine kinase 1	DDR1	Plasma Membrane	kinase	diagnosis	blinatumomab/imatinib,bosutinib/imatinib,dacomitinib,dasatinib/nilotinib,decitabine/imatinib,imatinib,imatinib/inotuzumab ozogamicin,imatinib/nilotinib,imatinib/rituximab,imatinib/sirolimus,imatinib/sorafenib,imatinib/sunitinib,nilotinib,nilotinib/rituximab	780	12305	25678
DENND1B	DENN domain containing 1B	DENND1B	Other	other			163486	329260	289051
DGAT2	diacylglycerol O-acyltransferase 2	DGAT2	Cytoplasm	enzyme			84649	67800	252900
DHRS13	dehydrogenase/reductase 13	DHRS13	Other	enzyme			147015	70451	303275
DNAJA4	DnaJ heat shock protein family (Hsp40) member A4	DNAJA4	Nucleus	other	safety		55466	58233	300721
DNAL4	dynein axonemal light chain 4	DNAL4	Cytoplasm	enzyme			10126	54152	300078
DQX1	DEAQ-box RNA dependent ATPase 1	DQX1	Other	enzyme			165545	93838	680434
DUS1L	dihydrouridine synthase 1 like	DUS1L	Other	other			64118	68730	246185
ELF3	E74 like ETS transcription factor 3	ELF3	Nucleus	transcription regulator			1999	13710	304815
ELOA	elongin A	TCEB3	Nucleus	transcription regulator			6924	27224	25562
EPN3	epsin 3	EPN3	Cytoplasm	other			55040	71889	360605
ERBB3	erb-b2 receptor tyrosine kinase 3	ERBB3	Plasma Membrane	kinase	efficacy,prognosis,safety	afatinib,afatinib/cetuximab,afatinib/osimertinib,afatinib/paclitaxel,AV-203,BDTX-189,CDX-3379,crizotinib/osimertinib,elgemtumab,erlotinib/osimertinib,gefitinib/osimertinib,GSK2849330,istiratumab,ISU104,lumretuzumab,MCLA-128,MEHD7945A,MM-111,osimertinib,patritumab,REGN1400,sapitinib,seribantumab,sym013,U3-1402,zirconium-89-GSK2849330,zirconium-89-labeled RO5479599	2065	13867	29496
EWSR1	EWS RNA binding protein 1	EWSR1	Nucleus	other			2130
FABP6	fatty acid binding protein 6	FABP6	Cytoplasm	transporter			2172	16204	25440
FAM162A	family with sequence similarity 162 member A	C3orf28	Cytoplasm	other			26355	70186	360721
FAM219B	family with sequence similarity 219 member B	C15orf17	Other	other			57184	78323	363070
FAM221A	family with sequence similarity 221 member A	C7orf46	Other	other			340277	231946	500118
FDFT1	farnesyl-diphosphate farnesyltransferase 1	FDFT1	Cytoplasm	enzyme	unspecified application	lapaquistat,zoledronic acid	2222	14137	29580
FER1L4	fer-1 like family member 4 (pseudogene)	FER1L4	Other	other			80307
FNBP1L	formin binding protein 1 like	FNBP1L	Cytoplasm	other			54874
FOXA1	forkhead box A1	FOXA1	Nucleus	transcription regulator	disease progression		3169	15375	25098
GAREM1	GRB2 associated regulator of MAPK1 subtype 1	FAM59A	Nucleus	other			64762	381126	679154
GAS8	growth arrest specific 8	GAS8	Cytoplasm	other			2622	104346	361438
GGT6	gamma-glutamyltransferase 6	GGT6	Plasma Membrane	peptidase			124975	71522	408206
GLTP	glycolipid transfer protein	GLTP	Cytoplasm	transporter			51228	56356	288707
GNL3	G protein nucleolar 3	GNL3	Nucleus	other			26354	30877	290556
GPX2	glutathione peroxidase 2	GPX2	Cytoplasm	enzyme	efficacy		2877	14776	29326
GRHL3	grainyhead like transcription factor 3	GRHL3	Nucleus	transcription regulator			57822	230824	298555
GSTO2	glutathione S-transferase omega 2	GSTO2	Cytoplasm	enzyme			119391	68214	309465
H3-3A/H3-3B	H3.3 histone A	H3F3A	Nucleus	other	diagnosis		3020|3021	15078|15081	117056|100361558
HAS3	hyaluronan synthase 3	HAS3	Plasma Membrane	enzyme			3038	15118	266805
HMGCS2	3-hydroxy-3-methylglutaryl-CoA synthase 2	HMGCS2	Cytoplasm	enzyme	unspecified application		3158	15360	24450
HOMEZ	homeobox and leucine zipper encoding	HOMEZ	Nucleus	transcription regulator			57594	239099	260325
HOOK1	hook microtubule tethering protein 1	HOOK1	Cytoplasm	other			51361	77963	313370
HOXB7	homeobox B7	HOXB7	Nucleus	transcription regulator			3217	15415	497985
HPGD	15-hydroxyprostaglandin dehydrogenase	HPGD	Cytoplasm	enzyme	prognosis	glycyrrhetinic acid	3248	15446	79242
HS6ST2	heparan sulfate 6-O-sulfotransferase 2	HS6ST2	Plasma Membrane	enzyme			90161	50786	302489
HSD17B2	hydroxysteroid 17-beta dehydrogenase 2	HSD17B2	Cytoplasm	enzyme			3294	15486	79243
ICA1	islet cell autoantigen 1	ICA1	Cytoplasm	other	unspecified application		3382	15893	81024
IGSF22	immunoglobulin superfamily member 22	IGSF22	Extracellular Space	other			283284
IKZF2	IKAROS family zinc finger 2	IKZF2	Nucleus	transcription regulator			22807	22779	301476
KDM4A	lysine demethylase 4A	JMJD2A	Nucleus	transcription regulator			9682	230674	313539
KLF5	Kruppel like factor 5	KLF5	Nucleus	transcription regulator			688	12224	84410
KLHDC7A	kelch domain containing 7A	KLHDC7A	Other	other			127707	242721	298590
KLHL31	kelch like family member 31	KLHL31	Other	other			401265	244923	315833
LCOR	ligand dependent nuclear receptor corepressor	C10orf12	Nucleus	transcription regulator			84458	212391
LNX1	ligand of numb-protein X 1	LNX1	Cytoplasm	enzyme			84708	16924	360926
MACROH2A2	macroH2A.2 histone	H2AFY2	Nucleus	other			55506	404634	361844
MAGIX	MAGI family member, X-linked	MAGIX	Other	other			79917	54634	317379
MAOA	monoamine oxidase A	MAOA	Cytoplasm	enzyme		benzphetamine,CX-1370,dextroamphetamine,fenfluramine/phentermine,iproniazid,isocarboxazid,ladostigil,MAO-A inhibitor,methamphetamine,moclobemide,N-(2-indanyl)glycinamide,phenelzine,phentermine,phentermine/topiramate,procainamide,tranylcypromine	4128	17161	29253
MAP7	microtubule associated protein 7	MAP7	Cytoplasm	other			9053	17761	293016
MARVELD2	MARVEL domain containing 2	MARVELD2	Plasma Membrane	other			153562	218518	365657
MAST4	microtubule associated serine/threonine kinase family member 4	MAST4	Other	kinase			375449	328329	100912235
MECOM	MDS1 and EVI1 complex locus	EVI1	Nucleus	transcription regulator	prognosis		2122	14013
MFAP3L	microfibril associated protein 3 like	MFAP3L	Nucleus	other			9848	71306	306424
MMEL1	membrane metalloendopeptidase like 1	MMEL1	Cytoplasm	peptidase			79258	27390	313755
MRPS25	mitochondrial ribosomal protein S25	MRPS25	Cytoplasm	other			64432	64658	297459
MSI2	musashi RNA binding protein 2	MSI2	Cytoplasm	other			124540	76626	360596
MTFR1	mitochondrial fission regulator 1	MTFR1	Cytoplasm	other			9650	67472	311403
MYCL	MYCL proto-oncogene, bHLH transcription factor	MYCL1	Nucleus	transcription regulator			4610	16918	298506
MYLIP	myosin regulatory light chain interacting protein	MYLIP	Cytoplasm	enzyme			29116	218203	306825
MYO6	myosin VI	MYO6	Cytoplasm	other			4646	17920	315840
NELFCD	negative elongation factor complex member C/D	TH1L	Nucleus	other			51497	57314	679203
NR2F6	nuclear receptor subfamily 2 group F member 6	NR2F6	Nucleus	ligand-dependent nuclear receptor			2063	13864	245980
NUDT4	nudix hydrolase 4	NUDT4	Cytoplasm	phosphatase			11163	71207	94267
OVOL1	ovo like transcriptional repressor 1	OVOL1	Nucleus	transcription regulator			5017	18426	309164
PAFAH1B3	platelet activating factor acetylhydrolase 1b catalytic subunit 3	PAFAH1B3	Cytoplasm	enzyme			5050	18476	114113
PATZ1	POZ/BTB and AT hook containing zinc finger 1	PATZ1	Nucleus	transcription regulator			23598	56218	305471
PGAP1	post-GPI attachment to proteins inositol deacylase 1	PGAP1	Cytoplasm	enzyme			80055	241062	316400
PIK3C2B	phosphatidylinositol-4-phosphate 3-kinase catalytic subunit type 2 beta	PIK3C2B	Cytoplasm	kinase			5287	240752	289021
PLEKHH1	pleckstrin homology, MyTH4 and FERM domain containing H1	PLEKHH1	Cytoplasm	other			57475	211945	314262
PLEKHH3	pleckstrin homology, MyTH4 and FERM domain containing H3	PLEKHH3	Extracellular Space	other			79990	217198	360634
PLXNC1	plexin C1	PLXNC1	Plasma Membrane	transmembrane receptor			10154	54712	362873
PMS2	PMS1 homolog 2, mismatch repair system component	PMS2	Nucleus	enzyme			5395	18861
POF1B	POF1B actin binding protein	POF1B	Plasma Membrane	other			79983	69693	302328
POLR1C	RNA polymerase I and III subunit C	POLR1C	Nucleus	enzyme
PPARG	peroxisome proliferator activated receptor gamma	PPARG	Nucleus	ligand-dependent nuclear receptor	diagnosis,efficacy,unspecified application	aleglitazar,alogliptin/pioglitazone,amlodipine/telmisartan,aspirin/dipyridamole/telmisartan,balsalazide,bezafibrate,clopidogrel/telmisartan,exenatide/INS/pioglitazone,farglitazar,GED-0507-34-levo,glimepiride/pioglitazone,glimepiride/rosiglitazone,hydrochlorothiazide/telmisartan,icosapent,inolitazone,INS/pioglitazone,mesalamine,nicotinic acid/pioglitazone,pioglitazone,PPAR gamma inhibitor,rosiglit…
PPFIBP2	PPFIA binding protein 2	PPFIBP2	Nucleus	phosphatase
PPP1R10	protein phosphatase 1 regulatory subunit 10	PPP1R10	Nucleus	other
PRPF40B	pre-mRNA processing factor 40 homolog B	PRPF40B	Nucleus	other
PRXL2A	peroxiredoxin like 2A	C10orf58	Extracellular Space	other
PTK6	protein tyrosine kinase 6	PTK6	Cytoplasm	kinase	prognosis	everolimus/vandetanib,vandetanib
PWWP2B	PWWP domain containing 2B	PWWP2	Nucleus	other
RAB15	RAB15, member RAS oncogene family	RAB15	Cytoplasm	other
RAB11A	RAB11A, member RAS oncogene family	RAB11A	Cytoplasm	enzyme	unspecified application
RADX	RPA1 related single stranded DNA binding protein, X-linked	CXorf57	Nucleus	other
RALGAPA2	Ral GTPase activating protein catalytic subunit alpha 2	C20orf74	Cytoplasm	other
RNF128	ring finger protein 128	RNF128	Cytoplasm	enzyme
RPL14	ribosomal protein L14	RPL14	Cytoplasm	other
RSRC2	arginine and serine rich coiled-coil 2	RSRC2	Other	other
S100A6	S100 calcium binding protein A6	S100A6	Cytoplasm	transporter	diagnosis,unspecified application
SEMA3F	semaphorin 3F	SEMA3F	Extracellular Space	other
SEMA6A	semaphorin 6A	SEMA6A	Plasma Membrane	transmembrane receptor
SLC14A1	solute carrier family 14 member 1 (Kidd blood group)	SLC14A1	Plasma Membrane	transporter
SLC22A5	solute carrier family 22 member 5	SLC22A5	Plasma Membrane	transporter
SLC25A10	solute carrier family 25 member 10	SLC25A10	Cytoplasm	transporter
SLC44A3	solute carrier family 44 member 3	SLC44A3	Plasma Membrane	transporter
SLTM	SAFB like transcription modulator	SLTM	Nucleus	other
SMARCC1	SWI/SNF related, matrix associated, actin dependent regulator of chromatin subfamily c member 1	SMARCC1	Nucleus	transcription regulator
SNCG	synuclein gamma	SNCG	Cytoplasm	other	unspecified application
SP1	Sp1 transcription factor	SP1	Nucleus	transcription regulator
SPIRE2	spire type actin nucleation factor 2	SPIRE2	Cytoplasm	other
SRSF1	serine and arginine rich splicing factor 1	SFRS1	Nucleus	other
SSH3	slingshot protein phosphatase 3	SSH3	Cytoplasm	phosphatase
STAP2	signal transducing adaptor family member 2	STAP2	Cytoplasm	other
SULT1A1	sulfotransferase family 1A member 1	SULT1A1	Cytoplasm	enzyme	diagnosis
TAOK1	TAO kinase 1	TAOK1	Cytoplasm	kinase
TBL1XR1	TBL1X receptor 1	TBL1XR1	Nucleus	transcription regulator
TBX3	T-box transcription factor 3	TBX3	Nucleus	transcription regulator
TCERG1	transcription elongation regulator 1	TCERG1	Nucleus	transcription regulator
TGS1	trimethylguanosine synthase 1	TGS1	Nucleus	enzyme
TMA7	translation machinery associated 7 homolog	CCDC72	Other	other
TMEM97	transmembrane protein 97	TMEM97	Extracellular Space	other		CT1812
TMEM154	transmembrane protein 154	TMEM154	Other	other
TOP2B	DNA topoisomerase II beta	TOP2B	Nucleus	enzyme		alemtuzumab/cyclophosphamide/fludarabine phosphate/mitoxantrone,AQ4N,arsenic trioxide/daunorubicin/tretinoin,becatecarin,bevacizumab/etoposide,capecitabine/epirubicin/oxaliplatin,carboplatin/doxorubicin,chlorambucil/epirubicin,chlorambucil/mitoxantrone/prednisone,chlorambucil/mitoxantrone/prednisone/rituximab,chloroquinoxaline sulfonamide,cisplatin/doxorubicin,cisplatin/doxorubicin/ifosfamide,cis…
TOX3	TOX high mobility group box family member 3	TOX3	Nucleus	other
TRAF4	TNF receptor associated factor 4	TRAF4	Cytoplasm	other
TRAK1	trafficking kinesin protein 1	TRAK1	Nucleus	other
TRIM33	tripartite motif containing 33	TRIM33	Nucleus	transcription regulator
UBE3A	ubiquitin protein ligase E3A	UBE3A	Nucleus	enzyme
UNG	uracil DNA glycosylase	UNG	Nucleus	enzyme
USP7	ubiquitin specific peptidase 7	USP7	Nucleus	peptidase
VSIG2	V-set and immunoglobulin domain containing 2	VSIG2	Plasma Membrane	other
WDR48	WD repeat domain 48	WDR48	Cytoplasm	other
ZBTB7B	zinc finger and BTB domain containing 7B	ZBTB7B	Nucleus	transcription regulator
ZBTB7C	zinc finger and BTB domain containing 7C	ZBTB7C	Nucleus	transcription regulator
ZFHX3	zinc finger homeobox 3	ZFHX3	Nucleus	transcription regulator
ZKSCAN1	zinc finger with KRAB and SCAN domains 1	ZKSCAN1	Nucleus	transcription regulator
ZMYND8	zinc finger MYND-type containing 8	ZMYND8	Nucleus	transcription regulator
ZNF43	zinc finger protein 43	ZNF43	Nucleus	transcription regulator
ZNF91	zinc finger protein 91	ZNF91	Nucleus	transcription regulator
ZNF100	zinc finger protein 100	ZNF100	Nucleus	transcription regulator
ZNF211	zinc finger protein 211	ZNF211	Nucleus	transcription regulator
ZNF253	zinc finger protein 253	ZNF253	Nucleus	transcription regulator
ZNF430	zinc finger protein 430	ZNF430	Nucleus	transcription regulator
ZNF436	zinc finger protein 436	ZNF436	Nucleus	transcription regulator
ZNF440	zinc finger protein 440	ZNF440	Nucleus	transcription regulator
ZNF443	zinc finger protein 443	ZNF443	Nucleus	transcription regulator
ZNF493	zinc finger protein 493	ZNF493	Nucleus	transcription regulator
ZNF551	zinc finger protein 551	ZNF551	Nucleus	transcription regulator
ZNF552	zinc finger protein 552	ZNF552	Other	other
ZNF562	zinc finger protein 562	ZNF562	Nucleus	transcription regulator
ZNF621	zinc finger protein 621	ZNF621	Nucleus	transcription regulator
ZNF682	zinc finger protein 682	ZNF682	Nucleus	transcription regulator
ZNF688	zinc finger protein 688	ZNF688	Other	other
ZNF708	zinc finger protein 708	ZNF708	Nucleus	other
ZNF738	zinc finger protein 738	ZNF738	Other	other
ZNF784	zinc finger protein 784	ZNF784	Other	other
ZNF321P	zinc finger protein 321, pseudogene	ZNF321	Other	other
ZNF417/ZNF587	zinc finger protein 417	ZNF587	Nucleus	transcription regulator
